# Supplementary material for: Crystal structures of 3-meth­oxy-4-{[5-(4-meth­oxy­phen­yl)-1,3,4-oxa­diazol-2-yl]meth­oxy}benzo­nitrile and N-(4-{[5-(4-chloro­phen­yl)-1,3,4-oxa­diazol-2-yl]meth­oxy}phen­yl)acetamide
Source: Acta Crystallogr E Crystallogr Commun. 2018 Nov 30;74(Pt 12):1919–22. doi: 10.1107/S2056989018016754 (PMC6281121; doi:10.1107/S2056989018016754)
Supplement: Supplementary file 1 [file e-74-01919-sup1.cif]

##############################################################################
#                                                                            #
# This CIF contains the data in a paper accepted for publication in          #
# Acta Crystallographica Section E. It conforms to the requirements of       #
# Notes for Authors for Acta Crystallographica Section E, and has been       #
# peer reviewed under the auspices of the IUCr Commission on Journals.       #
#                                                                            #
# Full details of the Crystallographic Information File format               #
# are given in the paper "The Crystallographic Information File (CIF):       #
# a New Standard Archive File for Crystallography" by S. R. Hall, F. H.      #
# Allen and I. D. Brown [Acta Cryst. (1991), A47, 655-685].                  #
#                                                                            #
# The current version of the core CIF dictionary is obtainable from          #
# ftp://ftp.iucr.org/pub/cif_core.dic.                                       #
#                                                                            #
# Software is freely available for graphical display of the structure(s)     #
# in this CIF. For information consult the CIF software page                 #
# http://www.iucr.org/resources/cif/software.                                #
#                                                                            #
# This file may be used for bona fide research purposes within the           #
# scientific community so long as proper attribution is given to the journal # 
# article from which it was obtained.                                        #
#                                                                            #
##############################################################################
data_I
_audit_creation_method     'SHELXL-2018/3'
_chemical_name_systematic
;
3-Methoxy-4-{[5-(4-methoxyphenyl)-1,3,4-oxadiazol-2-yl]methoxy}benzonitrile
;
_chemical_name_common     ?
_chemical_formula_moiety     'C18 H15 N3 O4'
_chemical_formula_sum     'C18 H15 N3 O4'
_chemical_formula_iupac     'C18 H15 N3 O4'
_chemical_formula_weight     337.33
_chemical_melting_point     ?
_space_group_crystal_system     triclinic
_space_group_name_H-M_alt     'P -1'
_space_group_name_Hall     '-P 1'
loop_
    _space_group_symop_operation_xyz
    'x, y, z'
    '-x, -y, -z'
_cell_length_a     6.0847(14)
_cell_length_b     8.5048(19)
_cell_length_c     17.286(4)
_cell_angle_alpha     102.668(7)
_cell_angle_beta     90.646(6)
_cell_angle_gamma     109.813(8)
_cell_volume     817.5(3)
_cell_formula_units_Z     2
_cell_measurement_reflns_used     3118
_cell_measurement_theta_min     3.2
_cell_measurement_theta_max     27.4
_cell_measurement_temperature     298(2)
_exptl_crystal_description     Block
_exptl_crystal_colour     Colourless
_exptl_crystal_size_max     0.24
_exptl_crystal_size_mid     0.21
_exptl_crystal_size_min     0.19
_exptl_crystal_density_diffrn     1.370
_exptl_crystal_density_meas     ?
_exptl_crystal_density_method     'not measured'
_exptl_crystal_F_000     352
_exptl_absorpt_coefficient_mu     0.099
_exptl_absorpt_correction_type     none
_exptl_absorpt_process_details     ?
_exptl_absorpt_correction_T_min     ?
_exptl_absorpt_correction_T_max     ?
_diffrn_ambient_temperature     298(2)
_diffrn_radiation_type     MoK\a
_diffrn_radiation_wavelength     0.71073
_diffrn_radiation_source     'fine-focus sealed tube'
_diffrn_measurement_device_type     'Bruker SMART APEX CCD area-detector'
_diffrn_measurement_method     '\w and \f scans'
_diffrn_detector_area_resol_mean     ?
_diffrn_reflns_number     4701
_diffrn_reflns_av_R_equivalents     0.0873
_diffrn_reflns_av_unetI/netI     0.1685
_diffrn_reflns_theta_min     3.121
_diffrn_reflns_theta_max     27.500
_diffrn_reflns_theta_full     25.242
_diffrn_measured_fraction_theta_max     0.960
_diffrn_measured_fraction_theta_full     0.985
_diffrn_reflns_limit_h_min     -7
_diffrn_reflns_limit_h_max     7
_diffrn_reflns_limit_k_min     -9
_diffrn_reflns_limit_k_max     10
_diffrn_reflns_limit_l_min     -22
_diffrn_reflns_limit_l_max     14
_refine_special_details     ?
_reflns_number_total     3593
_reflns_number_gt     1137
_reflns_threshold_expression     'I > 2\s(I)'
_refine_ls_structure_factor_coef     Fsqd
_refine_ls_matrix_type     full
_refine_ls_R_factor_all     0.1559
_refine_ls_R_factor_gt     0.0862
_refine_ls_wR_factor_gt     0.2290
_refine_ls_wR_factor_ref     0.2823
_refine_ls_goodness_of_fit_ref     0.948
_refine_ls_restrained_S_all     0.948
_refine_ls_number_reflns     3593
_refine_ls_number_parameters     228
_refine_ls_number_restraints     0
_refine_ls_hydrogen_treatment     constr
_refine_ls_weighting_scheme     calc
_refine_ls_weighting_details
                      'w=1/[\s^2^(Fo^2^)+(0.0956P)^2^] where P=(Fo^2^+2Fc^2^)/3'
_atom_sites_solution_hydrogens     geom
_atom_sites_solution_primary     ?
_atom_sites_solution_secondary     ?
_refine_ls_shift/su_max     0.000
_refine_ls_shift/su_mean     0.000
_refine_diff_density_max     0.493
_refine_diff_density_min     -0.325
_refine_ls_extinction_method     none
_refine_ls_extinction_coef     .
loop_
    _atom_type_symbol
    _atom_type_description
    _atom_type_scat_dispersion_real
    _atom_type_scat_dispersion_imag
    _atom_type_scat_source
    'C' 'C' 0.0033 0.0016
                         'International Tables Vol C Tables 4.2.6.8 and 6.1.1.4'
    'H' 'H' 0.0000 0.0000
                         'International Tables Vol C Tables 4.2.6.8 and 6.1.1.4'
    'N' 'N' 0.0061 0.0033
                         'International Tables Vol C Tables 4.2.6.8 and 6.1.1.4'
    'O' 'O' 0.0106 0.0060
                         'International Tables Vol C Tables 4.2.6.8 and 6.1.1.4'
_computing_data_collection
;
SMART (Bruker, 2002)
;
_computing_cell_refinement
;
SAINT (Bruker, 2002)
;
_computing_data_reduction
;
SAINT (Bruker, 2002)
;
_computing_structure_solution
;
SHELXS97 (Sheldrick, 2008)
;
_computing_structure_refinement
;
SHELXL2018 (Sheldrick, 2015)
;
_computing_molecular_graphics
;
ORTEP-3 for Windows (Farrugia, 2012) and PLATON (Spek, 2009)
;
_computing_publication_material
;
SHELXL2018 (Sheldrick, 2015) and PLATON (Spek, 2009)
;
loop_
    _atom_site_type_symbol
    _atom_site_label
    _atom_site_fract_x
    _atom_site_fract_y
    _atom_site_fract_z
    _atom_site_U_iso_or_equiv
    _atom_site_adp_type
    _atom_site_calc_flag
    _atom_site_occupancy
    _atom_site_disorder_assembly
    _atom_site_disorder_group
    O O1 0.1843(5) 0.2454(3) 0.36727(18) 0.0573(8) Uani d 1 . .
    O O2 -0.1120(5) 0.0785(3) 0.21803(19) 0.0672(10) Uani d 1 . .
    O O3 -0.2533(6) -0.2488(4) 0.16208(19) 0.0661(10) Uani d 1 . .
    O O4 0.6234(7) 0.1389(5) 0.6784(2) 0.0999(13) Uani d 1 . .
    N N1 0.5537(7) 0.3888(5) 0.3540(2) 0.0666(11) Uani d 1 . .
    N N2 0.4067(7) 0.3864(5) 0.2876(2) 0.0679(12) Uani d 1 . .
    N N3 -1.0776(8) -0.3032(5) -0.0393(3) 0.0818(14) Uani d 1 . .
    C C1 0.3016(9) 0.1713(6) 0.5111(3) 0.0746(15) Uani d 1 . .
    H H1 0.145930 0.131974 0.490115 0.089 Uiso calc 1 . .
    C C2 0.3548(10) 0.1334(7) 0.5810(3) 0.0810(17) Uani d 1 . .
    H H2 0.235535 0.069914 0.606852 0.097 Uiso calc 1 . .
    C C3 0.5834(10) 0.1892(7) 0.6124(3) 0.0737(15) Uani d 1 . .
    C C4 0.7621(9) 0.2890(7) 0.5738(3) 0.0744(15) Uani d 1 . .
    H H4 0.917781 0.329479 0.594902 0.089 Uiso calc 1 . .
    C C5 0.7024(9) 0.3258(6) 0.5045(3) 0.0734(14) Uani d 1 . .
    H H5 0.820509 0.392725 0.479518 0.088 Uiso calc 1 . .
    C C6 0.4759(7) 0.2674(5) 0.4710(3) 0.0534(11) Uani d 1 . .
    C C7 0.4163(7) 0.3047(5) 0.3975(3) 0.0563(12) Uani d 1 . .
    C C8 0.1976(8) 0.3015(5) 0.2998(3) 0.0510(11) Uani d 1 . .
    C C9 -0.0194(8) 0.2584(5) 0.2476(3) 0.0617(13) Uani d 1 . .
    H H9A -0.132615 0.297492 0.277473 0.074 Uiso calc 1 . .
    H H9B 0.015621 0.314695 0.203787 0.074 Uiso calc 1 . .
    C C10 -0.3104(7) 0.0114(5) 0.1662(3) 0.0524(11) Uani d 1 . .
    C C11 -0.4371(8) 0.1049(5) 0.1460(3) 0.0559(12) Uani d 1 . .
    H H11 -0.387569 0.222949 0.167178 0.067 Uiso calc 1 . .
    C C12 -0.6385(8) 0.0239(6) 0.0940(3) 0.0572(12) Uani d 1 . .
    H H12 -0.723785 0.087491 0.080049 0.069 Uiso calc 1 . .
    C C13 -0.7123(8) -0.1506(6) 0.0632(2) 0.0531(11) Uani d 1 . .
    C C14 -0.5881(7) -0.2481(5) 0.0840(2) 0.0545(12) Uani d 1 . .
    H H14 -0.640032 -0.366455 0.063238 0.065 Uiso calc 1 . .
    C C15 -0.3888(8) -0.1680(5) 0.1354(3) 0.0545(12) Uani d 1 . .
    C C16 0.8476(11) 0.1995(8) 0.7151(4) 0.110(2) Uani d 1 . .
    H H16A 0.939257 0.139919 0.684979 0.165 Uiso calc 1 . .
    H H16B 0.842598 0.180561 0.767860 0.165 Uiso calc 1 . .
    H H16C 0.917417 0.320492 0.718006 0.165 Uiso calc 1 . .
    C C17 -0.9170(9) -0.2349(6) 0.0064(3) 0.0621(13) Uani d 1 . .
    C C18 -0.3336(9) -0.4316(5) 0.1354(3) 0.0741(15) Uani d 1 . .
    H H18A -0.454760 -0.482003 0.166887 0.111 Uiso calc 1 . .
    H H18B -0.205201 -0.471141 0.140725 0.111 Uiso calc 1 . .
    H H18C -0.394768 -0.464801 0.080479 0.111 Uiso calc 1 . .
loop_
    _atom_site_aniso_label
    _atom_site_aniso_U_11
    _atom_site_aniso_U_22
    _atom_site_aniso_U_33
    _atom_site_aniso_U_12
    _atom_site_aniso_U_13
    _atom_site_aniso_U_23
    O1 0.0402(18) 0.0536(18) 0.059(2) -0.0017(14) -0.0116(15) 0.0045(15)
    O2 0.062(2) 0.0410(16) 0.081(2) 0.0082(15) -0.0299(18) -0.0021(16)
    O3 0.065(2) 0.0469(18) 0.075(2) 0.0105(15) -0.0204(18) 0.0094(16)
    O4 0.087(3) 0.126(3) 0.086(3) 0.039(3) -0.016(2) 0.023(3)
    N1 0.044(2) 0.072(3) 0.061(3) -0.002(2) 0.002(2) 0.003(2)
    N2 0.059(3) 0.069(3) 0.055(3) 0.000(2) 0.004(2) 0.010(2)
    N3 0.078(3) 0.074(3) 0.078(3) 0.013(3) -0.027(3) 0.010(2)
    C1 0.063(3) 0.078(3) 0.068(3) 0.014(3) -0.021(3) 0.009(3)
    C2 0.066(4) 0.098(4) 0.073(4) 0.015(3) -0.003(3) 0.029(3)
    C3 0.074(4) 0.083(4) 0.065(3) 0.037(3) -0.007(3) 0.005(3)
    C4 0.049(3) 0.089(4) 0.070(4) 0.025(3) -0.021(3) -0.010(3)
    C5 0.047(3) 0.078(3) 0.073(4) 0.009(3) -0.011(3) -0.004(3)
    C6 0.042(3) 0.049(2) 0.054(3) 0.007(2) -0.005(2) -0.005(2)
    C7 0.035(2) 0.047(2) 0.064(3) 0.002(2) -0.006(2) -0.013(2)
    C8 0.054(3) 0.041(2) 0.048(3) 0.012(2) 0.002(2) -0.002(2)
    C9 0.063(3) 0.041(2) 0.069(3) 0.013(2) -0.020(3) -0.004(2)
    C10 0.048(3) 0.039(2) 0.059(3) 0.009(2) -0.013(2) 0.002(2)
    C11 0.062(3) 0.043(2) 0.057(3) 0.014(2) -0.008(2) 0.008(2)
    C12 0.051(3) 0.058(3) 0.062(3) 0.018(2) -0.005(2) 0.014(2)
    C13 0.049(3) 0.058(3) 0.041(2) 0.007(2) -0.002(2) 0.007(2)
    C14 0.055(3) 0.048(2) 0.050(3) 0.009(2) -0.011(2) 0.004(2)
    C15 0.051(3) 0.045(2) 0.060(3) 0.013(2) -0.013(2) 0.006(2)
    C16 0.093(5) 0.145(6) 0.077(4) 0.033(4) -0.019(4) 0.015(4)
    C17 0.063(3) 0.053(3) 0.061(3) 0.013(2) -0.011(3) 0.008(2)
    C18 0.087(4) 0.049(3) 0.087(4) 0.020(3) 0.006(3) 0.022(3)
_geom_special_details
;
 All esds (except the esd in the dihedral angle between two l.s. planes)
 are estimated using the full covariance matrix.  The cell esds are taken
 into account individually in the estimation of esds in distances, angles
 and torsion angles; correlations between esds in cell parameters are only
 used when they are defined by crystal symmetry.  An approximate (isotropic)
 treatment of cell esds is used for estimating esds involving l.s. planes.
;
loop_
    _geom_bond_atom_site_label_1
    _geom_bond_atom_site_label_2
    _geom_bond_site_symmetry_2
    _geom_bond_distance
    _geom_bond_publ_flag
    O1 C8 . 1.347(5) ?
    O1 C7 . 1.381(5) ?
    O2 C10 . 1.368(5) ?
    O2 C9 . 1.409(5) ?
    O3 C15 . 1.371(5) ?
    O3 C18 . 1.426(5) ?
    O4 C3 . 1.350(6) ?
    O4 C16 . 1.375(6) ?
    N1 C7 . 1.274(5) ?
    N1 N2 . 1.439(5) ?
    N2 C8 . 1.278(5) ?
    N3 C17 . 1.146(5) ?
    C1 C2 . 1.380(6) ?
    C1 C6 . 1.396(6) ?
    C1 H1 . 0.9300 ?
    C2 C3 . 1.370(7) ?
    C2 H2 . 0.9300 ?
    C3 C4 . 1.409(7) ?
    C4 C5 . 1.377(6) ?
    C4 H4 . 0.9300 ?
    C5 C6 . 1.369(6) ?
    C5 H5 . 0.9300 ?
    C6 C7 . 1.446(6) ?
    C8 C9 . 1.480(6) ?
    C9 H9A . 0.9700 ?
    C9 H9B . 0.9700 ?
    C10 C11 . 1.371(5) ?
    C10 C15 . 1.409(5) ?
    C11 C12 . 1.383(6) ?
    C11 H11 . 0.9300 ?
    C12 C13 . 1.373(6) ?
    C12 H12 . 0.9300 ?
    C13 C14 . 1.392(5) ?
    C13 C17 . 1.445(6) ?
    C14 C15 . 1.369(5) ?
    C14 H14 . 0.9300 ?
    C16 H16A . 0.9600 ?
    C16 H16B . 0.9600 ?
    C16 H16C . 0.9600 ?
    C18 H18A . 0.9600 ?
    C18 H18B . 0.9600 ?
    C18 H18C . 0.9600 ?
loop_
    _geom_angle_atom_site_label_1
    _geom_angle_atom_site_label_2
    _geom_angle_atom_site_label_3
    _geom_angle_site_symmetry_1
    _geom_angle_site_symmetry_3
    _geom_angle
    _geom_angle_publ_flag
    C8 O1 C7 . . 102.6(3) ?
    C10 O2 C9 . . 117.8(3) ?
    C15 O3 C18 . . 116.4(3) ?
    C3 O4 C16 . . 119.1(5) ?
    C7 N1 N2 . . 106.0(4) ?
    C8 N2 N1 . . 105.4(4) ?
    C2 C1 C6 . . 121.6(5) ?
    C2 C1 H1 . . 119.2 ?
    C6 C1 H1 . . 119.2 ?
    C1 C2 C3 . . 120.0(5) ?
    C1 C2 H2 . . 120.0 ?
    C3 C2 H2 . . 120.0 ?
    O4 C3 C2 . . 116.6(5) ?
    O4 C3 C4 . . 123.8(5) ?
    C2 C3 C4 . . 119.5(5) ?
    C5 C4 C3 . . 118.9(5) ?
    C5 C4 H4 . . 120.5 ?
    C3 C4 H4 . . 120.5 ?
    C6 C5 C4 . . 122.5(5) ?
    C6 C5 H5 . . 118.8 ?
    C4 C5 H5 . . 118.8 ?
    C5 C6 C1 . . 117.5(5) ?
    C5 C6 C7 . . 121.9(5) ?
    C1 C6 C7 . . 120.7(4) ?
    N1 C7 O1 . . 112.4(4) ?
    N1 C7 C6 . . 128.2(4) ?
    O1 C7 C6 . . 119.4(4) ?
    N2 C8 O1 . . 113.6(4) ?
    N2 C8 C9 . . 127.0(4) ?
    O1 C8 C9 . . 119.4(4) ?
    O2 C9 C8 . . 108.3(3) ?
    O2 C9 H9A . . 110.0 ?
    C8 C9 H9A . . 110.0 ?
    O2 C9 H9B . . 110.0 ?
    C8 C9 H9B . . 110.0 ?
    H9A C9 H9B . . 108.4 ?
    C11 C10 O2 . . 124.7(4) ?
    C11 C10 C15 . . 119.8(4) ?
    O2 C10 C15 . . 115.4(3) ?
    C10 C11 C12 . . 120.2(4) ?
    C10 C11 H11 . . 119.9 ?
    C12 C11 H11 . . 119.9 ?
    C13 C12 C11 . . 119.8(4) ?
    C13 C12 H12 . . 120.1 ?
    C11 C12 H12 . . 120.1 ?
    C12 C13 C14 . . 120.9(4) ?
    C12 C13 C17 . . 120.1(4) ?
    C14 C13 C17 . . 119.0(4) ?
    C15 C14 C13 . . 119.3(4) ?
    C15 C14 H14 . . 120.4 ?
    C13 C14 H14 . . 120.4 ?
    O3 C15 C14 . . 125.3(4) ?
    O3 C15 C10 . . 114.7(4) ?
    C14 C15 C10 . . 120.0(4) ?
    O4 C16 H16A . . 109.5 ?
    O4 C16 H16B . . 109.5 ?
    H16A C16 H16B . . 109.5 ?
    O4 C16 H16C . . 109.5 ?
    H16A C16 H16C . . 109.5 ?
    H16B C16 H16C . . 109.5 ?
    N3 C17 C13 . . 179.0(6) ?
    O3 C18 H18A . . 109.5 ?
    O3 C18 H18B . . 109.5 ?
    H18A C18 H18B . . 109.5 ?
    O3 C18 H18C . . 109.5 ?
    H18A C18 H18C . . 109.5 ?
    H18B C18 H18C . . 109.5 ?
loop_
    _geom_torsion_atom_site_label_1
    _geom_torsion_atom_site_label_2
    _geom_torsion_atom_site_label_3
    _geom_torsion_atom_site_label_4
    _geom_torsion_site_symmetry_1
    _geom_torsion_site_symmetry_2
    _geom_torsion_site_symmetry_3
    _geom_torsion_site_symmetry_4
    _geom_torsion
    _geom_torsion_publ_flag
    C7 N1 N2 C8 . . . . 0.3(5) ?
    C6 C1 C2 C3 . . . . -0.5(8) ?
    C16 O4 C3 C2 . . . . -176.1(5) ?
    C16 O4 C3 C4 . . . . 5.9(8) ?
    C1 C2 C3 O4 . . . . -176.3(5) ?
    C1 C2 C3 C4 . . . . 1.7(8) ?
    O4 C3 C4 C5 . . . . 176.8(5) ?
    C2 C3 C4 C5 . . . . -1.1(8) ?
    C3 C4 C5 C6 . . . . -0.7(8) ?
    C4 C5 C6 C1 . . . . 1.8(7) ?
    C4 C5 C6 C7 . . . . -179.0(4) ?
    C2 C1 C6 C5 . . . . -1.2(7) ?
    C2 C1 C6 C7 . . . . 179.6(4) ?
    N2 N1 C7 O1 . . . . -0.7(5) ?
    N2 N1 C7 C6 . . . . 179.2(4) ?
    C8 O1 C7 N1 . . . . 0.8(5) ?
    C8 O1 C7 C6 . . . . -179.2(4) ?
    C5 C6 C7 N1 . . . . 1.4(7) ?
    C1 C6 C7 N1 . . . . -179.5(4) ?
    C5 C6 C7 O1 . . . . -178.7(4) ?
    C1 C6 C7 O1 . . . . 0.5(6) ?
    N1 N2 C8 O1 . . . . 0.1(5) ?
    N1 N2 C8 C9 . . . . -178.3(4) ?
    C7 O1 C8 N2 . . . . -0.5(5) ?
    C7 O1 C8 C9 . . . . 178.1(3) ?
    C10 O2 C9 C8 . . . . -178.1(4) ?
    N2 C8 C9 O2 . . . . 114.2(5) ?
    O1 C8 C9 O2 . . . . -64.2(5) ?
    C9 O2 C10 C11 . . . . -5.7(7) ?
    C9 O2 C10 C15 . . . . 176.9(4) ?
    O2 C10 C11 C12 . . . . -178.7(4) ?
    C15 C10 C11 C12 . . . . -1.4(7) ?
    C10 C11 C12 C13 . . . . 0.4(7) ?
    C11 C12 C13 C14 . . . . 0.6(7) ?
    C11 C12 C13 C17 . . . . -177.4(4) ?
    C12 C13 C14 C15 . . . . -0.6(7) ?
    C17 C13 C14 C15 . . . . 177.5(4) ?
    C18 O3 C15 C14 . . . . -2.0(7) ?
    C18 O3 C15 C10 . . . . 176.9(4) ?
    C13 C14 C15 O3 . . . . 178.5(4) ?
    C13 C14 C15 C10 . . . . -0.4(7) ?
    C11 C10 C15 O3 . . . . -177.6(4) ?
    O2 C10 C15 O3 . . . . -0.1(6) ?
    C11 C10 C15 C14 . . . . 1.4(7) ?
    O2 C10 C15 C14 . . . . 178.9(4) ?
loop_
    _geom_hbond_atom_site_label_D
    _geom_hbond_atom_site_label_H
    _geom_hbond_atom_site_label_A
    _geom_hbond_site_symmetry_A
    _geom_hbond_distance_DH
    _geom_hbond_distance_HA
    _geom_hbond_distance_DA
    _geom_hbond_angle_DHA
    _geom_hbond_publ_flag
    C1 H1 O1 . 0.93 2.50 2.835(6) 101 yes
    C9 H9A N1 1_455 0.97 2.57 3.540(6) 178 yes
    C18 H18A N2 1_445 0.96 2.60 3.470(6) 151 yes
    C16 H16B O3 2_656 0.96 2.59 3.094(7) 113 yes
_shelx_space_group_comment
;
The symmetry employed for this shelxl refinement is uniquely defined
by the following loop, which should always be used as a source of
symmetry information in preference to the above space-group names.
They are only intended as comments.
;
_shelx_estimated_absorpt_T_min     ?
_shelx_estimated_absorpt_T_max     ?
_shelx_hkl_file
;
   0   0  -3 8536.16  891.37   1-0.97254 0.96044-0.21888 0.19146 0.07899-0.20222
   0   0  -492628.87 3686.29   1-0.97174 0.95559-0.22847 0.19191 0.05930-0.22360
   0   0  -555089.39 2974.53   1-0.97046 0.95028-0.23797 0.19228 0.03953-0.24491
   0   0  -644312.48 2727.31   1-0.96871 0.94450-0.24739 0.19255 0.01970-0.26616
   0   0  -7 4819.30 1132.37   1-0.96648 0.93823-0.25671 0.19273-0.00019-0.28733
   0   0  -818284.27 2243.07   1-0.96378 0.93149-0.26593 0.19281-0.02015-0.30844
   0   0  -9119761.5 5955.55   1-0.96058 0.92426-0.27506 0.19280-0.04019-0.32948
   0   0 -10 2441.08 1127.05   1-0.95691 0.91645-0.28405 0.19248-0.06020-0.35079
   0   0 -11 9180.64 1984.63   1-0.95272 0.90821-0.29301 0.19229-0.08039-0.37171
   0   0 -12 3084.72 1280.58   1-0.94801 0.89946-0.30187 0.19199-0.10065-0.39255
   0   0 -1316901.91 2898.65   1-0.94279 0.89019-0.31063 0.19160-0.12098-0.41332
   0   0 -1427471.62 4023.53   1-0.93704 0.88040-0.31928 0.19110-0.14139-0.43401
   0   0 -15 2928.92 1686.54   1-0.93076 0.87006-0.32784 0.19049-0.16187-0.45463
   0   0 -16 1336.59 1105.58   1-0.92391 0.85918-0.33628 0.18978-0.18243-0.47517
   0   0 -16  863.10  677.21   1-0.62505 0.56053-0.77204 0.62443-0.11509-0.54394
   0   0 -17  120.81  786.01   1-0.91651 0.84772-0.34462 0.18896-0.20307-0.49563
   0   0 -17   31.91  343.09   1-0.65099 0.58243-0.74602 0.58918-0.14020-0.56002
   0   0 -18  150.61  707.04   1-0.90852 0.83569-0.35284 0.18802-0.22380-0.51600
   0   0 -19  209.91 1015.61   1-0.89993 0.82305-0.36094 0.18697-0.24461-0.53629
   0   0 -20  198.35 1141.19   1-0.89072 0.80980-0.36893 0.18580-0.26550-0.55650
   0   0 -21  278.47 1382.69   1-0.88087 0.79591-0.37678 0.18450-0.28649-0.57661
   0   1 -22  -30.15  781.08   1-0.84320 0.78644-0.40195 0.28641-0.35697-0.54723
   0   1 -21   58.38  761.00   1-0.85361 0.80090-0.39566 0.28927-0.33882-0.52428
   0   1 -20  -22.19  741.63   1-0.86332 0.81466-0.38936 0.29213-0.32103-0.50097
   0   1 -19 1805.42 1504.13   1-0.87237 0.82775-0.38308 0.29501-0.30364-0.47726
   0   1 -18 1985.29 1484.12   1-0.88077 0.84019-0.37687 0.29795-0.28672-0.45308
   0   1 -17 6842.50 2111.90   1-0.88852 0.85199-0.37074 0.30098-0.27032-0.42838
   0   1 -17 3937.57 2571.88   1-0.75510 0.71852-0.60438 0.53351-0.25403-0.44619
   0   1 -1611454.23 2546.17   1-0.89563 0.86315-0.36476 0.30415-0.25454-0.40306
   0   1 -16 1558.55  784.39   1-0.74180 0.70926-0.62698 0.56533-0.23792-0.42111
   0   1 -15 1922.29 1334.08   1-0.90209 0.87366-0.35896 0.30751-0.23949-0.37701
   0   1 -15  268.35  781.85   1-0.72928 0.70077-0.64675 0.59433-0.22327-0.39457
   0   1 -14 1220.57 1144.80   1-0.90791 0.88353-0.35343 0.31114-0.22531-0.35008
   0   1 -14  365.83  399.91   1-0.71783 0.69335-0.66369 0.62050-0.21027-0.36638
   0   1 -13   56.27  669.49   1-0.91306 0.89272-0.34826 0.31512-0.21221-0.32209
   0   1 -13   64.34  234.09   1-0.70781 0.68736-0.67773 0.64376-0.19917-0.33629
   0   1 -1234613.23 4593.77   1-0.91749 0.90119-0.34356 0.31958-0.20043-0.29276
   0   1 -1228892.15 3512.38   1-0.69965 0.68324-0.68866 0.66391-0.19031-0.30396
   0   1 -1112451.71 2267.38   1-0.92113 0.90888-0.33950 0.32468-0.19037-0.26173
   0   1 -11 9678.62 1541.46   1-0.69391 0.68153-0.69610 0.68058-0.18417-0.26891
   0   1 -10 2079.28 1154.92   1-0.92388 0.91567-0.33633 0.33066-0.18254-0.22845
   0   1 -10  150.80  465.99   1-0.69129 0.68294-0.69944 0.69314-0.18137-0.23051
   0   1  -9118040.4 5619.15   1-0.92552 0.92137-0.33437 0.33786-0.17774-0.19215
   0   1  -9104885.5 4444.26   1-0.69266 0.68835-0.69769 0.70062-0.18284-0.18786
   0   1  -869812.77 3787.37   1-0.92571 0.92560-0.33414 0.34679-0.17718-0.15161
   0   1  -865801.59 3210.98   1-0.69918 0.69890-0.68928 0.70143-0.18980-0.13971
   0   1  -716410.17 1810.19   1-0.92378 0.92771-0.33645 0.35825-0.18283-0.10486
   0   1  -714771.54 1548.60   1-0.71224 0.71598-0.67162 0.69300-0.20404-0.08428
   0   1  -668403.39 3270.55   1-0.91834 0.92632-0.34262 0.37358-0.19811-0.04849
   0   1  -662385.17 2773.00   1-0.73336 0.74114-0.64045 0.67106-0.22799-0.01914
   0   1  -541428.72 2215.02   1-0.90628 0.91831-0.35502 0.39513-0.22936 0.02386
   0   1  -537810.83 2311.35   1-0.76371 0.77553-0.58872 0.62855-0.26483 0.05889
   0   1  -4  218.30  188.12   1-0.87936 0.89543-0.37794 0.42721-0.28961 0.12521
   0   1  -4  131.73  153.95   1-0.80237 0.81822-0.50504 0.55410-0.31799 0.15323
   0  -1   2223612.1 6298.39   1-0.73141 0.70724-0.44988 0.38229-0.51248 0.59468
   0   1  -2231113.0 6502.41   1-0.59478 0.61907-0.48080 0.54855-0.64425 0.56199
   0  -1   2223576.8 6590.22   1-0.85521 0.83130-0.30056 0.23305-0.42222 0.50460
   0   1  -2225296.1 6621.12   1-0.86414 0.88805-0.17940 0.24691-0.47017 0.38779
   0   1   161425.74 2344.49   1-0.78409 0.82024 0.09696-0.00208 0.61302-0.57200
   0  -1  -160477.48 2315.66   1-0.85122 0.81506 0.03478-0.12967 0.52365-0.56466
   0  -1  -149518.60 2052.23   1-0.66393 0.62786 0.44648-0.54214-0.59986 0.55845
   0   1   149314.71 2046.23   1-0.59572 0.63179 0.54405-0.44840-0.59085 0.63227
   0  -1  -277641.76 3032.60   1-0.91820 0.87805-0.04776-0.05624 0.39320-0.47523
   0   1   266408.57 2636.20   1-0.45050 0.49049 0.70087-0.59592-0.55301 0.63583
   0  -1  -317540.24 1627.60   1-0.94640 0.90225-0.09762-0.01551 0.30787-0.43091
   0  -1  -449831.61 2692.62   1-0.96011 0.91172-0.13222 0.00978 0.24637-0.41067
   0  -1  -5  399.26  361.73   1-0.96745 0.91503-0.15871 0.02713 0.19708-0.40246
   0  -1  -6101078.3 4756.15   1-0.97121 0.91475-0.18037 0.03965 0.15560-0.40205
   0  -1  -7 1982.35  776.67   1-0.97274 0.91224-0.19893 0.04907 0.11915-0.40668
   0  -1  -8 3313.20 1142.26   1-0.97272 0.90819-0.21538 0.05638 0.08612-0.41472
   0  -1  -933147.94 3046.39   1-0.97153 0.90296-0.23031 0.06217 0.05550-0.42518
   0  -1 -1013024.27 2532.00   1-0.96938 0.89678-0.24411 0.06683 0.02663-0.43739
   0  -1 -1154135.24 6610.59   1-0.96639 0.88976-0.25704 0.07062-0.00091-0.45092
   0  -1 -12 1662.97 1134.51   1-0.96267 0.88199-0.26927 0.07372-0.02746-0.46544
   0  -1 -1327589.91 3981.37   1-0.95824 0.87339-0.28093 0.07600-0.05325-0.48105
   0  -1 -14 1799.64 1424.41   1-0.95315 0.86424-0.29214 0.07806-0.07843-0.49697
   0  -1 -15 1228.56 2656.95   1-0.94740 0.85445-0.30295 0.07970-0.10313-0.51336
   0  -1 -16 3593.46 1829.50   1-0.94102 0.84403-0.31339 0.08099-0.12746-0.53014
   0  -1 -17   -1.85  689.99   1-0.93401 0.83296-0.32352 0.08197-0.15149-0.54721
   0  -1 -18   41.95  789.00   1-0.92635 0.82126-0.33336 0.08265-0.17528-0.56452
   0  -1 -1914160.34 3596.65   1-0.91805 0.80892-0.34294 0.08307-0.19889-0.58201
   0  -1 -20 1061.15 1533.30   1-0.90909 0.79591-0.35227 0.08324-0.22235-0.59965
   0  -1 -21  102.36  885.64   1-0.89946 0.78223-0.36136 0.08318-0.24571-0.61740
   0   2 -22   87.47  752.36   1-0.80491 0.78041-0.42188 0.39224-0.41728-0.48692
   0   2 -21 1398.85 1477.98   1-0.81462 0.79417-0.41725 0.39676-0.40283-0.46027
   0   2 -20  -81.49  695.36   1-0.82352 0.80712-0.41277 0.40144-0.38912-0.43288
   0   2 -19   82.90  723.55   1-0.83160 0.81924-0.40849 0.40632-0.37625-0.40465
   0   2 -18  103.28  722.75   1-0.83882 0.83050-0.40448 0.41146-0.36437-0.37543
   0   2 -17  824.06  889.59   1-0.84515 0.84088-0.40081 0.41695-0.35364-0.34505
   0   2 -17  198.53  557.02   1-0.82476 0.82016-0.44066 0.45574-0.35436-0.34586
   0   2 -16  171.85  705.00   1-0.85052 0.85030-0.39757 0.42286-0.34429-0.31331
   0   2 -16   98.77  316.96   1-0.81998 0.81942-0.45590 0.48021-0.34607-0.31295
   0   2 -15  130.29  624.98   1-0.85485 0.85867-0.39488 0.42933-0.33659-0.27991
   0   2 -15   55.39  343.50   1-0.81622 0.81969-0.46724 0.50078-0.33978-0.27806
   0   2 -14 2151.44 1218.62   1-0.85798 0.86585-0.39287 0.43648-0.33092-0.24448
   0   2 -14  456.82  675.23   1-0.81374 0.82124-0.47445 0.51721-0.33572-0.24093
   0   2 -13 2473.01 1077.56   1-0.85971 0.87162-0.39175 0.44451-0.32775-0.20655
   0   2 -13  171.92  461.22   1-0.81280 0.82433-0.47713 0.52912-0.33420-0.20125
   0   2 -12  508.76  530.19   1-0.85970 0.87567-0.39175 0.45367-0.32775-0.16544
   0   2 -12  187.14  240.30   1-0.81365 0.82921-0.47470 0.53592-0.33558-0.15869
   0   2 -11 6933.24 1446.59   1-0.85747 0.87748-0.39320 0.46428-0.33184-0.12025
   0   2 -11 2425.00  845.05   1-0.81651 0.83611-0.46638 0.53682-0.34026-0.11282
   0   2 -10 3201.57 1009.45   1-0.85220 0.87626-0.39653 0.47676-0.34132-0.06968
   0   2 -10 1735.41 1605.59   1-0.82152 0.84515-0.45110 0.53077-0.34870-0.06319
   0   2  -998530.51 4869.86   1-0.84257 0.87067-0.40232 0.49171-0.35805-0.01185
   0   2  -989829.43 4699.10   1-0.82865 0.85631-0.42748 0.51637-0.36137-0.00933
   0   2  -8125930.2 5426.24   1-0.82626 0.85841-0.41135 0.50989-0.38481 0.05600
   0   2  -8112983.9 4843.91   1-0.83757 0.86927-0.39376 0.49188-0.37869 0.04917
   0   2  -747841.65 2804.73   1-0.79906 0.83525-0.42455 0.53225-0.42574 0.13803
   0   2  -745587.21 2914.27   1-0.84750 0.88322-0.34789 0.45523-0.40088 0.11255
   0   2  -6  203.88  231.01   1-0.75283 0.79307-0.44283 0.55969-0.48696 0.24035
   0   2  -6  -14.31  242.56   1-0.85689 0.89664-0.28764 0.40421-0.42778 0.18064
   0   2  -523079.89 1899.41   1-0.67129 0.71557-0.46586 0.59187-0.57648 0.37098
   0   2  -522526.86 1683.55   1-0.86324 0.90704-0.21107 0.33687-0.45852 0.25257
   0   2  -4561705.315577.78   1-0.51873 0.56731-0.48907 0.62457-0.70122 0.53670
   0   2  -4546069.116063.24   1-0.86307 0.91089-0.11728 0.25230-0.49127 0.32651
   0   2  -3276198.2 8121.93   1-0.24567 0.29799-0.49216 0.63584-0.83511 0.71196
   0   2  -3257313.3 8169.25   1-0.85223 0.90409-0.00736 0.15160-0.52310 0.39953
   0  -2   2141845.5 4681.02   1-0.11496 0.05883 0.41749-0.57071 0.90137-0.81903
   0   2  -2155961.8 4967.28   1 0.13342-0.07727-0.42165 0.57458-0.89688 0.81478
   0   2  -2139923.5 5070.57   1-0.82701 0.88290 0.11479 0.03867-0.55033 0.46795
   0  -2   1 4831.95  686.52   1-0.47569 0.41571 0.28881-0.45115 0.83084-0.78971
   0   2  -1 4436.84  836.59   1-0.78537 0.84530 0.24269-0.07999-0.56945 0.52826
   0  -2  -1689504.119119.77   1-0.81518 0.74688 0.06982-0.25046 0.57497-0.61598
   0   2   1570443.616392.20   1-0.63929 0.70751 0.48407-0.30206-0.59747 0.63888
   0  -2  -2840232.8 9171.44   1-0.87973 0.80742 0.00328-0.19305 0.47545-0.55748
   0   2   2693954.619643.81   1-0.55823 0.63037 0.59017-0.39886-0.58315 0.66598
   0  -2  -328104.14 2157.73   1-0.91686 0.84056-0.04573-0.15315 0.39656-0.51961
   0   2   322982.46 1780.77   1-0.47340 0.54945 0.67968-0.47908-0.56027 0.68452
   0  -2  -4104837.7 4688.78   1-0.93945 0.85915-0.08364-0.12438 0.33231-0.49637
   0  -2  -5 1621.68  712.20   1-0.95369 0.86939-0.11429-0.10286 0.27821-0.48328
   0  -2  -6 8132.28 1474.25   1-0.96260 0.87390-0.14009-0.08650 0.23188-0.47834
   0  -2  -7 3677.69 1081.28   1-0.96824 0.87550-0.16241-0.07332 0.19008-0.47761
   0  -2  -8   18.53  523.64   1-0.97143 0.87466-0.18220-0.06267 0.15205-0.48066
   0  -2  -924735.97 3591.78   1-0.97278 0.87197-0.20007-0.05394 0.11688-0.48656
   0  -2 -1010557.30 2323.48   1-0.97267 0.86783-0.21647-0.04668 0.08389-0.49465
   0  -2 -11 2947.28 1438.28   1-0.97136 0.86248-0.23170-0.04059 0.05261-0.50445
   0  -2 -12 1662.26 1233.17   1-0.96900 0.85609-0.24598-0.03545 0.02269-0.51560
   0  -2 -13 3391.34 1663.72   1-0.96572 0.84877-0.25947-0.03109-0.00615-0.52783
   0  -2 -14 4076.18 1826.51   1-0.96160 0.84061-0.27231-0.02740-0.03412-0.54093
   0  -2 -15   77.74  720.04   1-0.95666 0.83146-0.28461-0.02452-0.06146-0.55504
   0  -2 -16 4748.73 2118.73   1-0.95098 0.82172-0.29641-0.02187-0.08814-0.56946
   0  -2 -17  454.70 1810.35   1-0.94455 0.81125-0.30778-0.01966-0.11434-0.58435
   0  -2 -18 7059.36 2719.95   1-0.93741 0.80006-0.31877-0.01783-0.14015-0.59965
   0  -2 -19 -103.82  820.80   1-0.92954 0.78815-0.32940-0.01636-0.16564-0.61526
   0  -2 -20  534.90 1671.90   1-0.92095 0.77551-0.33970-0.01521-0.19087-0.63114
   0   3 -22  132.94  777.26   1-0.75206 0.75982-0.44310 0.49935-0.48791-0.41630
   0   3 -21   55.78  704.50   1-0.76014 0.77195-0.44024 0.50564-0.47787-0.38523
   0   3 -20   91.68  655.17   1-0.76710 0.78295-0.43767 0.51224-0.46903-0.35297
   0   3 -19   35.13  569.80   1-0.77285 0.79275-0.43548 0.51920-0.46157-0.31933
   0   3 -18  -46.00  522.46   1-0.77728 0.80123-0.43374 0.52661-0.45573-0.28407
   0   3 -17 1703.07 1284.65   1-0.78024 0.80823-0.43255 0.53459-0.45179-0.24691
   0   3 -17  117.09  416.99   1-0.85797 0.88535-0.27846 0.37951-0.43166-0.26855
   0   3 -16 2410.60 1317.26   1-0.78149 0.81353-0.43205 0.54324-0.45011-0.20749
   0   3 -16  -19.05  268.60   1-0.85703 0.88844-0.28649 0.39676-0.42827-0.23076
   0   3 -15 1120.52 2355.69   1-0.78071 0.81680-0.43236 0.55271-0.45115-0.16535
   0   3 -15  239.65  589.02   1-0.85658 0.89202-0.29009 0.40958-0.42673-0.19110
   0   3 -14  283.04  791.62   1-0.77746 0.81759-0.43367 0.56317-0.45550-0.11990
   0   3 -14   36.55  348.49   1-0.85672 0.89619-0.28900 0.41772-0.42720-0.14945
   0   3 -13 2027.18 1039.80   1-0.77106 0.81523-0.43617 0.57483-0.46391-0.07039
   0   3 -13  394.22  575.64   1-0.85746 0.90097-0.28286 0.42081-0.42981-0.10565
   0   3 -12 2763.99  956.68   1-0.76054 0.80877-0.44009 0.58791-0.47737-0.01583
   0   3 -12  158.16  388.54   1-0.85876 0.90630-0.27122 0.41840-0.43469-0.05958
   0   3 -11 5255.51 1227.06   1-0.74445 0.79672-0.44568 0.60265-0.49713 0.04502
   0   3 -11  566.31 1165.94   1-0.86046 0.91204-0.25354 0.40994-0.44193-0.01115
   0   3 -10 1335.20  675.55   1-0.72055 0.77686-0.45316 0.61929-0.52483 0.11382
   0   3 -10  216.73  511.22   1-0.86228 0.91789-0.22921 0.39484-0.45157 0.03967
   0   3  -941371.64 2833.76   1-0.68533 0.74569-0.46258 0.63786-0.56243 0.19253
   0   3  -939550.16 2853.09   1-0.86375 0.92338-0.19761 0.37246-0.46355 0.09284
   0   3  -8 5668.73 1052.46   1-0.63327 0.69768-0.47355 0.65799-0.61212 0.28332
   0   3  -8 5354.05 1109.28   1-0.86419 0.92786-0.15814 0.34222-0.47765 0.14813
   0   3  -7 1325.76  505.88   1-0.55242 0.62121-0.48602 0.68010-0.67720 0.38929
   0   3  -7 1515.02 1463.08   1-0.86272 0.93042-0.11036 0.30367-0.49348 0.20515
   0   3  -612477.71 1435.61   1-0.43640 0.50928-0.49293 0.69618-0.75270 0.50592
   0   3  -611810.54 1642.70   1-0.85822 0.92995-0.05410 0.25663-0.51041 0.26327
   0   3  -5 2158.62  556.54   1-0.26092 0.33749-0.49350 0.70439-0.82968 0.62444
   0   3  -5 2138.63  827.17   1-0.84943 0.92520 0.01039 0.20135-0.52759 0.32164
   0   3  -4 2439.41  611.21   1-0.03608 0.11647-0.46183 0.68198-0.88622 0.72203
   0   3  -4 2069.45  696.79   1-0.83507 0.91487 0.08233 0.13864-0.54393 0.37917
   0  -3   3 3186.39  699.97   1-0.20168 0.11748 0.39258-0.62241 0.89732-0.77381
   0   3  -3 3649.85  721.97   1 0.22348-0.13923-0.39654 0.62567-0.89039 0.76755
   0   3  -3 3296.69  923.69   1-0.81402 0.89785 0.16031 0.06989-0.55826 0.43469
   0  -3   2107186.8 4501.25   1-0.44290 0.35485 0.30382-0.54272 0.84352-0.76126
   0   3  -2101409.1 4638.34   1-0.78550 0.87337 0.24236-0.00293-0.56942 0.48704
   0  -3   115459.34 1519.58   1-0.62000 0.52752 0.21126-0.45940 0.75562-0.71460
   0   3  -113712.38 1742.07   1-0.74924 0.84114 0.32615-0.07749-0.57641 0.53522
   0  -3   0 4015.81  854.91   1-0.74089 0.64442 0.13110-0.38836 0.65870-0.65870
   0   3   0 3237.99  873.95   1-0.68943 0.78589 0.40418-0.14511-0.60109 0.60109
   0  -3  -165586.23 3307.58   1-0.81933 0.71886 0.06601-0.33240 0.56950-0.61052
   0   3   155116.31 3307.86   1-0.63747 0.73784 0.48674-0.21837-0.59725 0.63866
   0  -3  -2100759.3 4531.10   1-0.87057 0.76610 0.01386-0.28938 0.49184-0.57387
   0   3   282422.08 4253.16   1-0.57999 0.68428 0.56397-0.28631-0.58783 0.67066
   0  -3  -3 8159.21 1408.24   1-0.90480 0.79634-0.02848-0.25616 0.42486-0.54791
   0   3   3 6860.44 1394.68   1-0.51844 0.62665 0.63448-0.34752-0.57327 0.69751
   0  -3  -449794.44 3310.37   1-0.92820 0.81574-0.06363-0.23014 0.36658-0.53064
   0   3   444621.07 3409.16   1-0.45424 0.56637 0.69748-0.40123-0.55422 0.71988
   0  -3  -513767.53 2009.21   1-0.94443 0.82798-0.09351-0.20940 0.31511-0.52018
   0  -3  -6  437.35  504.21   1-0.95572 0.83527-0.11945-0.19258 0.26890-0.51499
   0  -3  -7 3087.31 1146.16   1-0.96332 0.83834-0.14254-0.17907 0.22735-0.51488
   0  -3  -8 4158.41 1332.69   1-0.96841 0.83940-0.16327-0.16748 0.18845-0.51706
   0  -3  -9 5974.26 1673.69   1-0.97143 0.83838-0.18218-0.15771 0.15208-0.52176
   0  -3 -10 3505.58 1544.24   1-0.97276 0.83568-0.19964-0.14939 0.11774-0.52850
   0  -3 -1112956.61 2706.29   1-0.97270 0.83158-0.21591-0.14226 0.08503-0.53687
   0  -3 -12  710.63 1674.00   1-0.97142 0.82626-0.23119-0.13612 0.05366-0.54658
   0  -3 -13  169.47  799.66   1-0.96907 0.81988-0.24564-0.13080 0.02339-0.55738
   0  -3 -1410105.52 2884.25   1-0.96575 0.81252-0.25939-0.12620-0.00596-0.56909
   0  -3 -1548492.97 5554.76   1-0.96152 0.80426-0.27251-0.12221-0.03457-0.58156
   0  -3 -16 6837.04 2681.95   1-0.95642 0.79491-0.28515-0.11903-0.06268-0.59492
   0  -3 -17 6411.43 2612.66   1-0.95052 0.78496-0.29728-0.11606-0.09013-0.60857
   0  -3 -18  143.26  858.91   1-0.94382 0.77421-0.30899-0.11351-0.11715-0.62265
   0  -3 -19  299.78  986.85   1-0.93633 0.76268-0.32030-0.11135-0.14379-0.63711
   0   4 -22  120.67  961.59   1-0.68064 0.72066-0.46370 0.60585-0.56718-0.33702
   0   4 -21  122.84  668.97   1-0.68573 0.72980-0.46248 0.61378-0.56202-0.30108
   0   4 -20  803.48 1726.71   1-0.68915 0.73726-0.46164 0.62210-0.55852-0.26348
   0   4 -19  398.28 1040.06   1-0.69069 0.74285-0.46125 0.63087-0.55693-0.22397
   0   4 -18  119.54  670.79   1-0.69008 0.74629-0.46141 0.64018-0.55756-0.18224
   0   4 -18  -66.64  298.35   1-0.86342 0.91874-0.12551 0.30330-0.48860-0.25280
   0   4 -17  137.92  470.47   1-0.68696 0.74721-0.46218 0.65011-0.56077-0.13793
   0   4 -17  -18.53  294.35   1-0.86368 0.92303-0.13270 0.31971-0.48625-0.21397
   0   4 -16  138.48  635.81   1-0.68082 0.74511-0.46366 0.66075-0.56700-0.09060
   0   4 -16  -21.40  410.23   1-0.86377 0.92716-0.13568 0.33192-0.48526-0.17377
   0   4 -15 3789.02 1488.47   1-0.67098 0.73932-0.46593 0.67217-0.57679-0.03971
   0   4 -15  628.89 1650.42   1-0.86373 0.93115-0.13437 0.33983-0.48569-0.13214
   0   4 -14 9825.06 2064.55   1-0.65650 0.72889-0.46905 0.68445-0.59075 0.01534
   0   4 -14 1195.33 3276.91   1-0.86354 0.93499-0.12861 0.34329-0.48759-0.08905
   0   4 -13 4220.11 1374.69   1-0.63608 0.71251-0.47304 0.69760-0.60961 0.07530
   0   4 -13 1553.11 1669.79   1-0.86311 0.93859-0.11821 0.34212-0.49097-0.04449
   0   4 -12 3046.97 1235.23   1-0.60517 0.68600-0.47927 0.71358-0.63566 0.14210
   0   4 -12 1323.73 1296.25   1-0.86230 0.94181-0.10297 0.33611-0.49581 0.00153
   0   4 -11145594.811727.61   1-0.56633 0.65125-0.48448 0.72796-0.66673 0.21430
   0   4 -11137397.711443.01   1-0.86088 0.94443-0.08268 0.32504-0.50204 0.04895
   0   4 -10  459.62  553.14   1-0.51364 0.60264-0.48946 0.74211-0.70469 0.29339
   0   4 -10  -19.39  430.61   1-0.85854 0.94612-0.05714 0.30872-0.50954 0.09765
   0   4  -9   20.96  277.49   1-0.44248 0.53557-0.49280 0.75463-0.74922 0.37905
   0   4  -9   69.85  394.64   1-0.85489 0.94651-0.02620 0.28702-0.51813 0.14742
   0   4  -844965.91 5029.93   1-0.34734 0.44451-0.49203 0.76303-0.79828 0.46924
   0   4  -841797.56 5048.93   1-0.84947 0.94512 0.01016 0.25987-0.52753 0.19801
   0   4  -7   52.42  354.41   1-0.21568 0.31649-0.48918 0.76729-0.84508 0.55774
   0   4  -7   25.44  353.89   1-0.84174 0.94142 0.05189 0.22737-0.53738 0.24905
   0   4  -6  407.51  338.53   1-0.05985 0.16448-0.46636 0.75372-0.88256 0.63627
   0   4  -6  290.61  498.00   1-0.83112 0.93484 0.09873 0.18975-0.54724 0.30010
   0  -4   549013.63 3004.79   1-0.09994-0.00851 0.42144-0.71849 0.90133-0.69548
   0   4  -556117.01 2997.91   1 0.11982-0.01136-0.42539 0.72200-0.89704 0.69179
   0   4  -549468.68 3453.12   1-0.81706 0.92481 0.15024 0.14746-0.55661 0.35067
   0  -4   4  667.81  724.68   1-0.28890 0.17663 0.36371-0.67015 0.88557-0.72089
   0   4  -4 1057.68  851.08   1-0.79904 0.91082 0.20577 0.10116-0.56495 0.40019
   0  -4   3  570.97  601.49   1-0.46387 0.34777 0.29431-0.60977 0.83558-0.71219
   0   4  -3  932.09  839.80   1-0.77665 0.89246 0.26448 0.05167-0.57171 0.44814
   0  -4   296380.45 4250.12   1-0.60398 0.48401 0.22217-0.54684 0.76540-0.68314
   0   4  -287221.19 4882.73   1-0.74962 0.86946 0.32536 0.00001-0.57636 0.49398
   0  -4   1398523.012428.73   1-0.70663 0.58201 0.15582-0.48971 0.69020-0.64919
   0   4  -1360106.712805.60   1-0.70280 0.82749 0.38039-0.04426-0.60114 0.55973
   0  -4   027195.32 2367.51   1-0.78290 0.65428 0.09795-0.44096 0.61437-0.61437
   0   4   024124.34 2695.65   1-0.66527 0.79388 0.44434-0.09892-0.59996 0.59996
   0  -4  -197140.77 4702.08   1-0.83755 0.70493 0.04861-0.40075 0.54419-0.58520
   0   4   179258.77 4715.80   1-0.62333 0.75586 0.50692-0.15220-0.59537 0.63679
   0  -4  -213974.08 1957.13   1-0.87685 0.74024 0.00665-0.36793 0.48070-0.56273
   0   4   211770.32 2050.72   1-0.57746 0.71390 0.56708-0.20307-0.58731 0.67014
   0  -4  -333724.59 2826.22   1-0.90540 0.76479-0.02930-0.34109 0.42353-0.54657
   0   4   326965.80 2671.24   1-0.52824 0.66860 0.62397-0.25066-0.57585 0.70010
   0  -4  -4 3618.59 1116.37   1-0.92633 0.78171-0.06054-0.31899 0.37181-0.53587
   0   4   4 2938.81 1064.53   1-0.47629 0.62056 0.67693-0.29432-0.56116 0.72682
   0  -4  -5 7396.64 1738.45   1-0.94172 0.79312-0.08806-0.30060 0.32463-0.52971
   0  -4  -6   50.46  466.53   1-0.95301 0.80041-0.11263-0.28515 0.28119-0.52728
   0  -4  -7  168.60  409.50   1-0.96101 0.80379-0.13499-0.27250 0.24128-0.52881
   0  -4  -8   53.06  512.92   1-0.96669 0.80543-0.15537-0.26125 0.20338-0.53199
   0  -4  -9 2821.21 1211.85   1-0.97035 0.80506-0.17421-0.25156 0.16752-0.53720
   0  -4 -10   92.47  704.00   1-0.97234 0.80301-0.19176-0.24315 0.13333-0.54409
   0  -4 -11 1962.23 1582.95   1-0.97289 0.79953-0.20823-0.23582 0.10055-0.55239
   0  -4 -1245410.60 5008.40   1-0.97219 0.79479-0.22379-0.22939 0.06893-0.56184
   0  -4 -13 7133.71 2603.92   1-0.97036 0.78893-0.23857-0.22376 0.03829-0.57228
   0  -4 -14 6038.36 2402.91   1-0.96751 0.78204-0.25266-0.21881 0.00848-0.58354
   0  -4 -15 3096.11 1837.82   1-0.96370 0.77420-0.26615-0.21445-0.02064-0.59549
   0  -4 -16 1275.09 1275.97   1-0.95897 0.76519-0.27917-0.21091-0.04934-0.60826
   0  -4 -17  407.49 1499.04   1-0.95337 0.75556-0.29168-0.20756-0.07738-0.62132
   0  -4 -18 1165.58 1643.15   1-0.94694 0.74507-0.30375-0.20464-0.10500-0.63480
   0   5 -19   38.86  453.25   1-0.57722 0.66194-0.48316 0.73936-0.65830-0.12317
   0   5 -18  -14.68  420.31   1-0.56880 0.65760-0.48419 0.74956-0.66483-0.07550
   0   5 -18  -49.85  404.15   1-0.85160 0.93890-0.00320 0.26694-0.52416-0.21724
   0   5 -17 3945.67 1660.80   1-0.55638 0.64927-0.48560 0.76014-0.67425-0.02495
   0   5 -17  291.22  908.54   1-0.85219 0.94352-0.00705 0.28002-0.52317-0.17704
   0   5 -16  700.88 1201.95   1-0.53915 0.63611-0.48733 0.77105-0.68688 0.02880
   0   5 -16   22.57  454.22   1-0.85219 0.94755-0.00707 0.28926-0.52317-0.13586
   0   5 -15 1793.55 1134.92   1-0.51603 0.61708-0.48928 0.78217-0.70307 0.08612
   0   5 -15  291.85  642.01   1-0.85161 0.95100-0.00321 0.29463-0.52416-0.09368
   0   5 -14  129.87  502.54   1-0.48565 0.59078-0.49121 0.79327-0.72308 0.14725
   0   5 -14   71.38  435.36   1-0.85039 0.95382 0.00454 0.29609-0.52613-0.05052
   0   5 -13  123.41  494.47   1-0.44627 0.55548-0.49272 0.80395-0.74703 0.21234
   0   5 -13   20.68  382.68   1-0.84844 0.95590 0.01626 0.29360-0.52903-0.00643
   0   5 -12 2162.92 1118.74   1-0.39571 0.50901-0.49313 0.81353-0.77474 0.28118
   0   5 -12 1981.51 1109.25   1-0.84562 0.95712 0.03199 0.28710-0.53281 0.03853
   0   5 -1143716.04 4453.36   1-0.32509 0.44250-0.49772 0.82455-0.80410 0.35257
   0   5 -1140856.23 4771.89   1-0.84176 0.95729 0.05176 0.27655-0.53735 0.08426
   0   5 -10  116.98  357.97   1-0.24411 0.36534-0.49202 0.82810-0.83565 0.42517
   0   5 -10  137.10  392.75   1-0.83663 0.95619 0.07557 0.26197-0.54252 0.13062
   0   5  -9  251.25  381.40   1-0.14455 0.26960-0.48026 0.82558-0.86512 0.49569
   0   5  -9  294.63  439.86   1-0.82996 0.95355 0.10337 0.24339-0.54815 0.17744
   0   5  -8 2455.06  775.05   1-0.02601 0.15489-0.45983 0.81441-0.88762 0.55923
   0   5  -8 2410.74 1102.29   1-0.82147 0.94909 0.13506 0.22092-0.55401 0.22450
   0  -5   7  690.32  789.30   1-0.08773-0.04499 0.42457-0.78884 0.90113-0.61294
   0   5  -7  623.91  458.22   1 0.10847 0.02423-0.42844 0.79226-0.89703 0.60969
   0   5  -7  480.56  574.52   1-0.81085 0.94251 0.17046 0.19475-0.55987 0.27154
   0  -5   629657.58 4208.41   1-0.23291 0.09637 0.38270-0.75636 0.89403-0.64701
   0   5  -630828.79 4212.59   1-0.79780 0.93349 0.20929 0.16515-0.56542 0.31828
   0  -5   5 1024.89 1109.14   1-0.37948 0.23919 0.33085-0.71367 0.86401-0.65837
   0   5  -5  567.87  508.67   1-0.78203 0.92176 0.25118 0.13248-0.57037 0.36442
   0  -5   414241.73 2032.81   1-0.50907 0.36491 0.27275-0.66477 0.81636-0.65184
   0   5  -413765.87 2458.10   1-0.76329 0.90705 0.29570 0.09719-0.57440 0.40964
   0  -5   3 1999.75  684.80   1-0.61595 0.46716 0.21365-0.61502 0.75825-0.63521
   0   5  -3 1701.50 1039.55   1-0.74138 0.88917 0.34230 0.05981-0.57721 0.45364
   0  -5   230075.51 3659.90   1-0.70303 0.55025 0.15831-0.56882 0.69330-0.61127
   0   5  -226020.69 3718.04   1-0.70170 0.85462 0.38239 0.03078-0.60115 0.51832
   0  -5   135484.06 4262.74   1-0.77045 0.61367 0.10814-0.52778 0.62825-0.58723
   0   5  -134204.72 4571.31   1-0.67225 0.82909 0.43309-0.01061-0.60041 0.55900
   0  -5   0 2442.83  874.07   1-0.82186 0.66108 0.06365-0.49242 0.56611-0.56611
   0   5   0 1921.86  927.06   1-0.63942 0.80018 0.48388-0.05210-0.59748 0.59748
   0  -5  -1 2065.64  854.14   1-0.86093 0.69616 0.02449-0.46239 0.50812-0.54913
   0   5   1 1657.21  923.15   1-0.60335 0.76802 0.53409-0.09301-0.59221 0.63362
   0  -5  -2 8449.16 1838.41   1-0.89069 0.72191-0.01002-0.43700 0.45449-0.53652
   0   5   2 6948.11 1819.10   1-0.56424 0.73284 0.58307-0.13270-0.58450 0.66733
   0  -5  -3 1182.08  873.42   1-0.91343 0.74066-0.04066-0.41549 0.40495-0.52799
   0   5   3 1157.98  980.02   1-0.52239 0.69490 0.63027-0.17061-0.57432 0.69857
   0  -5  -410315.39 2092.32   1-0.93084 0.75407-0.06809-0.39719 0.35901-0.52307
   0   5   4 8216.77 1815.06   1-0.47809 0.65451 0.67520-0.20624-0.56171 0.72737
   0  -5  -524730.84 3329.58   1-0.94413 0.76337-0.09290-0.38151 0.31617-0.52125
   0  -5  -6  361.31  701.78   1-0.95419 0.76943-0.11554-0.36800 0.27596-0.52205
   0  -5  -7  752.08 1063.81   1-0.96151 0.77205-0.13656-0.35681 0.23841-0.52594
   0  -5  -824398.98 3770.97   1-0.96682 0.77332-0.15595-0.34656 0.20229-0.53090
   0  -5  -9 7059.93 2147.02   1-0.97033 0.77280-0.17409-0.33756 0.16774-0.53742
   0  -5 -10  209.04  808.53   1-0.97229 0.77072-0.19116-0.32963 0.13451-0.54527
   0  -5 -11 7985.42 2637.68   1-0.97289 0.76729-0.20731-0.32261 0.10239-0.55423
   0  -5 -12 3205.26 2101.01   1-0.97228 0.76264-0.22267-0.31640 0.07123-0.56414
   0  -5 -13  -99.79  746.56   1-0.97056 0.75688-0.23733-0.31087 0.04087-0.57486
   0  -5 -14  764.33 1060.10   1-0.96782 0.75010-0.25138-0.30597 0.01121-0.58627
   0  -5 -15  755.56 1507.49   1-0.96411 0.74236-0.26488-0.30161-0.01787-0.59826
   0  -5 -16  503.85 1382.63   1-0.95945 0.73342-0.27796-0.29802-0.04665-0.61095
   0   6 -18  -29.88  446.99   1-0.83018 0.94946 0.10250 0.24720-0.54798-0.19343
   0   6 -17  100.07  876.42   1-0.83064 0.95395 0.10068 0.25824-0.54762-0.15259
   0   6 -16   69.93  555.04   1-0.83024 0.95758 0.10227 0.26587-0.54794-0.11109
   0   6 -15 1184.43 1110.01   1-0.31446 0.44847-0.49718 0.87272-0.80865 0.19292
   0   6 -15  720.27  956.16   1-0.82897 0.96035 0.10724 0.27013-0.54890-0.06894
   0   6 -14 2312.94 1232.92   1-0.26692 0.40475-0.49399 0.87878-0.82747 0.25280
   0   6 -14 1566.79  884.07   1-0.82680 0.96221 0.11557 0.27102-0.55048-0.02617
   0   6 -13 5173.09 1519.64   1-0.20888 0.35053-0.48844 0.88248-0.84722 0.31359
   0   6 -13 1798.88 1237.50   1-0.82366 0.96310 0.12723 0.26859-0.55262 0.01715
   0   6 -12 3662.11 1365.20   1-0.13902 0.28450-0.47946 0.88275-0.86647 0.37389
   0   6 -12 1224.28 2592.10   1-0.81943 0.96290 0.14219 0.26285-0.55525 0.06097
   0   6 -1130461.88 3713.37   1-0.05650 0.20580-0.46574 0.87828-0.88311 0.43158
   0   6 -1120702.23 3551.70   1-0.81399 0.96150 0.16040 0.25387-0.55828 0.10519
   0   6 -10 7801.82 1666.62   1 0.03852 0.11460-0.44586 0.86764-0.89427 0.48378
   0   6 -10 7874.67 2380.25   1-0.80719 0.95873 0.18180 0.24170-0.56158 0.14968
   0  -6   926563.29 4071.03   1-0.12304-0.03395 0.41533-0.84682 0.90130-0.53077
   0   6  -931344.38 3399.49   1 0.14425 0.01269-0.41861 0.84964-0.89663 0.52719
   0   6  -928420.08 4073.35   1-0.79887 0.95444 0.20627 0.22645-0.56502 0.19431
   0  -6   822006.74 2860.91   1-0.23736 0.07657 0.38125-0.82213 0.89347-0.56411
   0   6  -822390.42 3317.95   1-0.78883 0.94844 0.23369 0.20826-0.56843 0.23891
   0  -6   7    7.01  215.80   1-0.35724 0.19277 0.33974-0.78991 0.87002-0.58212
   0   6  -7    8.95  544.93   1-0.77691 0.94055 0.26385 0.18732-0.57165 0.28332
   0  -6   6  936.20  921.02   1-0.46757 0.29922 0.29260-0.75198 0.83412-0.58734
   0   6  -6  927.07  860.64   1-0.76292 0.93059 0.29653 0.16386-0.57446 0.32732
   0  -6   519640.92 2350.52   1-0.56709 0.39488 0.24276-0.71135 0.78706-0.58142
   0   6  -518956.78 2983.29   1-0.74669 0.91839 0.33146 0.13817-0.57669 0.37074
   0  -6   4  909.95  510.40   1-0.65013 0.47318 0.19299-0.67099 0.73489-0.57084
   0   6  -4 1163.65 1017.64   1-0.72809 0.90382 0.36830 0.11055-0.57812 0.41336
   0  -6   3  608.16  475.67   1-0.72037 0.53943 0.14613-0.63326 0.67801-0.55497
   0   6  -3  740.98  749.14   1-0.69294 0.87410 0.39805 0.09218-0.60115 0.47690
   0  -6   215935.13 2228.90   1-0.77698 0.59204 0.10284-0.59910 0.62106-0.53903
   0   6  -213494.49 2550.17   1-0.66855 0.85363 0.43910 0.06043-0.60018 0.51736
   0  -6   1  335.68  446.67   1-0.82198 0.63304 0.06354-0.56893 0.56595-0.52493
   0   6  -1  393.17  776.59   1-0.64150 0.83049 0.48082 0.02801-0.59772 0.55631
   0  -6   016443.15 2399.57   1-0.85755 0.66461 0.02813-0.54265 0.51362-0.51362
   0   6   013231.90 2549.49   1-0.61181 0.80473 0.52277-0.00463-0.59362 0.59362
   0  -6  -1 4926.93 1406.33   1-0.88562 0.68869-0.00377-0.51987 0.46438-0.50539
   0   6   1 4371.53 1693.66   1-0.57956 0.77639 0.56450-0.03707-0.58774 0.62915
   0  -6  -2 9229.39 1913.47   1-0.90779 0.70686-0.03261-0.50016 0.41814-0.50017
   0   6   2 6996.39 1884.09   1-0.54484 0.74558 0.60558-0.06885-0.58001 0.66284
   0  -6  -3  -22.76  414.16   1-0.92528 0.72035-0.05884-0.48306 0.37467-0.49772
   0   6   3  -24.99  593.73   1-0.50779 0.71245 0.64561-0.09959-0.57036 0.69461
   0  -6  -4  296.23  980.70   1-0.93904 0.73011-0.08286-0.46818 0.33367-0.49772
   0   6   4 1612.72 1656.73   1-0.46859 0.67717 0.68423-0.12891-0.55878 0.72444
   0  -6  -5  865.91 1807.96   1-0.94976 0.73684-0.10501-0.45516 0.29480-0.49988
   0  -6  -6  -26.03  597.52   1-0.95788 0.74021-0.12576-0.44435 0.25815-0.50460
   0  -6  -7  341.61  751.95   1-0.96402 0.74232-0.14502-0.43423 0.22275-0.51029
   0  -6  -8  165.24  888.66   1-0.96838 0.74264-0.16313-0.42526 0.18871-0.51732
   0  -6  -9 1239.82 1271.47   1-0.97119 0.74142-0.18025-0.41728 0.15583-0.52551
   0  -6 -10 1140.56 1334.75   1-0.97263 0.73882-0.19651-0.41015 0.12394-0.53470
   0  -6 -11   50.01  728.70   1-0.97283 0.73498-0.21202-0.40378 0.09290-0.54474
   0  -6 -12 2556.26 1902.94   1-0.97190 0.73002-0.22687-0.39807 0.06260-0.55551
   0  -6 -13  312.84 1273.45   1-0.96993 0.72401-0.24113-0.39296 0.03291-0.56690
   0  -6 -14  218.03 1229.06   1-0.96697 0.71701-0.25486-0.38837 0.00377-0.57883
   0   7 -18  285.32 1172.16   1-0.80285 0.95410 0.19479 0.24086-0.56345-0.17795
   0   7 -17  164.88  871.65   1-0.80305 0.95834 0.19419 0.25069-0.56337-0.13685
   0   7 -16  418.65 1066.07   1-0.80223 0.96155 0.19658 0.25752-0.56370-0.09533
   0   7 -15  -53.15  553.14   1-0.80039 0.96374 0.20192 0.26141-0.56443-0.05340
   0   7 -14  350.05  826.42   1-0.79750 0.96488 0.21014 0.26242-0.56553-0.01112
   0   7 -13 5910.85 1966.53   1-0.79351 0.96493 0.22117 0.26061-0.56693 0.03146
   0   7 -12 2942.40 1655.65   1-0.78835 0.96380 0.23496 0.25604-0.56858 0.07430
   0   7 -11 6497.70 2016.05   1-0.78193 0.96142 0.25143 0.24880-0.57039 0.11730
   0   7 -10   33.79  613.05   1-0.77417 0.95768 0.27047 0.23898-0.57227 0.16037
   0   7  -939766.73 5266.54   1-0.76493 0.95248 0.29198 0.22670-0.57411 0.20341
   0  -7   8  -12.20  277.56   1-0.47098 0.27845 0.29101-0.81775 0.83275-0.50372
   0   7  -8  138.78  758.36   1-0.75412 0.94570 0.31582 0.21208-0.57580 0.24628
   0  -7   7 9222.72 1681.46   1-0.55633 0.35993 0.24853-0.78447 0.79291-0.50501
   0   7  -7 9085.39 2528.73   1-0.74162 0.93723 0.34182 0.19531-0.57719 0.28886
   0  -7   6   30.81  272.69   1-0.63074 0.42964 0.20486-0.75035 0.74845-0.50236
   0   7  -6   18.06  568.20   1-0.72730 0.92695 0.36979 0.17657-0.57816 0.33102
   0  -7   5 1421.32  733.60   1-0.69647 0.49136 0.16281-0.71744 0.69886-0.49379
   0   7  -5 2071.33 1469.73   1-0.69794 0.90342 0.38917 0.16883-0.60117 0.39410
   0  -7   4 1445.04  841.11   1-0.75176 0.54265 0.12285-0.68660 0.64788-0.48383
   0   7  -4 1779.72 1420.97   1-0.67913 0.88853 0.42173 0.14557-0.60076 0.43510
   0   7  -3  942.68 2157.35   1-0.65820 0.87152 0.45549 0.12110-0.59940 0.47516
   0  -7   215296.39 2342.65   1-0.83475 0.61765 0.05135-0.63337 0.54822-0.46619
   0   7  -213974.02 3034.97   1-0.63511 0.85235 0.49016 0.09573-0.59696 0.51413
   0  -7   1 3270.06 1217.22   1-0.86507 0.64398 0.01998-0.61112 0.50124-0.46022
   0   7  -1 3229.85 1692.59   1-0.60984 0.83099 0.52543 0.06976-0.59330 0.55188
   0  -7   012524.12 2278.91   1-0.88965 0.66456-0.00873-0.59153 0.45654-0.45654
   0   7   010125.26 2708.31   1-0.58239 0.80746 0.56098 0.04350-0.58831 0.58831
   0  -7  -1 1767.68 1099.25   1-0.90955 0.68046-0.03509-0.57431 0.41409-0.45511
   0   7   1 1570.43 1260.12   1-0.55279 0.78177 0.59649 0.01729-0.58190 0.62331
   0  -7  -2 1280.74  911.00   1-0.92562 0.69253-0.05938-0.55914 0.37376-0.45579
   0   7   2  973.20 2174.62   1-0.52110 0.75400 0.63165-0.00857-0.57398 0.65681
   0  -7  -3 2261.84 1104.12   1-0.93853 0.70145-0.08190-0.54576 0.33533-0.45837
   0   7   3 1812.23 1249.17   1-0.48739 0.72421 0.66616-0.03378-0.56450 0.68875
   0  -7  -4 3637.73 1531.95   1-0.94882 0.70774-0.10288-0.53391 0.29858-0.46264
   0   7   4 3399.78 1748.41   1-0.45176 0.69249 0.69973-0.05806-0.55342 0.71907
   0  -7  -5 3384.33 1628.30   1-0.95679 0.71091-0.12276-0.52408 0.26358-0.46896
   0  -7  -6  372.46  861.23   1-0.96296 0.71305-0.14131-0.51468 0.22963-0.47608
   0  -7  -7  854.67  940.82   1-0.96748 0.71354-0.15887-0.50625 0.19678-0.48431
   0  -7  -8 3418.45 2037.75   1-0.97055 0.71257-0.17557-0.49869 0.16488-0.49349
   0  -7  -9 3532.89 2000.31   1-0.97232 0.71030-0.19152-0.49189 0.13380-0.50349
   0  -7 -10  622.90 1656.88   1-0.97289 0.70684-0.20679-0.48575 0.10344-0.51420
   0  -7 -11  225.87 1110.78   1-0.97237 0.70228-0.22147-0.48022 0.07369-0.52552
   0  -7 -12  -40.85  779.80   1-0.97082 0.69670-0.23562-0.47521 0.04446-0.53737
   0   8 -17  -82.53  582.50   1-0.77150 0.95876 0.27680 0.25404-0.57285-0.12737
   0   8 -16  567.98 1206.20   1-0.77033 0.96163 0.27954 0.26052-0.57309-0.08594
   0   8 -15  725.20 1736.11   1-0.76805 0.96338 0.28485 0.26444-0.57354-0.04430
   0   8 -14  755.41 1564.99   1-0.76464 0.96400 0.29265 0.26586-0.57417-0.00248
   0   8 -13 3995.17 1945.04   1-0.76007 0.96347 0.30287 0.26487-0.57493 0.03946
   0   8 -1213333.68 3168.21   1-0.75431 0.96174 0.31542 0.26155-0.57577 0.08149
   0   8 -1112549.82 3147.78   1-0.74729 0.95875 0.33022 0.25597-0.57663 0.12354
   0   8 -10 8516.47 2715.40   1-0.73895 0.95444 0.34717 0.24825-0.57742 0.16552
   0   8  -9  534.45 1288.33   1-0.72922 0.94874 0.36615 0.23849-0.57807 0.20736
   0   8  -8  595.45 1462.77   1-0.70609 0.93198 0.37432 0.24214-0.60108 0.26977
   0   8  -7  103.35  610.84   1-0.69287 0.92267 0.39817 0.22759-0.60114 0.31125
   0   8  -6  401.77 1134.72   1-0.67799 0.91171 0.42362 0.21144-0.60071 0.35223
   0   8  -5  807.50 1202.19   1-0.66140 0.89904 0.45048 0.19388-0.59967 0.39260
   0  -8   4   -8.62  263.36   1-0.82770 0.58644 0.05814-0.70765 0.55813-0.39408
   0   8  -4  311.02 1016.57   1-0.64304 0.88458 0.47854 0.17511-0.59790 0.43224
   0  -8   3  113.06  539.40   1-0.85695 0.61170 0.02876-0.68739 0.51458-0.39153
   0   8  -3  159.89  753.80   1-0.62284 0.86831 0.50761 0.15534-0.59530 0.47106
   0  -8   2 2727.18 1194.03   1-0.88120 0.63194 0.00155-0.66931 0.47273-0.39070
   0   8  -2 2912.25 1852.94   1-0.60079 0.85018 0.53744 0.13480-0.59176 0.50893
   0  -8   1  588.34  845.45   1-0.90124 0.64799-0.02366-0.65323 0.43266-0.39165
   0   8  -1  884.08 1482.02   1-0.57687 0.83017 0.56781 0.11373-0.58719 0.54578
   0  -8   0 1998.13 1035.63   1-0.91777 0.66052-0.04710-0.63892 0.39430-0.39430
   0   8   0 1513.32 1337.43   1-0.55107 0.80828 0.59848 0.09236-0.58149 0.58149
   0  -8  -1  426.82  918.37   1-0.93134 0.67010-0.06896-0.62619 0.35753-0.39855
   0   8   1  104.19  755.15   1-0.52340 0.78453 0.62919 0.07094-0.57459 0.61600
   0  -8  -2  472.73 1113.30   1-0.94243 0.67719-0.08946-0.61482 0.32219-0.40422
   0   8   2  306.77 1011.96   1-0.49390 0.75895 0.65972 0.04971-0.56641 0.64924
   0  -8  -3  225.57  838.50   1-0.95139 0.68216-0.10876-0.60465 0.28811-0.41116
   0   8   3  118.88  670.73   1-0.46260 0.73157 0.68981 0.02891-0.55690 0.68114
   0  -8  -4 2330.68 1478.57   1-0.95843 0.68435-0.12730-0.59628 0.25534-0.41964
   0  -8  -5  170.56  553.33   1-0.96393 0.68581-0.14468-0.58805 0.22339-0.42877
   0  -8  -6 1366.50 1262.23   1-0.96800 0.68584-0.16125-0.58062 0.19228-0.43873
   0  -8  -7  305.14  920.36   1-0.97078 0.68459-0.17712-0.57389 0.16189-0.44942
   0  -8  -8   -0.34  649.27   1-0.97238 0.68216-0.19237-0.56778 0.13213-0.46073
   0  -8  -9   31.67  729.50   1-0.97289 0.67863-0.20706-0.56223 0.10290-0.47259
   0   9 -15  293.20 1092.41   1-0.73294 0.96024 0.35899 0.27626-0.57785-0.03999
   0   9 -14    2.46  710.77   1-0.72917 0.96051 0.36625 0.27823-0.57807 0.00141
   0   9 -13  -39.24  666.71   1-0.72422 0.95959 0.37560 0.27810-0.57829 0.04282
   0   9 -12 3275.98 1974.96   1-0.70767 0.95004 0.37139 0.29424-0.60104 0.10407
   0   9 -11   29.27  791.09   1-0.69984 0.94613 0.38575 0.28918-0.60117 0.14561
   0   9 -10  128.96  810.28   1-0.69072 0.94092 0.40193 0.28230-0.60111 0.18697
   0   9  -9 2735.66 1816.08   1-0.68026 0.93438 0.41983 0.27369-0.60081 0.22808
   0   9  -8  208.14  882.73   1-0.66840 0.92643 0.43934 0.26348-0.60017 0.26886
   0   9  -7  208.76  838.15   1-0.65509 0.91704 0.46032 0.25180-0.59913 0.30923
   0   9  -6  355.48 1411.15   1-0.64027 0.90614 0.48262 0.23879-0.59758 0.34910
   0   9  -5  118.60 1001.52   1-0.62391 0.89370 0.50611 0.22460-0.59545 0.38838
   0   9  -4 2216.52 1704.60   1-0.60597 0.87967 0.53061 0.20939-0.59265 0.42700
   0   9  -3  873.34 1327.96   1-0.58639 0.86401 0.55596 0.19334-0.58910 0.46485
   0   9  -2   23.28  716.87   1-0.56517 0.84671 0.58197 0.17663-0.58470 0.50187
   0   9  -1   16.04  742.21   1-0.54229 0.82774 0.60846 0.15944-0.57939 0.53797
   0   9   0  495.03 1617.25   1-0.51773 0.80710 0.63523 0.14196-0.57308 0.57308
   0   9   1 2260.51 1665.10   1-0.49151 0.78480 0.66209 0.12439-0.56572 0.60713
   0   9   2  348.09 1095.44   1-0.46364 0.76084 0.68885 0.10693-0.55723 0.64006
   0   9   3  215.51  898.57   1-0.43414 0.73526 0.71532 0.08976-0.54756 0.67180
   0  -9  -4  267.27  916.75   1-0.96660 0.66028-0.15501-0.65446 0.20407-0.36837
   0  10 -10   -6.57  810.61   1-0.65183 0.93418 0.46532 0.30527-0.59882 0.18468
   0  10  -9  -44.10  830.49   1-0.64120 0.92747 0.48126 0.29862-0.59769 0.22496
   0  10  -8  193.18  961.83   1-0.62925 0.91944 0.49857 0.29060-0.59620 0.26488
   0  10  -7  547.19 1599.40   1-0.61595 0.91005 0.51714 0.28133-0.59427 0.30437
   0  10  -6   20.90  873.02   1-0.60125 0.89927 0.53684 0.27093-0.59184 0.34336
   0  10  -5  181.09  930.42   1-0.58513 0.88706 0.55755 0.25951-0.58885 0.38178
   0  10  -4  153.40  887.21   1-0.56755 0.87340 0.57913 0.24723-0.58522 0.41956
   0  10  -3 1448.40 1640.28   1-0.54849 0.85826 0.60143 0.23422-0.58088 0.45664
   0  10  -2  172.75  894.95   1-0.52792 0.84161 0.62431 0.22064-0.57577 0.49294
   0  10  -1  572.37 1533.07   1-0.50585 0.82345 0.64761 0.20664-0.56982 0.52841
   0  10   0   74.29  843.95   1-0.48225 0.80377 0.67118 0.19236-0.56297 0.56297
  -1  10   2  497.16 1374.29   1-0.51316 0.71609 0.64004 0.24210-0.57184 0.65467
  -1  10   1 1852.21 1677.82   1-0.54025 0.73926 0.61074 0.26210-0.57889 0.62030
  -1  10   0  150.25  830.29   1-0.56550 0.76060 0.58157 0.28197-0.58477 0.58477
  -1  10  -1  344.91 1331.22   1-0.58894 0.78012 0.55274 0.30151-0.58959 0.54817
  -1  10  -2   22.32  796.77   1-0.61058 0.79784 0.52444 0.32052-0.59342 0.51059
  -1  10  -3  263.90 1250.95   1-0.63047 0.81382 0.49684 0.33882-0.59636 0.47211
  -1  10  -4  383.31 1284.93   1-0.64866 0.82809 0.47013 0.35623-0.59850 0.43285
  -1  10  -5  323.75 1311.16   1-0.66520 0.84071 0.44447 0.37260-0.59995 0.39288
  -1  10  -6  587.30 1461.77   1-0.68016 0.85176 0.42000 0.38777-0.60080 0.35232
  -1  10  -7  307.70 1349.37   1-0.69361 0.86129 0.39687 0.40160-0.60115 0.31125
  -1  10  -8 4532.52 2422.87   1-0.70562 0.86938 0.37520 0.41398-0.60109 0.26978
  -1  10  -9 1319.33 1757.86   1-0.72946 0.88779 0.36568 0.41088-0.57805 0.20734
  -1  10 -10  124.34  918.75   1-0.73841 0.89271 0.34823 0.41910-0.57746 0.16556
  -1  10 -11  199.32 1202.27   1-0.74617 0.89643 0.33254 0.42557-0.57675 0.12366
  -1  10 -12  -49.74  739.95   1-0.75279 0.89902 0.31867 0.43021-0.57597 0.08169
  -1   9   5   90.41  713.77   1-0.45375 0.63628 0.69793 0.12574-0.55406 0.76113
  -1   9   4   15.17  695.04   1-0.48804 0.66665 0.66553 0.14885-0.56469 0.73035
  -1   9   3  317.21 1103.23   1-0.52028 0.69498 0.63252 0.17256-0.57376 0.69801
  -1   9   2  222.57  810.50   1-0.55046 0.72124 0.59917 0.19661-0.58135 0.66418
  -1   9   1 3704.74 2121.66   1-0.57857 0.74543 0.56572 0.22077-0.58754 0.62895
  -1   9   0  113.20  748.76   1-0.60459 0.76754 0.53243 0.24476-0.59242 0.59242
  -1   9  -1  472.66 1380.88   1-0.62856 0.78759 0.49955 0.26834-0.59610 0.55469
  -1   9  -2    4.88  786.83   1-0.65051 0.80562 0.46732 0.29128-0.59869 0.51586
  -1   9  -3  422.26 1224.84   1-0.67049 0.82168 0.43596 0.31334-0.60031 0.47606
  -1   9  -4  136.32  698.16   1-0.68856 0.83584 0.40568 0.33432-0.60107 0.43541
  -1   9  -5  252.72 1077.98   1-0.70481 0.84817 0.37669 0.35401-0.60111 0.39404
  -1   9  -6  -34.95  684.23   1-0.73365 0.87210 0.35760 0.36068-0.57781 0.33067
  -1   9  -7 2064.21 1568.83   1-0.74605 0.88046 0.33278 0.37627-0.57676 0.28843
  -1   9  -8 6306.37 2369.22   1-0.75695 0.88733 0.30973 0.39010-0.57540 0.24588
  -1   9  -9  520.11 1585.62   1-0.76644 0.89279 0.28855 0.40206-0.57384 0.20313
  -1   9 -10   33.78  738.98   1-0.77464 0.89695 0.26934 0.41204-0.57217 0.16027
  -1   9 -11  256.43 1188.21   1-0.78163 0.89991 0.25219 0.41996-0.57047 0.11738
  -1   9 -12  237.03  912.47   1-0.78750 0.90175 0.23717 0.42575-0.56883 0.07456
  -1   9 -13  -24.00  743.37   1-0.79234 0.90256 0.22433 0.42937-0.56732 0.03185
  -1   9 -14  316.20 1006.01   1-0.79622 0.90240 0.21372 0.43075-0.56599-0.01065
  -1   9 -15  293.14 1127.30   1-0.79918 0.90133 0.20538 0.42987-0.56490-0.05294
  -1   9 -16  -37.40  654.76   1-0.80128 0.89940 0.19935 0.42667-0.56408-0.09494
   1  -8 -10  298.09 1148.24   1-0.95930 0.78580-0.27835-0.50038-0.04751-0.36348
   1  -8  -9   65.11  657.73   1-0.96299 0.79403-0.26833-0.50096-0.02539-0.34429
   1  -8  -8  345.54 1085.57   1-0.96612 0.80120-0.25805-0.50210-0.00308-0.32552
   1  -8  -7  -52.84  468.85   1-0.96866 0.80778-0.24762-0.50339 0.01920-0.30673
   1  -8  -6  833.15 1045.70   1-0.97061 0.81376-0.23703-0.50484 0.04150-0.28796
  -1   8   6  617.90 1212.48   1-0.44482 0.59911 0.70595 0.04066-0.55114 0.79962
   1  -8  -5 1302.60 1009.26   1-0.97196 0.81915-0.22627-0.50646 0.06383-0.26921
  -1   8   5  843.33  971.65   1-0.48356 0.63394 0.66991 0.06741-0.56336 0.77043
   1  -8  -4  595.22 1289.07   1-0.97272 0.82395-0.21532-0.50827 0.08622-0.25053
  -1   8   4  829.52 1162.66   1-0.52006 0.66652 0.63275 0.09526-0.57371 0.73936
   1  -8  -3   41.36  393.51   1-0.97288 0.82813-0.20417-0.51028 0.10870-0.23193
  -1   8   3  176.92 1056.71   1-0.55425 0.69679 0.59481 0.12392-0.58224 0.70648
   1  -8  -2  490.77  832.07   1-0.97241 0.83170-0.19278-0.51253 0.13132-0.21347
  -1   8   2  492.93 1184.63   1-0.58606 0.72468 0.55638 0.15304-0.58903 0.67186
   1  -8  -1  686.76  678.51   1-0.97130 0.83463-0.18113-0.51504 0.15413-0.19521
  -1   8   1  628.09  971.55   1-0.61546 0.75017 0.51781 0.18232-0.59419 0.63561
   1  -8   0  257.21  616.24   1-0.96952 0.83688-0.16915-0.51788 0.17723-0.17723
  -1   8   0  307.27 1125.80   1-0.64244 0.77323 0.47943 0.21141-0.59783 0.59783
   1  -8   1  172.71  377.92   1-0.96701 0.83842-0.15678-0.52111 0.20073-0.15965
  -1   8  -1  266.34  855.34   1-0.66702 0.79390 0.44155 0.23999-0.60008 0.55867
  -1   8  -2 1468.73 1353.57   1-0.68926 0.81222 0.40448 0.26776-0.60109 0.51826
  -1   8  -3 1414.59 1362.47   1-0.72497 0.84354 0.37419 0.28581-0.57826 0.45469
  -1   8  -4 1312.58 1103.05   1-0.74212 0.85665 0.34081 0.30996-0.57714 0.41239
  -1   8  -5  634.33 1163.45   1-0.75725 0.86775 0.30907 0.33247-0.57536 0.36941
  -1   8  -6  671.70 1371.48   1-0.77049 0.87696 0.27918 0.35314-0.57305 0.32592
  -1   8  -7 7830.72 3449.51   1-0.78199 0.88442 0.25130 0.37179-0.57038 0.28205
  -1   8  -889798.47 6980.97   1-0.79188 0.89028 0.22559 0.38828-0.56747 0.23795
  -1   8  -9 1407.03 1629.23   1-0.80031 0.89468 0.20216 0.40248-0.56447 0.19376
  -1   8 -10 3425.74 1872.07   1-0.80742 0.89776 0.18111 0.41430-0.56148 0.14958
  -1   8 -11 7739.67 2509.80   1-0.81334 0.89964 0.16252 0.42367-0.55862 0.10553
  -1   8 -12  885.57 1055.57   1-0.81819 0.90046 0.14644 0.43052-0.55598 0.06170
  -1   8 -13  750.87 1585.71   1-0.82208 0.90032 0.13290 0.43484-0.55363 0.01817
  -1   8 -14  -32.22  678.46   1-0.82510 0.89931 0.12193 0.43658-0.55166-0.02499
  -1   8 -15   15.89  585.43   1-0.82734 0.89751 0.11355 0.43574-0.55010-0.06774
  -1   8 -16  125.96  644.85   1-0.82884 0.89498 0.10776 0.43230-0.54900-0.11003
  -1   8 -17   53.09  637.20   1-0.82965 0.89176 0.10458 0.42626-0.54838-0.15183
  -1   8 -18  561.37 1708.20   1-0.82979 0.88787 0.10403 0.41758-0.54828-0.19313
   1  -7 -13  161.40 1209.06   1-0.94882 0.79545-0.30042-0.41988-0.09732-0.43698
   1  -7 -12  257.50 1049.43   1-0.95402 0.80469-0.29036-0.42079-0.07439-0.41881
   1  -7 -11  687.62 1117.49   1-0.95858 0.81330-0.28011-0.42188-0.05142-0.40068
   1  -7 -10  687.29 1402.60   1-0.96248 0.82173-0.26980-0.42274-0.02862-0.38213
   1  -7  -9 4159.88 2106.54   1-0.96581 0.82909-0.25918-0.42423-0.00551-0.36416
   1  -7  -8 2753.22 1658.72   1-0.96851 0.83583-0.24832-0.42595 0.01772-0.34632
   1  -7  -7 2143.41 1241.92   1-0.97058 0.84194-0.23721-0.42791 0.04112-0.32865
   1  -7  -6  621.72  892.72   1-0.97201 0.84740-0.22582-0.43017 0.06476-0.31121
  -1   7   6  420.17  937.84   1-0.46784 0.58998 0.68493-0.02467-0.55855 0.80703
   1  -7  -5 1443.27  943.60   1-0.97277 0.85220-0.21411-0.43274 0.08869-0.29407
  -1   7   5  965.52  969.20   1-0.50995 0.62817 0.64338 0.00758-0.57096 0.77803
   1  -7  -4 3797.56 1296.14   1-0.97283 0.85630-0.20201-0.43570 0.11301-0.27731
  -1   7   4 2988.62 1652.81   1-0.54947 0.66378 0.60030 0.04136-0.58112 0.74677
   1  -7  -3 1334.69  781.38   1-0.97216 0.85966-0.18946-0.43910 0.13784-0.26107
  -1   7   3 1277.25 1261.71   1-0.58628 0.69667 0.55610 0.07626-0.58907 0.71332
   1  -7  -2  227.18  670.35   1-0.97067 0.86221-0.17636-0.44307 0.16336-0.24551
  -1   7   2  421.97 1440.05   1-0.62025 0.72673 0.51122 0.11186-0.59492 0.67775
   1  -7  -1 3485.94 1195.12   1-0.96827 0.86384-0.16256-0.44773 0.18980-0.23087
  -1   7   1 3938.33 1799.03   1-0.65132 0.75388 0.46609 0.14769-0.59877 0.64019
   1  -7   0 7712.61 1551.79   1-0.96479 0.86440-0.14784-0.45331 0.21750-0.21750
  -1   7   0 7081.04 2100.10   1-0.67946 0.77811 0.42116 0.18331-0.60078 0.60078
   1  -7   1 1995.46  864.59   1-0.96000 0.86364-0.13189-0.46012 0.24697-0.20590
  -1   7  -1 1780.73 1256.42   1-0.70470 0.79942 0.37690 0.21829-0.60111 0.55970
   1  -7   2 3066.28  933.66   1-0.95346 0.86115-0.11419-0.46868 0.27902-0.19687
  -1   7  -2 2991.09 1541.13   1-0.74327 0.83389 0.33847 0.24479-0.57704 0.49466
  -1   7  -3 9046.92 2235.13   1-0.76220 0.84879 0.29813 0.27590-0.57458 0.45101
  -1   7  -4  314.69 1114.87   1-0.77863 0.86119 0.25965 0.30516-0.57123 0.40647
  -1   7  -554079.18 6191.72   1-0.79272 0.87125 0.22330 0.33228-0.56719 0.36125
  -1   7  -629828.76 4352.76   1-0.80469 0.87918 0.18934 0.35701-0.56268 0.31554
  -1   7  -7 3866.53 1826.05   1-0.81473 0.88519 0.15798 0.37915-0.55789 0.26956
  -1   7  -811623.12 2814.90   1-0.82307 0.88949 0.12936 0.39855-0.55300 0.22348
  -1   7  -938546.32 5106.24   1-0.82990 0.89229 0.10360 0.41508-0.54819 0.17748
  -1   7 -10  307.27  945.65   1-0.83543 0.89379 0.08077 0.42868-0.54361 0.13171
  -1   7 -11  165.85  985.83   1-0.83985 0.89418 0.06092 0.43931-0.53938 0.08629
  -1   7 -12  -46.72  571.60   1-0.84331 0.89360 0.04407 0.44694-0.53561 0.04133
  -1   7 -13 4966.71 1927.85   1-0.84596 0.89222 0.03020 0.45158-0.53238-0.00307
  -1   7 -14 3072.33 1654.14   1-0.84791 0.89014 0.01930 0.45325-0.52977-0.04688
  -1   7 -15 1097.29 1328.00   1-0.84927 0.88747 0.01135 0.45198-0.52782-0.09001
  -1   7 -16  161.69  625.62   1-0.85010 0.88426 0.00631 0.44779-0.52657-0.13246
  -1   7 -17   72.08  541.13   1-0.85045 0.88058 0.00416 0.44071-0.52603-0.17418
  -1   7 -18  266.50 1244.56   1-0.85033 0.87643 0.00489 0.43076-0.52622-0.21519
  -1   7 -19   85.39  563.40   1-0.84974 0.87181 0.00850 0.41793-0.52712-0.25548
   1  -6 -15  -29.10  800.54   1-0.93883 0.80962-0.31670-0.33602-0.13525-0.48124
   1  -6 -14  664.43 1636.31   1-0.94507 0.81991-0.30693-0.33663-0.11235-0.46305
   1  -6 -13 1982.76 1495.18   1-0.95069 0.82957-0.29696-0.33744-0.08940-0.44490
   1  -6 -12  534.51 1517.34   1-0.95568 0.83861-0.28680-0.33845-0.06638-0.42682
   1  -6 -11   60.56  794.87   1-0.96006 0.84703-0.27642-0.33967-0.04326-0.40884
   1  -6 -10  -56.20  703.12   1-0.96376 0.85525-0.26599-0.34068-0.02028-0.39047
   1  -6  -9 1180.69 1009.80   1-0.96689 0.86242-0.25515-0.34238 0.00314-0.37282
   1  -6  -8 1835.96 1206.64   1-0.96939 0.86896-0.24403-0.34436 0.02680-0.35541
   1  -6  -7  829.94 1797.01   1-0.97124 0.87484-0.23258-0.34667 0.05078-0.33831
  -1   6   7  790.62 1754.70   1-0.43583 0.52973 0.71385-0.13065-0.54813 0.83803
   1  -6  -6  206.23  922.22   1-0.97242 0.88006-0.22076-0.34935 0.07515-0.32161
  -1   6   6  359.96 1018.21   1-0.48544 0.57543 0.66808-0.09417-0.56392 0.81241
   1  -6  -5 9727.13 2184.92   1-0.97289 0.88456-0.20848-0.35249 0.10005-0.30543
  -1   6   5 7741.56 2193.08   1-0.53229 0.61836 0.61955-0.05494-0.57689 0.78396
   1  -6  -4 5046.07 1456.64   1-0.97258 0.88829-0.19566-0.35617 0.12563-0.28994
  -1   6   4 4545.90 1687.33   1-0.57608 0.65823 0.56878-0.01347-0.58703 0.75268
   1  -6  -310114.28 2006.11   1-0.97142 0.89117-0.18216-0.36053 0.15213-0.27536
  -1   6   3 8797.53 2146.35   1-0.61654 0.69478 0.51633 0.02968-0.59436 0.71860
   1  -6  -224779.12 3000.45   1-0.96927 0.89305-0.16777-0.36578 0.17986-0.26201
  -1   6   222417.82 3321.78   1-0.65346 0.72778 0.46282 0.07390-0.59898 0.68181
   1  -6  -122612.69 2799.45   1-0.96592 0.89374-0.15222-0.37219 0.20931-0.25038
  -1   6   121017.66 3171.09   1-0.68670 0.75710 0.40890 0.11852-0.60103 0.64244
   1  -6   015335.66 2046.80   1-0.96103 0.89288-0.13504-0.38023 0.24120-0.24120
  -1   6   014886.83 2547.85   1-0.73390 0.80061 0.35712 0.15863-0.57779 0.57779
   1  -6   121123.33 2687.78   1-0.95399 0.88987-0.11549-0.39064 0.27669-0.23561
  -1   6  -120838.17 3365.57   1-0.75869 0.82136 0.30592 0.20060-0.57514 0.53395
   1  -6   2  664.81  403.96   1-0.94391 0.88416-0.09245-0.40381 0.31696-0.23494
  -1   6  -2  980.86  871.26   1-0.77997 0.83861 0.25634 0.24096-0.57090 0.48852
   1  -6   3 3271.58  673.96   1-0.92803 0.87226-0.06334-0.42378 0.36707-0.24403
  -1   6  -3 3483.51 1330.78   1-0.79794 0.85256 0.20888 0.27919-0.56536 0.44179
   1  -6   425303.48 2822.85   1-0.90151 0.84975-0.02403-0.45396 0.43207-0.26801
  -1   6  -426472.04 4015.45   1-0.81287 0.86345 0.16401 0.31483-0.55886 0.39410
  -1   6  -557396.39 6974.10   1-0.82505 0.87160 0.12211 0.34751-0.55169 0.34574
  -1   6  -6  443.46  989.98   1-0.83480 0.87732 0.08347 0.37692-0.54417 0.29703
  -1   6  -710589.45 2280.22   1-0.84246 0.88094 0.04831 0.40286-0.53657 0.24824
  -1   6  -822129.56 3252.23   1-0.84835 0.88280 0.01675 0.42520-0.52915 0.19963
  -1   6  -9 2354.82 1454.39   1-0.85279 0.88321-0.01112 0.44385-0.52212 0.15141
  -1   6 -1013347.17 2584.75   1-0.85606 0.88244-0.03532 0.45882-0.51566 0.10376
  -1   6 -11 6291.87 2050.42   1-0.85840 0.88075-0.05586 0.47014-0.50991 0.05682
  -1   6 -12 -151.41  506.65   1-0.86004 0.87836-0.07281 0.47786-0.50498 0.01071
  -1   6 -13  176.74  816.90   1-0.86115 0.87544-0.08625 0.48208-0.50096-0.03450
  -1   6 -14   64.45  310.67   1-0.86187 0.87212-0.09629 0.48289-0.49789-0.07876
  -1   6 -15   36.66  319.67   1-0.86230 0.86852-0.10300 0.48038-0.49580-0.12204
  -1   6 -16  144.41  502.09   1-0.86250 0.86469-0.10650 0.47465-0.49470-0.16433
  -1   6 -17  147.23  521.30   1-0.86252 0.86068-0.10684 0.46577-0.49459-0.20562
  -1   6 -18  470.93  998.30   1-0.86236 0.85649-0.10409 0.45379-0.49546-0.24595
  -1   6 -19   18.11  407.91   1-0.86200 0.85209-0.09829 0.43876-0.49727-0.28533
   1  -5 -17  416.55 1484.92   1-0.92410 0.81906-0.33606-0.24907-0.18189-0.51681
   1  -5 -16 2227.36 2042.09   1-0.93152 0.83053-0.32684-0.24914-0.15946-0.49814
   1  -5 -15 1226.99 1369.83   1-0.93832 0.84137-0.31744-0.24938-0.13702-0.47948
   1  -5 -14 1573.39 1408.76   1-0.94450 0.85159-0.30787-0.24979-0.11455-0.46084
   1  -5 -13  959.99 1414.46   1-0.95008 0.86122-0.29812-0.25039-0.09204-0.44226
   1  -5 -12  175.65  803.98   1-0.95505 0.87024-0.28816-0.25119-0.06944-0.42376
   1  -5 -11 2661.78 1582.64   1-0.95944 0.87867-0.27800-0.25220-0.04674-0.40536
   1  -5 -10 1668.55 1185.62   1-0.96316 0.88690-0.26780-0.25299-0.02424-0.38651
   1  -5  -9 4977.89 1836.18   1-0.96636 0.89413-0.25718-0.25447-0.00121-0.36847
   1  -5  -8  371.63 1182.10   1-0.96894 0.90075-0.24627-0.25624 0.02207-0.35068
   1  -5  -7  576.86  859.03   1-0.97091 0.90675-0.23502-0.25835 0.04570-0.33323
  -1   5   7  482.91  914.96   1-0.43837 0.50012 0.71164-0.21479-0.54899 0.83889
   1  -5  -6 4219.11 1359.48   1-0.97222 0.91210-0.22338-0.26085 0.06979-0.31624
  -1   5   6 3565.07 1390.51   1-0.49542 0.55326 0.65820-0.17064-0.56685 0.81534
   1  -5  -5   30.25  550.04   1-0.97285 0.91676-0.21124-0.26384 0.09448-0.29986
  -1   5   5  -24.59  396.19   1-0.54929 0.60321 0.60051-0.12225-0.58107 0.78815
   1  -5  -420015.89 2959.65   1-0.97272 0.92067-0.19850-0.26744 0.11999-0.28430
  -1   5   417090.50 2868.92   1-0.59940 0.64941 0.53926-0.07030-0.59152 0.75717
   1  -5  -3   48.57  508.39   1-0.97174 0.92372-0.18497-0.27184 0.14664-0.26987
  -1   5   3  199.31  578.69   1-0.64522 0.69131 0.47529-0.01563-0.59814 0.72238
   1  -5  -211388.50 1912.59   1-0.96973 0.92575-0.17037-0.27730 0.17490-0.25705
   1  -5  -123555.47 2960.90   1-0.96642 0.92647-0.15424-0.28429 0.20552-0.24660
  -1   5   121477.51 3145.39   1-0.74115 0.77992 0.34275 0.09626-0.57723 0.61842
   1  -5   0  494.49  367.92   1-0.96128 0.92537-0.13581-0.29358 0.23977-0.23977
  -1   5   0  704.05  787.05   1-0.77074 0.80547 0.27858 0.15121-0.57300 0.57300
   1  -5   1 7268.42 1171.77   1-0.95326 0.92139-0.11369-0.30656 0.27992-0.23885
  -1   5  -1 7361.40 1553.68   1-0.79539 0.82609 0.21602 0.20455-0.56629 0.52510
   1  -5   2 9626.76 1325.55   1-0.94033 0.91272-0.08533-0.32517 0.32938-0.24735
  -1   5  -211033.22 2200.75   1-0.81534 0.84201 0.15598 0.25536-0.55756 0.47518
   1  -5   3 5237.37  662.04   1-0.91562 0.89201-0.04388-0.35749 0.39963-0.27659
  -1   5  -3 5638.63 1473.05   1-0.83099 0.85363 0.09926 0.30286-0.54735 0.42378
   1  -5   445954.38 4602.08   1-0.86062 0.84101 0.02483-0.41708 0.50864-0.34458
  -1   5  -450767.25 6051.52   1-0.84283 0.86143 0.04650 0.34639-0.53616 0.37140
  -1   5  -5 9907.37 2087.04   1-0.85139 0.86596-0.00183 0.38550-0.52451 0.31856
   1  -5   626024.73 2726.10   1-0.45038 0.43909 0.30046-0.67407 0.84075-0.59398
  -1   5  -628422.84 3914.37   1-0.85726 0.86780-0.04544 0.41989-0.51286 0.26572
   1  -5   7  251.90  226.89   1-0.10851 0.10075 0.41920-0.78348 0.90138-0.61319
  -1   5  -7  265.42  767.05   1-0.86099 0.86750-0.08417 0.44939-0.50159 0.21326
  -1   5  -8 2397.41  583.60   1-0.11784 0.12199-0.47626 0.83083-0.87137 0.54298
  -1   5  -8 2158.17 2773.30   1-0.86310 0.86557-0.11801 0.47401-0.49104 0.16152
  -1   5  -9 2764.02  707.80   1-0.30923 0.30955-0.49689 0.84221-0.81084 0.44141
  -1   5  -9 2912.69 1320.37   1-0.86404 0.86248-0.14704 0.49381-0.48145 0.11074
  -1   5 -1011363.62 1548.08   1-0.44557 0.44230-0.49273 0.83148-0.74744 0.33614
  -1   5 -1011170.23 4178.01   1-0.86421 0.85862-0.17140 0.50895-0.47302 0.06112
  -1   5 -11 1056.83  549.99   1-0.53014 0.52278-0.48814 0.81772-0.69329 0.24086
  -1   5 -11  899.22  841.63   1-0.86392 0.85429-0.19130 0.51962-0.46587 0.01278
  -1   5 -12 1139.28  723.41   1-0.58759 0.57616-0.48180 0.80221-0.65007 0.15651
  -1   5 -12  957.34  887.24   1-0.86342 0.84976-0.20696 0.52605-0.46007-0.03420
  -1   5 -13 3968.07 1218.71   1-0.62708 0.61156-0.47568 0.78691-0.61683 0.08214
  -1   5 -13 3636.09 3755.65   1-0.86288 0.84519-0.21859 0.52846-0.45567-0.07979
  -1   5 -14  175.68  731.58   1-0.65831 0.63792-0.46868 0.76997-0.58903 0.01362
  -1   5 -14  -40.66  374.45   1-0.86245 0.84072-0.22642 0.52706-0.45266-0.12399
  -1   5 -15  255.81  662.80   1-0.67649 0.65206-0.46467 0.75681-0.57133-0.04517
  -1   5 -15  116.28  419.42   1-0.86219 0.83643-0.23063 0.52205-0.45102-0.16682
  -1   5 -16   43.23  449.92   1-0.68848 0.66000-0.46180 0.74479-0.55921-0.09838
  -1   5 -16   26.58  215.40   1-0.86214 0.83235-0.23141 0.51360-0.45072-0.20831
  -1   5 -17   -4.67  367.98   1-0.69578 0.66326-0.45996 0.73379-0.55164-0.14706
  -1   5 -17  -77.03  443.72   1-0.86230 0.82848-0.22888 0.50185-0.45170-0.24851
  -1   5 -18  459.71 1063.07   1-0.69944 0.66287-0.45901 0.72368-0.54779-0.19201
  -1   5 -18  118.65  481.83   1-0.86264 0.82478-0.22315 0.48690-0.45392-0.28749
  -1   5 -19  176.46  672.09   1-0.70017 0.65955-0.45882 0.71434-0.54702-0.23388
  -1   5 -19  148.42  455.30   1-0.86310 0.82121-0.21430 0.46881-0.45730-0.32529
   1  -4 -18  228.55 1312.03   1-0.91236 0.83553-0.34897-0.15942-0.21401-0.52579
   1  -4 -17 5732.94 2572.69   1-0.92039 0.84761-0.34034-0.15890-0.19244-0.50626
   1  -4 -16 4776.95 2264.74   1-0.92781 0.85907-0.33157-0.15851-0.17092-0.48668
   1  -4 -15  753.56 1681.45   1-0.93463 0.86994-0.32266-0.15826-0.14944-0.46706
   1  -4 -14   80.47  749.65   1-0.94088 0.88023-0.31362-0.15815-0.12799-0.44740
   1  -4 -13  919.23 1419.89   1-0.94655 0.88995-0.30443-0.15818-0.10656-0.42773
   1  -4 -12 2865.82 1568.67   1-0.95166 0.89911-0.29509-0.15836-0.08514-0.40806
   1  -4 -11 9477.95 2519.62   1-0.95622 0.90771-0.28560-0.15869-0.06369-0.38840
   1  -4 -10  735.20  911.91   1-0.96024 0.91578-0.27595-0.15919-0.04221-0.36878
   1  -4  -9   51.25  556.46   1-0.96363 0.92364-0.26639-0.15938-0.02115-0.34853
   1  -4  -8 5145.74 1572.71   1-0.96656 0.93061-0.25641-0.16022 0.00045-0.32905
   1  -4  -712935.91 2465.38   1-0.96896 0.93704-0.24621-0.16128 0.02219-0.30973
   1  -4  -6 1442.81  823.98   1-0.97080 0.94292-0.23576-0.16258 0.04415-0.29061
  -1   4   6 1226.08  622.44   1-0.49302 0.51871 0.66059-0.25939-0.56616 0.81464
   1  -4  -5 8915.56 1771.13   1-0.97208 0.94824-0.22502-0.16419 0.06641-0.27179
  -1   4   510082.87 1876.24   1-0.55807 0.57984 0.59036-0.19846-0.58311 0.79018
   1  -4  -414907.02 3222.19   1-0.97278 0.95297-0.21389-0.16617 0.08912-0.25342
  -1   4   413724.39 2190.97   1-0.61832 0.63617 0.51389-0.13128-0.59463 0.76029
   1  -4  -3968316.113661.55   1-0.97284 0.95707-0.20227-0.16865 0.11249-0.23571
   1  -4  -2149343.6 6327.43   1-0.97220 0.96046-0.18996-0.17183 0.13688-0.21903
  -1   4   2149522.0 6637.99   1-0.74051 0.75133 0.34405 0.01823-0.57729 0.65967
   1  -4  -1  705.53  743.00   1-0.97070 0.96300-0.17658-0.17607 0.16293-0.20401
  -1   4   1 1007.32  771.46   1-0.77823 0.78502 0.26061 0.09244-0.57133 0.61252
   1  -4   036117.44 2151.15   1-0.96804 0.96437-0.16145-0.18206 0.19190-0.19190
  -1   4   035775.15 2803.81   1-0.80830 0.81106 0.17840 0.16543-0.56108 0.56108
   1  -4   1 2240.89  562.76   1-0.96343 0.96380-0.14294-0.19143 0.22661-0.18554
  -1   4  -1 2142.20  837.04   1-0.83098 0.82971 0.09929 0.23531-0.54735 0.50616
   1  -4   2 4327.02  626.55   1-0.95440 0.95881-0.11654-0.20869 0.27481-0.19266
  -1   4  -2 4187.32 1073.18   1-0.84693 0.84162 0.02487 0.30051-0.53112 0.44874
   1  -4   338094.55 1433.15   1-0.92914 0.93769-0.06521-0.25041 0.36391-0.24087
  -1   4  -341361.89 3040.70   1-0.85705 0.84771-0.04360 0.35977-0.51337 0.38980
  -1   4  -411225.49 3134.44   1-0.86244 0.84906-0.10534 0.41228-0.49506 0.33030
   1  -4   522769.62 1104.90   1-0.21370 0.23020 0.38884-0.68589 0.89617-0.69032
  -1   4  -522548.35 2299.93   1-0.86420 0.84680-0.15993 0.45764-0.47703 0.27108
  -1   4  -6 6571.31  767.45   1-0.21660 0.19650-0.48928 0.77664-0.84479 0.59850
  -1   4  -6 6452.95 2288.90   1-0.86340 0.84196-0.20729 0.49578-0.45994 0.21281
  -1   4  -7309790.5 9277.46   1-0.49245 0.46897-0.49084 0.77101-0.71872 0.43081
  -1   4  -7283851.414600.93   1-0.86096 0.83549-0.24763 0.52689-0.44431 0.15598
  -1   4  -8 4646.81 4379.21   1-0.85764 0.82814-0.28131 0.55135-0.43046 0.10094
  -1   4  -917917.03 2300.19   1-0.70753 0.67511-0.45685 0.71803-0.53915 0.16924
  -1   4  -916891.82 4972.20   1-0.85404 0.82050-0.30881 0.56962-0.41861 0.04790
  -1   4 -10 5357.10  977.79   1-0.75047 0.71401-0.44365 0.69567-0.48985 0.07885
  -1   4 -10 2753.57 1577.98   1-0.85060 0.81303-0.33062 0.58221-0.40884-0.00304
  -1   4 -11 3020.29  850.81   1-0.77657 0.73606-0.43402 0.67689-0.45667 0.00457
  -1   4 -11 2824.18 1407.56   1-0.84762 0.80601-0.34725 0.58961-0.40118-0.05190
  -1   4 -12 1365.90  748.09   1-0.79256 0.74800-0.42741 0.66112-0.43493-0.05827
  -1   4 -12  797.60  563.15   1-0.84529 0.79965-0.35915 0.59228-0.39557-0.09869
  -1   4 -13  304.46  449.41   1-0.80203 0.75343-0.42321 0.64776-0.42146-0.11284
  -1   4 -13  197.62  259.77   1-0.84372 0.79405-0.36675 0.59066-0.39194-0.14352
  -1   4 -14   49.27  397.25   1-0.80705 0.75440-0.42089 0.63629-0.41414-0.16126
  -1   4 -14  172.89  461.11   1-0.84294 0.78923-0.37040 0.58508-0.39018-0.18647
  -1   4 -15  828.72 1771.66   1-0.80884 0.75215-0.42004 0.62628-0.41149-0.20500
  -1   4 -15  602.09 1245.98   1-0.84294 0.78520-0.37040 0.57586-0.39018-0.22766
  -1   4 -16  146.55  490.19   1-0.80818 0.74744-0.42035 0.61744-0.41248-0.24512
  -1   4 -16    2.38  242.94   1-0.84367 0.78190-0.36699 0.56323-0.39183-0.26720
  -1   4 -17  681.94 1131.27   1-0.80556 0.74077-0.42158 0.60951-0.41633-0.28237
  -1   4 -17  432.08  789.21   1-0.84505 0.77924-0.36036 0.54736-0.39500-0.30522
  -1   4 -18  664.62 1381.94   1-0.80131 0.73248-0.42353 0.60231-0.42250-0.31730
  -1   4 -18   66.06  244.63   1-0.84698 0.77714-0.35062 0.52840-0.39960-0.34180
  -1   4 -19 2455.90 1463.32   1-0.79566 0.72278-0.42606 0.59567-0.43056-0.35034
  -1   4 -19  850.17 1078.72   1-0.84934 0.77547-0.33785 0.50641-0.40554-0.37706
  -1   4 -20 7250.89 2331.43   1-0.78876 0.71183-0.42903 0.58950-0.44020-0.38180
  -1   4 -21 2050.86 1620.62   1-0.78070 0.69973-0.43237 0.58367-0.45117-0.41193
   1  -3 -19 8531.11 3060.28   1-0.89587 0.84725-0.36454-0.06711-0.25398-0.52692
   1  -3 -18 1174.64 1475.12   1-0.90451 0.85994-0.35670-0.06579-0.23368-0.50612
   1  -3 -17   54.80  722.62   1-0.91255 0.87202-0.34878-0.06456-0.21352-0.48517
   1  -3 -16  381.65 1216.12   1-0.92000 0.88352-0.34078-0.06340-0.19353-0.46407
   1  -3 -15 8382.88 2686.39   1-0.92688 0.89445-0.33272-0.06231-0.17371-0.44279
   1  -3 -14 1871.33 1444.33   1-0.93321 0.90483-0.32459-0.06127-0.15407-0.42133
   1  -3 -13 4732.98 1849.99   1-0.93901 0.91467-0.31643-0.06028-0.13462-0.39967
   1  -3 -12 5102.67 2002.33   1-0.94428 0.92398-0.30824-0.05932-0.11540-0.37779
   1  -3 -1111868.79 2515.90   1-0.94903 0.93278-0.30004-0.05836-0.09644-0.35566
   1  -3 -10  299.88  757.03   1-0.95329 0.94109-0.29185-0.05740-0.07776-0.33323
   1  -3  -912927.44 2472.08   1-0.95706 0.94891-0.28370-0.05639-0.05943-0.31046
   1  -3  -8 3403.56 1212.30   1-0.96024 0.95653-0.27596-0.05479-0.04218-0.28642
   1  -3  -7  759.54  745.98   1-0.96307 0.96340-0.26808-0.05352-0.02486-0.26266
   1  -3  -6131012.2 6207.46   1-0.96545 0.96981-0.26044-0.05203-0.00823-0.23821
  -1   3   6108769.3 4964.49   1-0.46627 0.45980 0.68640-0.37156-0.55806 0.80654
   1  -3  -514032.13 1958.84   1-0.96739 0.97579-0.25314-0.05019 0.00745-0.21283
  -1   3   513407.65 1937.55   1-0.55107 0.54069 0.59847-0.29292-0.58149 0.78857
   1  -3  -438511.31 2820.71   1-0.96892 0.98135-0.24638-0.04781 0.02183-0.18613
  -1   3   434350.75 2498.92   1-0.62979 0.61549 0.49780-0.20155-0.59627 0.76192
   1  -3  -341594.36 2629.89   1-0.97004 0.98651-0.24049-0.04456 0.03425-0.15748
   1  -3  -250373.38 2644.99   1-0.97076 0.99126-0.23606-0.03985 0.04354-0.12569
  -1   3   253735.12 3029.01   1-0.77764 0.75648 0.26208 0.01424-0.57147 0.65385
   1  -3  -1131610.5 4700.83   1-0.97101 0.99556-0.23428-0.03249 0.04725-0.08832
  -1   3   1138249.0 5529.29   1-0.81817 0.79298 0.14649 0.12061-0.55598 0.59717
   1  -3   0   72.04  161.49   1-0.97045 0.99903-0.23804-0.01959 0.03939-0.03939
  -1   3   0   55.90  298.85   1-0.84509 0.81587 0.03483 0.22304-0.53347 0.53347
   1  -3   1 4140.47  489.67   1-0.96650 0.99912-0.25663 0.00813-0.00003 0.04111
  -1   3  -1 4544.29  878.07   1-0.85969 0.82643-0.06885 0.31751-0.50615 0.46496
   1  -3   239553.93 1229.53   1-0.91365 0.95000-0.34764 0.10826-0.21065 0.29285
  -1   3  -244953.29 2785.02   1-0.86421 0.82693-0.16172 0.40114-0.47641 0.39403
  -1   3  -370369.68 3690.60   1-0.86138 0.82006-0.24228 0.47248-0.44644 0.32287
   1  -3   424562.10  941.53   1-0.86926 0.91396 0.01533-0.23607 0.49411-0.33005
  -1   3  -424449.16 2037.18   1-0.85382 0.80847-0.31030 0.53127-0.41795 0.25319
  -1   3  -511070.85  943.33   1-0.73709 0.68860-0.44809 0.66000-0.50587 0.30036
  -1   3  -510284.17 1487.47   1-0.84380 0.79441-0.36638 0.57813-0.39212 0.18617
  -1   3  -614074.45 1302.57   1-0.83706 0.78452-0.40548 0.60823-0.36730 0.12070
  -1   3  -613072.37 1754.62   1-0.83302 0.77960-0.41165 0.61418-0.36961 0.12247
  -1   3  -7283394.6 8872.98   1-0.87459 0.81801-0.38148 0.57508-0.29925 0.01154
  -1   3  -7264235.411128.38   1-0.82268 0.76523-0.44741 0.64071-0.35071 0.06238
  -1   3  -822281.91 1769.92   1-0.89142 0.83079-0.36835 0.55279-0.26397-0.06482
  -1   3  -820372.74 2383.32   1-0.81356 0.75207-0.47496 0.65904-0.33543 0.00591
  -1   3  -9  213.07  291.29   1-0.89923 0.83455-0.36157 0.53686-0.24625-0.12365
  -1   3  -9  285.60  324.79   1-0.80607 0.74055-0.49549 0.67034-0.32362-0.04708
  -1   3 -10 9810.49 1631.91   1-0.90232 0.83360-0.35876 0.52488-0.23896-0.17204
  -1   3 -10 6232.33 3389.36   1-0.80040 0.73085-0.51000 0.67562-0.31504-0.09685
  -1   3 -1125203.48 3281.92   1-0.90256 0.82980-0.35853 0.51550-0.23837-0.21373
  -1   3 -1123017.22 3204.06   1-0.79658 0.72299-0.51934 0.67574-0.30941-0.14367
  -1   3 -12 1488.37  688.89   1-0.90089 0.82408-0.36006 0.50788-0.24234-0.25086
  -1   3 -12 1313.56 2303.08   1-0.79454 0.71692-0.52419 0.67136-0.30646-0.18781
  -1   3 -13 1946.63  981.89   1-0.89780 0.81695-0.36285 0.50150-0.24955-0.28474
  -1   3 -13 1614.43 1555.10   1-0.79416 0.71251-0.52509 0.66304-0.30591-0.22955
  -1   3 -14 1441.08  952.46   1-0.89357 0.80867-0.36652 0.49603-0.25918-0.31622
  -1   3 -14  401.08  528.35   1-0.79527 0.70959-0.52245 0.65118-0.30752-0.26913
  -1   3 -15  382.40 1009.61   1-0.88837 0.79942-0.37086 0.49121-0.27063-0.34587
  -1   3 -15   14.93  188.54   1-0.79771 0.70800-0.51660 0.63609-0.31107-0.30677
  -1   3 -1612264.88 2552.66   1-0.88230 0.78931-0.37568 0.48687-0.28352-0.37407
  -1   3 -16 2734.63 1069.00   1-0.80130 0.70755-0.50775 0.61802-0.31638-0.34264
  -1   3 -1710328.44 2343.25   1-0.87543 0.77839-0.38087 0.48290-0.29757-0.40113
  -1   3 -17 5319.07 2405.34   1-0.80585 0.70807-0.49606 0.59711-0.32328-0.37693
  -1   3 -18    4.91  561.02   1-0.86778 0.76670-0.38632 0.47919-0.31256-0.42724
  -1   3 -18  -52.27  399.57   1-0.81119 0.70938-0.48163 0.57345-0.33163-0.40977
  -1   3 -19 6034.30 2089.64   1-0.85939 0.75425-0.39196 0.47568-0.32834-0.45256
  -1   3 -19  373.28 1416.09   1-0.81715 0.71131-0.46448 0.54708-0.34132-0.44128
  -1   3 -20 5566.20 2160.82   1-0.85024 0.74106-0.39774 0.47230-0.34478-0.47722
  -1   3 -21  885.38 1293.12   1-0.84035 0.72712-0.40361 0.46901-0.36180-0.50130
  -1   3 -22  143.38  756.12   1-0.82969 0.71242-0.40952 0.46577-0.37932-0.52488
   1  -2 -20 1207.34 1392.91   1-0.87362 0.85322-0.38218 0.02726-0.30117-0.52083
   1  -2 -19  981.51 1237.93   1-0.88279 0.86644-0.37530 0.02954-0.28250-0.49840
   1  -2 -18 3815.03 1989.29   1-0.89135 0.87904-0.36840 0.03179-0.26412-0.47568
   1  -2 -17 2585.58 1773.04   1-0.89931 0.89104-0.36150 0.03405-0.24607-0.45263
   1  -2 -16  -86.64  718.15   1-0.90668 0.90246-0.35463 0.03634-0.22837-0.42923
   1  -2 -15  134.74  724.76   1-0.91348 0.91331-0.34781 0.03867-0.21109-0.40541
   1  -2 -14  182.57  770.89   1-0.91973 0.92360-0.34108 0.04110-0.19427-0.38112
   1  -2 -13  820.98 1889.32   1-0.92543 0.93335-0.33448 0.04365-0.17801-0.35629
   1  -2 -1211366.14 2511.30   1-0.93059 0.94255-0.32805 0.04638-0.16239-0.33080
   1  -2 -1123047.63 3462.54   1-0.93520 0.95121-0.32188 0.04936-0.14756-0.30454
   1  -2 -1011035.65 2355.59   1-0.93927 0.95933-0.31604 0.05268-0.13369-0.27731
   1  -2  -9 9240.31 2046.49   1-0.94278 0.96688-0.31065 0.05645-0.12102-0.24887
   1  -2  -815502.61 2304.98   1-0.94570 0.97385-0.30588 0.06083-0.10991-0.21888
   1  -2  -723947.12 2465.83   1-0.94797 0.98016-0.30196 0.06607-0.10085-0.18684
   1  -2  -662200.67 3768.94   1-0.94947 0.98571-0.29923 0.07250-0.09460-0.15200
   1  -2  -5 -157.07  445.66   1-0.95000 0.99029-0.29825 0.08067-0.09234-0.11316
  -1   2   5  138.65  242.61   1-0.50214 0.45960 0.65141-0.43222-0.56878 0.77585
   1  -2  -434709.82 2414.43   1-0.94912 0.99346-0.29987 0.09145-0.09606-0.06833
  -1   2   430767.63 1846.17   1-0.62297 0.57652 0.50743-0.29754-0.59532 0.76098
   1  -2   0177715.2 5276.41   1-0.85197 0.91249-0.39667 0.22488-0.34172 0.34172
  -1   2   0128415.0 4715.05   1-0.86327 0.80207-0.21045 0.38237-0.45876 0.45876
  -1   2  -1  972.49  190.44   1-0.94751 0.88294-0.30277 0.46541-0.10272 0.06162
   1  -2   1 1089.70  213.75   1-0.55049 0.61439-0.48622 0.32320-0.67863 0.71976
  -1   2  -1  954.55  734.28   1-0.84847 0.78324-0.34266 0.50536-0.40331 0.36212
  -1   2  -256217.55 2835.90   1-0.82319 0.75392-0.44579 0.59926-0.35159 0.26921
   1  -2   3199133.7 5585.59   1-0.57058 0.64346 0.24086-0.38478 0.78512-0.66173
  -1   2  -3208730.1 5799.25   1-0.96041 0.88748-0.13312 0.27746 0.24471-0.36794
  -1   2  -3201398.6 6961.52   1-0.79492 0.72163-0.52328 0.66753-0.30701 0.18344
  -1   2  -4 3065.71  450.31   1-0.97169 0.89473-0.18453 0.31973 0.14750-0.31181
  -1   2  -4 3026.14 1115.28   1-0.76825 0.69092-0.58011 0.71512-0.27065 0.10589
  -1   2  -5   -6.19  142.04   1-0.97288 0.89188-0.20968 0.33574 0.09763-0.30301
  -1   2  -5   26.51  221.72   1-0.74543 0.66407-0.62099 0.74678-0.24226 0.03631
  -1   2  -642776.27 2293.19   1-0.97187 0.88684-0.22721 0.34413 0.06190-0.30835
  -1   2  -639785.37 2685.24   1-0.72729 0.64189-0.64977 0.76634-0.22098-0.02615
  -1   2  -7139818.4 5401.21   1-0.96986 0.88079-0.24149 0.34928 0.03215-0.31968
  -1   2  -7124752.1 5493.45   1-0.71383 0.62440-0.66938 0.77672-0.20581-0.08251
  -1   2  -8 4403.33 1068.42   1-0.96716 0.87406-0.25407 0.35271 0.00546-0.33407
  -1   2  -8 3644.18  918.05   1-0.70471 0.61125-0.68193 0.78005-0.19579-0.13372
  -1   2  -9 9067.41 1431.98   1-0.96388 0.86674-0.26561 0.35511-0.01946-0.35021
  -1   2  -9 8019.43 1359.72   1-0.69944 0.60194-0.68894 0.77783-0.19008-0.18062
  -1   2 -1017478.95 2524.44   1-0.95994 0.85896-0.27672 0.35695-0.04391-0.36709
  -1   2 -1015285.74 2315.29   1-0.69749 0.59596-0.69149 0.77116-0.18798-0.22391
  -1   2 -11 4695.94 1106.37   1-0.95556 0.85053-0.28707 0.35815-0.06699-0.38511
  -1   2 -11 4017.48 1049.90   1-0.69837 0.59281-0.69034 0.76078-0.18893-0.26415
  -1   2 -12 5001.48 1413.09   1-0.95064 0.84157-0.29705 0.35897-0.08961-0.40359
  -1   2 -12 3897.51 1096.75   1-0.70165 0.59205-0.68603 0.74724-0.19246-0.30180
  -1   2 -1333126.75 3976.23   1-0.94518 0.83207-0.30674 0.35950-0.11191-0.42238
  -1   2 -1327232.34 3310.70   1-0.70694 0.59331-0.67892 0.73091-0.19821-0.33724
  -1   2 -14  107.23  601.26   1-0.93918 0.82202-0.31617 0.35977-0.13400-0.44139
  -1   2 -14   27.83  167.08   1-0.71390 0.59624-0.66929 0.71205-0.20588-0.37076
  -1   2 -15 2812.58 1408.40   1-0.93263 0.81142-0.32538 0.35983-0.15595-0.46055
  -1   2 -15 1981.21 1945.63   1-0.72224 0.60055-0.65728 0.69082-0.21524-0.40260
  -1   2 -16 2338.63 1342.50   1-0.92550 0.80025-0.33439 0.35968-0.17779-0.47981
  -1   2 -16  512.24 1328.16   1-0.73172 0.60600-0.64300 0.66732-0.22608-0.43294
  -1   2 -17  852.77  986.51   1-0.91780 0.78850-0.34322 0.35935-0.19958-0.49912
  -1   2 -18   64.22  632.47   1-0.90950 0.77615-0.35187 0.35885-0.22134-0.51846
  -1   2 -18  142.97  386.62   1-0.75319 0.61940-0.60773 0.61359-0.25169-0.48972
  -1   2 -19  399.27 1357.55   1-0.90058 0.76318-0.36035 0.35818-0.24309-0.53781
  -1   2 -19   55.25  367.90   1-0.76481 0.62699-0.58666 0.58330-0.26623-0.51637
  -1   2 -20   96.59  697.73   1-0.89102 0.74958-0.36868 0.35734-0.26485-0.55715
  -1   2 -21  683.33 1612.00   1-0.88080 0.73532-0.37684 0.35635-0.28664-0.57646
  -1   2 -22  -17.12  749.67   1-0.86990 0.72037-0.38484 0.35520-0.30848-0.59573
   1  -1 -21   75.80  823.09   1-0.84450 0.85231-0.40119 0.12301-0.35475-0.50835
   1  -1 -20  814.57 1898.12   1-0.85405 0.86590-0.39538 0.12636-0.33802-0.48398
   1  -1 -19  247.78  925.19   1-0.86293 0.87883-0.38962 0.12975-0.32176-0.45914
   1  -1 -18  341.97 1298.63   1-0.87116 0.89110-0.38395 0.13324-0.30602-0.43378
   1  -1 -17   90.01  746.56   1-0.87874 0.90274-0.37840 0.13685-0.29087-0.40783
   1  -1 -16  -78.21  773.31   1-0.88569 0.91373-0.37302 0.14063-0.27640-0.38120
   1  -1 -15 1155.83 2522.94   1-0.89199 0.92407-0.36787 0.14463-0.26271-0.35378
   1  -1 -14  749.54 1957.63   1-0.89763 0.93376-0.36300 0.14892-0.24996-0.32544
   1  -1 -13  -70.86  565.72   1-0.90258 0.94276-0.35851 0.15358-0.23832-0.29598
   1  -1 -1210694.69 2304.68   1-0.90682 0.95104-0.35450 0.15872-0.22803-0.26517
   1  -1 -11 6590.45 1681.05   1-0.91026 0.95853-0.35110 0.16449-0.21940-0.23270
   1  -1 -1013400.32 2378.02   1-0.91281 0.96512-0.34851 0.17105-0.21285-0.19815
   1  -1  -9 3720.17 1018.30   1-0.91429 0.97065-0.34697 0.17866-0.20897-0.16093
   1  -1  -8 5060.43 1256.67   1-0.91444 0.97484-0.34682 0.18767-0.20859-0.12020
   1  -1  -7  551.03  494.15   1-0.91278 0.97723-0.34855 0.19856-0.21294-0.07476
   1  -1  -6  375.39  382.07   1-0.90849 0.97699-0.35286 0.21203-0.22386-0.02273
   1  -1  -5 3699.47  823.33   1-0.90007 0.97262-0.36081 0.22914-0.24428 0.03877
   1  -1  -4   98.15  161.86   1-0.85736 0.93440-0.04626-0.07659-0.51263 0.34787
   1  -1  -3 1549.51  467.34   1-0.85500 0.93564-0.39478 0.28141-0.33632 0.21302
   1  -1  -3   -5.95   67.13   1-0.85444 0.93552-0.30605 0.19241-0.41982 0.29625
  -1   1   3   -0.80  121.79   1-0.80396 0.72289 0.19150-0.07786-0.56299 0.68656
   1  -1  -1310474.7 8924.03   1-0.66537 0.75410-0.46717 0.37211-0.58225 0.54115
   1  -1  -1287923.8 8192.34   1-0.70933 0.79847-0.67565 0.58047-0.20083 0.15964
  -1   1   1263199.5 7544.55   1-0.79858 0.70943-0.51449 0.60967-0.31234 0.35353
  -1   1   0  579.84  198.94   1-0.54085 0.44858-0.48717 0.57327-0.68565 0.68565
   1  -1   0  607.68  247.32   1-0.37350 0.46577-0.49280 0.40670-0.78590 0.78590
   1  -1   0  509.62  208.66   1-0.62556 0.71873-0.77156 0.68560-0.11556 0.11556
  -1   1   0  170.26  383.69   1-0.70943 0.61625-0.67551 0.76147-0.20094 0.20094
  -1   1  -119587.17 1452.31   1-0.14704 0.05013 0.40871-0.33210 0.90073-0.94190
  -1   1  -120611.87 1491.42   1-0.08737-0.00928-0.47126 0.54773-0.87765 0.83660
   1  -1   120583.44 1486.68   1 0.13493-0.03827-0.42123 0.34476-0.89685 0.93790
  -1   1  -117469.24 1439.92   1-0.63574 0.53853-0.76165 0.83839-0.12532 0.08413
   1  -1   224028.34 1276.07   1-0.37677 0.47771 0.33195-0.39930 0.86478-0.78252
  -1   1  -224097.28 1261.42   1-0.58420 0.48327 0.23337-0.16601 0.77732-0.85958
  -1   1  -325135.93 1427.46   1-0.79516 0.69014 0.08758-0.02921 0.60003-0.72307
  -1   1  -4139511.6 4844.95   1-0.88682 0.77780-0.00523 0.05446 0.46207-0.62613
  -1   1  -5100838.5 4067.46   1-0.92986 0.81685-0.06643 0.10653 0.36184-0.56691
  -1   1  -6250056.5 8380.89   1-0.95191 0.83490-0.10997 0.14094 0.28595-0.53204
  -1   1  -7 1231.73  554.35   1-0.96362 0.84230-0.14358 0.16548 0.22543-0.51296
  -1   1  -8112345.6 5235.96   1-0.96973 0.84439-0.17040 0.18316 0.17483-0.50344
  -1   1  -924087.83 2409.75   1-0.97242 0.84304-0.19297 0.19660 0.13094-0.50062
  -1   1 -10 9868.71 1946.96   1-0.97282 0.83940-0.21259 0.20708 0.09175-0.50251
  -1   1 -11  857.33  725.80   1-0.97155 0.83410-0.23008 0.21543 0.05596-0.50780
  -1   1 -1291029.0010073.68   1-0.96900 0.82751-0.24598 0.22218 0.02269-0.51560
  -1   1 -13  390.54  724.62   1-0.96539 0.81986-0.26063 0.22770-0.00866-0.52532
  -1   1 -14 7851.30 2048.40   1-0.96086 0.81130-0.27431 0.23224-0.03854-0.53651
  -1   1 -15 9615.73 2373.31   1-0.95542 0.80195-0.28738 0.23593-0.06768-0.54882
  -1   1 -16 8927.36 2330.02   1-0.94926 0.79175-0.29962 0.23901-0.09547-0.56213
  -1   1 -16 7483.18 1722.83   1-0.63805 0.48035-0.75934 0.69770-0.12755-0.53147
  -1   1 -17 9943.21 2582.48   1-0.94238 0.78082-0.31129 0.24153-0.12253-0.57617
  -1   1 -17 4823.92 1549.61   1-0.65664 0.49491-0.73996 0.66909-0.14581-0.55441
  -1   1 -18 6572.36 2186.21   1-0.93477 0.76916-0.32248 0.24356-0.14900-0.59080
  -1   1 -19  101.85  721.29   1-0.92645 0.75680-0.33324 0.24517-0.17499-0.60591
  -1   1 -19   61.87  362.72   1-0.69448 0.52468-0.69537 0.60605-0.18477-0.59783
  -1   1 -20  342.38 1252.53   1-0.91743 0.74373-0.34362 0.24639-0.20060-0.62140
  -1   1 -21 1410.59 1412.78   1-0.90768 0.72993-0.35366 0.24727-0.22589-0.63721
   1   0 -21   36.43  812.93   1-0.81705 0.85712-0.41605 0.22377-0.39914-0.46396
   1   0 -20    2.24  634.17   1-0.82599 0.87010-0.41149 0.22836-0.38524-0.43677
   1   0 -19  651.19 1490.77   1-0.83417 0.88232-0.40709 0.23312-0.37206-0.40884
   1   0 -18 1485.65 1356.00   1-0.84158 0.89378-0.40290 0.23808-0.35973-0.38007
   1   0 -17 1560.61 1382.67   1-0.84820 0.90445-0.39898 0.24332-0.34835-0.35035
   1   0 -16 3295.44 1766.49   1-0.85401 0.91430-0.39540 0.24890-0.33810-0.31950
   1   0 -15 7773.34 2350.02   1-0.85894 0.92328-0.39225 0.25491-0.32916-0.28734
   1   0 -14  555.37  762.98   1-0.86291 0.93130-0.38963 0.26145-0.32180-0.25360
   1   0 -1311509.91 2296.43   1-0.86581 0.93825-0.38767 0.26864-0.31633-0.21797
   1   0 -13 5127.20  913.36   1-0.75405 0.82677-0.60624 0.48631-0.25273-0.28272
   1   0 -12  -77.71  768.06   1-0.86747 0.94395-0.38654 0.27666-0.31317-0.18003
   1   0 -12    9.76  126.17   1-0.74531 0.82207-0.62119 0.51048-0.24211-0.25216
   1   0 -1127620.84 3846.14   1-0.86761 0.94814-0.38643 0.28572-0.31288-0.13921
   1   0 -1120279.17 2354.48   1-0.74032 0.82111-0.62940 0.52792-0.23615-0.21693
   1   0 -1024955.28 3636.07   1-0.86587 0.95045-0.38763 0.29607-0.31621-0.09478
   1   0 -1019618.56 2199.66   1-0.74089 0.82572-0.62847 0.53622-0.23683-0.17506
   1   0  -9 8962.27 2850.07   1-0.86164 0.95026-0.39048 0.30808-0.32418-0.04572
   1   0  -9   27.16   89.68   1-0.74990 0.83876-0.61343 0.53040-0.24766-0.12304
   1   0  -8  849.75  685.12   1-0.85396 0.94662-0.39544 0.32219-0.33819 0.00938
   1   0  -7 5327.05  582.43   1-0.81256 0.90949-0.47779 0.41321-0.33383 0.04550
   1   0  -6  -74.00  766.17   1-0.82093 0.92169-0.41410 0.35916-0.39316 0.14656
   1   0  -6   -9.67   45.23   1-0.86216 0.96311-0.23119 0.17583-0.45081 0.20367
   1   0  -5772676.122108.45   1-0.78823 0.89303-0.42926 0.38348-0.44093 0.23543
   1   0  -3308246.210508.81   1-0.64475 0.75765-0.47141 0.44394-0.60171 0.47841
   1   0  -1282482.0 8498.13   1-0.25261 0.37352-0.49279 0.48354-0.83267 0.79162
  -1   0   0547885.315335.30   1-0.06248-0.06248 0.43081-0.43081 0.90027-0.90027
   1   0   0577069.016073.18   1 0.06236 0.06236-0.44019 0.44019-0.89573 0.89573
  -1   0  -132739.58 1841.80   1-0.37143 0.24243 0.33410-0.34331 0.86626-0.90739
  -1   0  -2311802.3 9414.08   1-0.59977 0.46691 0.22459-0.24300 0.76800-0.85025
  -1   0  -3 1627.69  536.79   1-0.74219 0.60502 0.13012-0.15751 0.65742-0.78047
  -1   0  -413676.59 1497.11   1-0.83001 0.68884 0.05594-0.09246 0.55493-0.71899
  -1   0  -5  943.89  517.41   1-0.88410 0.73894-0.00193-0.04371 0.46727-0.67235
  -1   0  -647628.73 2989.31   1-0.91831 0.76914-0.04791-0.00686 0.39294-0.63903
  -1   0  -7  888.24  592.37   1-0.94039 0.78723-0.08545 0.02154 0.32917-0.61628
  -1   0  -8 8897.32 1651.80   1-0.95474 0.79758-0.11691 0.04387 0.27349-0.60161
  -1   0  -9173273.1 7696.77   1-0.96381 0.80218-0.14426 0.06201 0.22415-0.59384
  -1   0 -10 4517.19 1431.62   1-0.96932 0.80366-0.16803 0.07663 0.17937-0.59013
  -1   0 -1113603.03 2566.95   1-0.97214 0.80244-0.18926 0.08872 0.13825-0.59009
  -1   0 -1218101.37 2839.34   1-0.97289 0.79915-0.20849 0.09882 0.10002-0.59293
  -1   0 -14 2516.29 1589.81   1-0.96968 0.78787-0.24251 0.11455 0.03001-0.60508
  -1   0 -15  373.71 1061.31   1-0.96619 0.78035-0.25781 0.12071-0.00255-0.61358
  -1   0 -16 3957.52 1964.77   1-0.96163 0.77176-0.27221 0.12597-0.03390-0.62330
  -1   0 -17   85.43  738.64   1-0.95603 0.76221-0.28603 0.13037-0.06465-0.63405
  -1   0 -18   91.02  694.80   1-0.94958 0.75172-0.29903 0.13422-0.09413-0.64567
  -1   0 -19 1767.25 1326.41   1-0.94227 0.74036-0.31145 0.13748-0.12291-0.65799
  -1   0 -20  360.99 1386.47   1-0.93412 0.72817-0.32336 0.14024-0.15111-0.67089
  -1   0 -21  212.27  935.98   1-0.92515 0.71515-0.33481 0.14253-0.17883-0.68427
   1   1 -22  222.65  916.30   1-0.77061 0.83889-0.43634 0.32080-0.46449-0.43971
   1   1 -21  551.12 1560.20   1-0.77928 0.85160-0.43294 0.32656-0.45307-0.41003
   1   1 -20  580.63 1535.64   1-0.78702 0.86339-0.42976 0.33253-0.44258-0.37942
   1   1 -19 1157.66 1225.14   1-0.79382 0.87423-0.42686 0.33879-0.43316-0.34774
   1   1 -18  276.67  875.12   1-0.79960 0.88406-0.42431 0.34539-0.42496-0.31484
   1   1 -17 8422.81 2280.12   1-0.80430 0.89280-0.42217 0.35241-0.41817-0.28053
   1   1 -16 1680.05 1095.95   1-0.80779 0.90035-0.42054 0.35993-0.41304-0.24456
   1   1 -15 1389.81 1808.51   1-0.80994 0.90654-0.41952 0.36807-0.40987-0.20663
   1   1 -14 7009.93 1834.46   1-0.81051 0.91116-0.41925 0.37695-0.40901-0.16639
   1   1 -13 2264.86 1145.69   1-0.80920 0.91390-0.41987 0.38673-0.41095-0.12334
   1   1 -13   -2.51  121.43   1-0.85709 0.96180-0.28594 0.25197-0.42850-0.10695
   1   1 -12  -86.06  506.19   1-0.80559 0.91433-0.42157 0.39759-0.41629-0.07691
   1   1 -12   25.38  100.10   1-0.85888 0.96762-0.27012 0.24538-0.43514-0.05913
   1   1 -11 1286.55  787.78   1-0.79903 0.91182-0.42456 0.40974-0.42577-0.02632
   1   1 -11   23.33  129.43   1-0.86149 0.97426-0.24084 0.22532-0.44701-0.00606
   1   1 -10 1284.10  502.28   1-0.86383 0.98063-0.19492 0.18863-0.46454 0.05264
   1   1  -9 1287.19  590.69   1-0.86354 0.98438-0.12871 0.13164-0.48756 0.11685
   1   1  -8 8624.12 1004.72   1-0.85650 0.98138-0.03898 0.05114-0.51465 0.18513
   1   1  -7178776.1 7116.98   1-0.71659 0.84556-0.45431 0.47611-0.52924 0.24153
   1   1  -6  324.13  396.45   1-0.66779 0.80081-0.46664 0.49760-0.57990 0.33330
   1   1  -6   56.38  215.79   1-0.79858 0.93152 0.20708-0.17648-0.56513 0.31799
   1   1  -5  -11.06  220.43   1-0.73961 0.87658 0.34586-0.30602-0.57736 0.37141
   1   1  -4999998.610722.41   1-0.49226 0.63312-0.49085 0.54025-0.71884 0.55432
   1   1  -3308083.9 9692.17   1-0.34489 0.48983-0.49194 0.55051-0.79939 0.67600
   1   1  -3232380.6 7061.59   1-0.58330 0.73012 0.55985-0.50138-0.58849 0.46425
   1   1  -239342.77 2294.56   1-0.14724 0.29622-0.48065 0.54786-0.86446 0.78236
   1   1  -228583.28 1636.15   1-0.49431 0.64506 0.65930-0.59154-0.56653 0.48370
  -1  -1   1  233.38  273.09   1-0.07327-0.07977 0.42818-0.50479 0.90071-0.85954
   1   1  -1  309.45  260.98   1 0.07851 0.07429-0.43619 0.51265-0.89642 0.85537
  -1  -1   012814.81 1416.06   1-0.29937 0.14252 0.35998-0.44597 0.88362-0.88362
  -1  -1  -164128.78 3134.70   1-0.49073 0.32981 0.28167-0.37665 0.82452-0.86565
  -1  -1  -2140825.7 5450.27   1-0.63378 0.46845 0.20303-0.30704 0.74638-0.82841
  -1  -1  -3  420.69  402.56   1-0.73750 0.56817 0.13363-0.24677 0.66199-0.78503
  -1  -1  -4 1101.27  564.06   1-0.81020 0.63687 0.07434-0.19662 0.58141-0.74547
  -1  -1  -5 2065.96  722.55   1-0.86114 0.68382 0.02426-0.15567 0.50777-0.71284
  -1  -1  -6146096.4 6475.04   1-0.89710 0.71578-0.01821-0.12231 0.44143-0.68752
  -1  -1  -7 7294.18 1525.91   1-0.92267 0.73735-0.05466-0.09499 0.38169-0.66879
  -1  -1  -814568.46 2258.71   1-0.94087 0.75155-0.08638-0.07241 0.32756-0.65568
  -1  -1  -938688.25 4925.60   1-0.95372 0.76040-0.11435-0.05356 0.27810-0.64723
  -1  -1 -10  174.09  416.77   1-0.96247 0.76456-0.13966-0.03761 0.23268-0.64344
  -1  -1 -11 9808.86 2177.73   1-0.96822 0.76628-0.16234-0.02407 0.19021-0.64204
  -1  -1 -12 2702.83 1400.00   1-0.97153 0.76555-0.18308-0.01247 0.15033-0.64324
  -1  -1 -13 2113.49 1350.42   1-0.97284 0.76283-0.20222-0.00247 0.11260-0.64659
  -1  -1 -14 3836.22 1816.41   1-0.97247 0.75842-0.22002 0.00618 0.07666-0.65172
  -1  -1 -1531973.24 4317.65   1-0.97066 0.75258-0.23669 0.01372 0.04221-0.65835
  -1  -1 -16 1466.34 1447.34   1-0.96757 0.74545-0.25240 0.02029 0.00902-0.66624
  -1  -1 -17 1687.10 1475.66   1-0.96334 0.73718-0.26728 0.02602-0.02310-0.67518
  -1  -1 -18 8829.34 2844.53   1-0.95796 0.72784-0.28161 0.03090-0.05476-0.68504
  -1  -1 -19   67.16  728.44   1-0.95164 0.71747-0.29513 0.03526-0.08522-0.69568
  -1  -1 -20  -96.39  826.11   1-0.94437 0.70616-0.30808 0.03906-0.11503-0.70697
   1   2 -22  332.20 1052.37   1-0.72167 0.82220-0.45283 0.42318-0.52357-0.38063
   1   2 -21   88.14  742.07   1-0.72859 0.83318-0.45075 0.43026-0.51571-0.34739
   1   2 -20 1145.79 1351.30   1-0.73432 0.84294-0.44897 0.43764-0.50911-0.31289
   1   2 -19  270.11  885.67   1-0.73874 0.85141-0.44756 0.44538-0.50393-0.27697
   1   2 -18 1636.62 1239.11   1-0.74173 0.85845-0.44658 0.45356-0.50038-0.23942
   1   2 -17  754.04  948.91   1-0.74312 0.86389-0.44612 0.46226-0.49872-0.19998
   1   2 -16  441.17 1374.82   1-0.74268 0.86749-0.44627 0.47156-0.49926-0.15834
   1   2 -1515518.25 2938.11   1-0.74007 0.86893-0.44713 0.48157-0.50235-0.11415
   1   2 -14 7612.45 2158.91   1-0.73488 0.86778-0.44879 0.49240-0.50845-0.06695
   1   2 -14   96.43  383.14   1-0.85922 0.99188-0.06400 0.10676-0.50757-0.06908
   1   2 -13  650.34  591.18   1-0.85779 0.99448-0.05016 0.10214-0.51153-0.02393
   1   2 -12 2156.30  669.96   1-0.85506 0.99578-0.02748 0.08869-0.51779 0.02351
   1   2 -1113195.48 2378.71   1-0.69669 0.84173-0.45973 0.53080-0.55069 0.09858
   1   2 -11  299.97  464.43   1-0.85039 0.99514 0.00450 0.06593-0.52612 0.07303
   1   2 -10  640.84  595.81   1-0.84290 0.99169 0.04610 0.03355-0.53607 0.12417
   1   2  -913266.72 2018.23   1-0.63962 0.79276-0.47238 0.56177-0.60640 0.23649
   1   2  -7 6565.69 1309.86   1-0.53369 0.69475-0.48783 0.59581-0.69078 0.40287
   1   2  -7  634.13  665.81   1-0.79218 0.95307 0.22476-0.11742-0.56737 0.27904
   1   2  -6 5883.29 1083.13   1-0.76247 0.92739 0.29753-0.18096-0.57454 0.32740
   1   2  -519676.39 2071.36   1-0.34653 0.51576-0.49200 0.61833-0.79865 0.59300
   1   2  -517045.21 1720.54   1-0.72226 0.89340 0.34338-0.21715-0.60035 0.39328
   1   2  -444699.43 2802.12   1-0.20781 0.38103-0.48832 0.62275-0.84755 0.68336
   1   2  -434373.39 2197.11   1-0.67801 0.85307 0.42359-0.28807-0.60071 0.43505
   1   2  -316287.34 1797.21   1-0.04868 0.22573-0.46427 0.60795-0.88435 0.76120
   1   2  -311734.97 1449.28   1-0.62772 0.80669 0.50075-0.35593-0.59599 0.47174
  -1  -2   2136285.0 5631.53   1-0.11703-0.06408 0.41694-0.57016 0.90136-0.81902
   1   2  -2147626.1 5827.06   1 0.12504 0.05583-0.42397 0.57689-0.89700 0.81490
   1   2  -2107420.7 4519.47   1-0.57294 0.75584 0.57261-0.41849-0.58637 0.50354
  -1  -2   1  441.44  386.10   1-0.29071 0.10580 0.36307-0.52568 0.88524-0.84407
   1   2  -1  248.85  237.46   1-0.51533 0.70214 0.63776-0.47435-0.57243 0.53102
  -1  -2   0 3319.22 1399.29   1-0.44662 0.25765 0.30215-0.47370 0.84215-0.84215
   1   2   0 2953.12  854.83   1-0.45632 0.64705 0.69559-0.52288-0.55489 0.55489
  -1  -2  -1 4542.81  996.66   1-0.57556 0.38271 0.23814-0.41889 0.78231-0.82343
  -1  -2  -217963.43 2037.43   1-0.67482 0.47733 0.17724-0.36701 0.71637-0.79840
  -1  -2  -318452.30 2226.34   1-0.75245 0.55097 0.12231-0.32121 0.64718-0.77022
  -1  -2  -4  -18.67  438.62   1-0.81115 0.60567 0.07348-0.28151 0.58018-0.74424
  -1  -2  -5 2308.82  920.40   1-0.85540 0.64592 0.03041-0.24756 0.51707-0.72214
  -1  -2  -6  271.63  501.82   1-0.88875 0.67528-0.00761-0.21866 0.45830-0.70439
  -1  -2  -7  817.01  675.74   1-0.91392 0.69644-0.04138-0.19403 0.40377-0.69087
  -1  -2  -8 3849.59 1340.80   1-0.93285 0.71138-0.07158-0.17296 0.35307-0.68118
  -1  -2  -9  180.57  757.18   1-0.94696 0.72150-0.09883-0.15484 0.30574-0.67487
  -1  -2 -10 4030.37 1567.29   1-0.95720 0.72705-0.12389-0.13926 0.26154-0.67230
  -1  -2 -11 3506.50 1453.75   1-0.96448 0.73030-0.14669-0.12559 0.21963-0.67147
  -1  -2 -12 9755.95 2456.38   1-0.96927 0.73105-0.16777-0.11366 0.17986-0.67278
  -1  -2 -13 8056.04 2406.51   1-0.97197 0.72972-0.18739-0.10318 0.14192-0.67591
  -1  -2 -14  401.17 1081.13   1-0.97289 0.72660-0.20575-0.09395 0.10553-0.68059
  -1  -2 -15 5967.51 2405.07   1-0.97225 0.72193-0.22304-0.08581 0.07048-0.68662
  -1  -2 -16 6267.76 2447.80   1-0.97023 0.71587-0.23939-0.07860 0.03657-0.69379
  -1  -2 -17  578.15 1448.37   1-0.96695 0.70855-0.25491-0.07221 0.00365-0.70194
  -1  -2 -18  282.04 1246.00   1-0.96252 0.70008-0.26971-0.06656-0.02841-0.71094
  -1  -2 -19  405.19 1346.43   1-0.95691 0.69048-0.28405-0.06171-0.06020-0.72070
   1   3 -22  129.00 1019.26   1-0.65793 0.79072-0.46875 0.52501-0.58939-0.31481
   1   3 -21  327.18 1170.43   1-0.66219 0.79903-0.46785 0.53326-0.58532-0.27778
   1   3 -20  191.34  985.84   1-0.66481 0.80570-0.46729 0.54185-0.58279-0.23921
   1   3 -19 1544.56 1364.35   1-0.66563 0.81056-0.46711 0.55083-0.58201-0.19889
   1   3 -18 1029.02 1100.33   1-0.66439 0.81337-0.46738 0.56026-0.58320-0.15660
   1   3 -17  135.84  602.45   1-0.66080 0.81383-0.46815 0.57018-0.58665-0.11205
   1   3 -16 1965.96 1209.70   1-0.65447 0.81154-0.46947 0.58066-0.59266-0.06494
   1   3 -15  459.84 1123.75   1-0.64487 0.80599-0.47138 0.59173-0.60160-0.01490
   1   3 -15    0.58  241.86   1-0.83580 0.99640 0.07919 0.04030-0.54328-0.07456
   1   3 -14 9166.00 2122.90   1-0.63133 0.79650-0.47390 0.60341-0.61385 0.03845
   1   3 -13 9509.70 2242.71   1-0.61194 0.78097-0.47821 0.61725-0.62994 0.09525
   1   3 -13   54.92  412.66   1-0.83057 0.99924 0.10093 0.03701-0.54767 0.01221
   1   3 -12 2550.18  976.56   1-0.82532 0.99802 0.12112 0.02604-0.55151 0.05723
   1   3 -11   52.05  437.17   1-0.55559 0.73279-0.48568 0.64307-0.67484 0.22241
   1   3 -10  105.06  574.09   1-0.51435 0.69563-0.48940 0.65596-0.70421 0.29291
   1   3 -10   -5.31  213.83   1-0.80792 0.98868 0.17958-0.01395-0.56125 0.14935
   1   3  -9  411.51  600.50   1-0.79494 0.97973 0.21725-0.04240-0.56644 0.19573
   1   3  -8 2380.25  930.96   1-0.39461 0.58405-0.49312 0.67802-0.77531 0.44627
   1   3  -8  326.29  821.40   1-0.77855 0.96737 0.25984-0.07577-0.57125 0.24173
   1   3  -7 6231.36 1335.19   1-0.30603 0.49968-0.49670 0.68910-0.81217 0.52483
   1   3  -7  371.81  396.49   1-0.75838 0.95124 0.30658-0.11328-0.57519 0.28686
   1   3  -6 1533.70  720.75   1-0.20470 0.40218-0.48797 0.68962-0.84851 0.60222
   1   3  -6  734.40  634.36   1-0.73422 0.93111 0.35650-0.15398-0.57777 0.33063
   1   3  -5116661.9 5504.20   1-0.08591 0.28720-0.47101 0.68190-0.87793 0.67268
   1   3  -590060.14 4860.04   1-0.69902 0.90231 0.38724-0.17465-0.60117 0.39410
  -1  -3   4217858.7 8334.19   1-0.03559-0.16977 0.43712-0.65756 0.89869-0.73401
   1   3  -4239098.0 8888.88   1 0.04660 0.15851-0.44397 0.66411-0.89482 0.73063
   1   3  -4184793.3 7754.26   1-0.66586 0.87307 0.44341-0.22153-0.60000 0.43434
  -1  -3   3 3370.79 3020.88   1-0.17615-0.03302 0.40030-0.63013 0.89929-0.77578
   1   3  -3 4369.89 1214.08   1 0.18802 0.02101-0.40773 0.63686-0.89353 0.77069
   1   3  -3 2917.55 1606.45   1-0.62878 0.83991 0.49925-0.26807-0.59613 0.47189
  -1  -3   235009.88 3104.86   1-0.31446 0.10148 0.35449-0.59370 0.88059-0.79825
   1   3  -228449.27 3075.09   1-0.58822 0.80327 0.55364-0.31317-0.58945 0.50662
  -1  -3   1 5854.26 2762.54   1-0.44207 0.22503 0.30419-0.55230 0.84382-0.80269
   1   3  -1 6947.94 2357.54   1-0.54475 0.76371 0.60568-0.35591-0.57999 0.53857
  -1  -3   069538.77 3991.63   1-0.55230 0.33139 0.25067-0.50798 0.79506-0.79506
   1   3   060308.32 4199.75   1-0.49894 0.72182 0.65465-0.39558-0.56787 0.56787
  -1  -3  -127366.97 2462.31   1-0.64211 0.41646 0.19795-0.46434 0.74061-0.78162
  -1  -3  -220985.24 2446.31   1-0.71665 0.48700 0.14878-0.42430 0.68137-0.76340
  -1  -3  -315292.61 2166.14   1-0.77621 0.54257 0.10347-0.38812 0.62192-0.74496
  -1  -3  -430580.81 2904.77   1-0.82338 0.58574 0.06223-0.35601 0.56405-0.72811
  -1  -3  -5  331.24  651.81   1-0.86059 0.61895 0.02486-0.32778 0.50868-0.71375
  -1  -3  -6102410.711112.82   1-0.88986 0.64422-0.00898-0.30305 0.45614-0.70223
  -1  -3  -714927.31 2720.33   1-0.91281 0.66318-0.03976-0.28140 0.40643-0.69353
  -1  -3  -8  -19.38  559.70   1-0.93071 0.67708-0.06786-0.26243 0.35940-0.68752
  -1  -3  -9  -41.69  751.01   1-0.94451 0.68689-0.09368-0.24575 0.31481-0.68394
  -1  -3 -1079202.67 8209.37   1-0.95497 0.69335-0.11752-0.23103 0.27240-0.68255
  -1  -3 -1169281.56 8011.22   1-0.96256 0.69614-0.13997-0.21819 0.23210-0.68394
  -1  -3 -12  162.08  836.96   1-0.96788 0.69742-0.16070-0.20660 0.19331-0.68623
  -1  -3 -13 1125.17 1218.66   1-0.97118 0.69668-0.18016-0.19629 0.15600-0.68999
  -1  -3 -14 3730.51 1988.07   1-0.97272 0.69419-0.19851-0.18708 0.11998-0.69505
  -1  -3 -15 5003.75 2307.85   1-0.97270 0.69013-0.21588-0.17884 0.08509-0.70123
  -1  -3 -16  262.87 1191.66   1-0.97127 0.68466-0.23239-0.17147 0.05117-0.70839
  -1  -3 -17  916.82 1298.69   1-0.96855 0.67791-0.24813-0.16487 0.01812-0.71641
  -1  -3 -18  -17.01  767.66   1-0.96463 0.66996-0.26319-0.15896-0.01419-0.72517
   1   4 -21  198.55  995.45   1-0.57606 0.74488-0.48331 0.63506-0.65921-0.20451
   1   4 -20    4.65  589.02   1-0.57436 0.74727-0.48352 0.64445-0.66053-0.16206
   1   4 -19 1025.25 1158.31   1-0.57017 0.74716-0.48403 0.65413-0.66378-0.11768
   1   4 -18 1257.22 1296.97   1-0.56314 0.74422-0.48485 0.66412-0.66916-0.07117
   1   4 -17 1040.50 1216.45   1-0.55284 0.73800-0.48597 0.67442-0.67689-0.02231
   1   4 -16  253.07  640.69   1-0.53872 0.72796-0.48737 0.68499-0.68719 0.02911
   1   4 -16   87.82  551.77   1-0.80664 0.99518 0.18349 0.01273-0.56183-0.09720
   1   4 -15 4491.70 1622.93   1-0.52009 0.71341-0.48897 0.69576-0.70028 0.08333
   1   4 -15   15.89  319.15   1-0.80569 0.99827 0.18634 0.01910-0.56225-0.05559
   1   4 -1419967.93 3334.80   1-0.49612 0.69352-0.49062 0.70659-0.71634 0.14052
   1   4 -14  594.78 1432.66   1-0.80309 0.99969 0.19409 0.02059-0.56335-0.01329
   1   4 -1322305.91 3526.39   1-0.46579 0.66727-0.49210 0.71724-0.73543 0.20074
   1   4 -13 1730.06 1191.85   1-0.79877 0.99941 0.20656 0.01734-0.56506 0.02959
   1   4 -1226508.39 3560.00   1-0.42788 0.63345-0.49306 0.72737-0.75749 0.26393
   1   4 -12 3707.99 1341.40   1-0.79261 0.99728 0.22360 0.00952-0.56723 0.07295
   1   4 -11 1221.26  920.89   1-0.38106 0.59071-0.49294 0.73643-0.78217 0.32974
   1   4 -11   76.73  318.25   1-0.78446 0.99317 0.24502-0.00266-0.56971 0.11662
   1   4 -10  648.72  548.77   1-0.31855 0.53262-0.49739 0.74776-0.80691 0.39643
   1   4 -10  166.16  439.37   1-0.77413 0.98687 0.27056-0.01898-0.57228 0.16038
   1   4  -9 5350.02 1378.38   1-0.24982 0.46771-0.49254 0.75215-0.83366 0.46422
   1   4  -9 1105.53  890.59   1-0.76141 0.97818 0.29990-0.03909-0.57471 0.20401
   1   4  -8 1350.59  842.71   1-0.16866 0.39038-0.48357 0.75243-0.85889 0.53051
   1   4  -8  519.93  447.89   1-0.74612 0.96693 0.33263-0.06260-0.57675 0.24723
   1   4  -7 2469.92  983.05   1-0.07523 0.30077-0.46914 0.74725-0.87990 0.59256
   1   4  -7 1025.24  749.33   1-0.72810 0.95293 0.36829-0.08902-0.57812 0.28979
   1   4  -6155399.315836.50   1 0.02884 0.20052-0.44808 0.73544-0.89352 0.64723
   1   4  -6120400.412593.26   1-0.69912 0.93065 0.38705-0.09741-0.60117 0.35269
  -1  -4   539996.03 5588.55   1-0.12842-0.10502 0.41387-0.71092 0.90123-0.69538
   1   4  -546677.78 5486.18   1 0.14019 0.09299-0.41975 0.71636-0.89674 0.69150
   1   4  -534401.00 4357.15   1-0.67460 0.91005 0.42924-0.13030-0.60054 0.39347
  -1  -4   413601.57 2258.18   1-0.24379 0.00654 0.37914-0.68558 0.89264-0.72796
   1   4  -415232.38 2387.40   1 0.25646-0.01934-0.38555 0.69105-0.88632 0.72253
   1   4  -411107.75 2067.47   1-0.64708 0.88645 0.47250-0.16426-0.59834 0.43268
  -1  -4   323107.34 2425.56   1-0.35759 0.11636 0.33960-0.65506 0.86993-0.74655
   1   4  -319093.06 2338.85   1-0.61666 0.85994 0.51616-0.19863-0.59438 0.47014
  -1  -4   287178.21 5615.63   1-0.46181 0.21671 0.29526-0.61993 0.83639-0.75413
   1   4  -269473.15 4551.36   1-0.58351 0.83071 0.55958-0.23275-0.58853 0.50570
  -1  -4   1 7765.13 1763.96   1-0.55493 0.30597 0.24927-0.58315 0.79366-0.75253
   1   4  -1 6316.54 1661.23   1-0.54785 0.79897 0.60215-0.26603-0.58073 0.53932
  -1  -4   073972.56 8132.08   1-0.63339 0.37959 0.20326-0.54627 0.74665-0.74665
   1   4   059697.20 6921.61   1-0.50996 0.76499 0.64337-0.29795-0.57096 0.57096
  -1  -4  -1 7377.12 1472.58   1-0.70120 0.44339 0.15958-0.51172 0.69487-0.73588
   1   4   1 5945.49 1502.65   1-0.47013 0.72907 0.68278-0.32806-0.55926 0.60067
  -1  -4  -2 2789.05 1024.38   1-0.75753 0.49573 0.11838-0.47965 0.64197-0.72400
  -1  -4  -3  -16.28  400.52   1-0.80384 0.53804 0.08001-0.45042 0.58943-0.71247
  -1  -4  -4 5781.12 1507.23   1-0.84165 0.57185 0.04453-0.42407 0.53818-0.70223
  -1  -4  -510834.28 2233.08   1-0.87237 0.59858 0.01181-0.40048 0.48869-0.69376
  -1  -4  -6  186.49  441.94   1-0.89723 0.61944-0.01837-0.37941 0.44117-0.68726
  -1  -4  -714551.25 2981.02   1-0.91723 0.63544-0.04629-0.36063 0.39564-0.68275
  -1  -4  -889653.25 9272.27   1-0.93319 0.64741-0.07218-0.34386 0.35203-0.68015
  -1  -4  -9  477.81 1594.64   1-0.94577 0.65599-0.09630-0.32888 0.31020-0.67933
  -1  -4 -1029679.60 4648.78   1-0.95549 0.66171-0.11885-0.31546 0.27000-0.68015
  -1  -4 -1118786.92 3260.54   1-0.96267 0.66400-0.14034-0.30371 0.23143-0.68326
  -1  -4 -12 4229.75 2072.04   1-0.96780 0.66510-0.16033-0.29285 0.19401-0.68692
  -1  -4 -13   35.76  726.10   1-0.97106 0.66433-0.17925-0.28307 0.15777-0.69175
  -1  -4 -14 6848.08 2451.32   1-0.97266 0.66189-0.19721-0.27425 0.12255-0.69762
  -1  -4 -15 4137.32 2262.10   1-0.97276 0.65795-0.21432-0.26629 0.08826-0.70440
  -1  -4 -16 7804.30 3237.62   1-0.97149 0.65264-0.23066-0.25909 0.05477-0.71198
  -1  -4 -17 1096.71 1344.40   1-0.96894 0.64605-0.24631-0.25258 0.02199-0.72028
   1   5 -20  291.37 1035.35   1-0.46264 0.66801-0.49222 0.73925-0.73734-0.08526
   1   5 -19  425.57 1189.28   1-0.45230 0.66175-0.49255 0.74875-0.74350-0.03796
   1   5 -18   37.15  514.31   1-0.43831 0.65184-0.49289 0.75826-0.75161 0.01127
   1   5 -17  393.20  979.49   1-0.42015 0.63777-0.49313 0.76768-0.76176 0.06255
   1   5 -16  279.64  867.71   1-0.39722 0.61892-0.49314 0.77685-0.77396 0.11588
   1   5 -16  -19.10  319.89   1-0.77556 0.99608 0.26711 0.01507-0.57196-0.08707
   1   5 -15 6125.71 1838.50   1-0.36881 0.59459-0.49269 0.78558-0.78818 0.17122
   1   5 -15  321.84  776.36   1-0.77418 0.99874 0.27043 0.02098-0.57227-0.04557
   1   5 -14 1719.08 1239.08   1-0.32872 0.55939-0.49789 0.79697-0.80252 0.22784
   1   5 -14    7.54  396.65   1-0.77114 0.99972 0.27765 0.02298-0.57292-0.00373
   1   5 -13 3723.22 1545.97   1-0.28700 0.52149-0.49549 0.80382-0.81982 0.28619
   1   5 -13  165.53  666.79   1-0.76641 0.99903 0.28861 0.02125-0.57384 0.03838
   1   5 -1223495.58 3550.98   1-0.23737 0.47568-0.49139 0.80896-0.83796 0.34538
   1   5 -12 7966.71 2003.14   1-0.75996 0.99661 0.30312 0.01596-0.57495 0.08067
   1   5 -11 3738.54 1442.34   1-0.17911 0.42125-0.48492 0.81174-0.85601 0.40448
   1   5 -11  757.52 1742.80   1-0.75169 0.99237 0.32101 0.00730-0.57611 0.12302
   1   5 -10 3884.70 1306.82   1-0.11183 0.35780-0.47531 0.81138-0.87267 0.46219
   1   5 -10 2434.01 1149.42   1-0.74151 0.98623 0.34203-0.00449-0.57720 0.16530
   1   5  -9 3695.86 1294.97   1-0.03566 0.28545-0.46175 0.80707-0.88628 0.51685
   1   5  -9 2643.85 1083.13   1-0.72932 0.97807 0.36595-0.01918-0.57806 0.20735
  -1  -5   8 4780.75 1395.06   1-0.03431-0.21958 0.43741-0.79230 0.89860-0.56924
   1   5  -8 4847.40 1341.36   1 0.04853 0.20508-0.44351 0.79808-0.89495 0.56656
   1   5  -8 3966.74 1360.60   1-0.70695 0.96280 0.37273-0.01532-0.60106 0.26975
  -1  -5   7 2368.46 2307.33   1-0.12564-0.13205 0.41462-0.77890 0.90127-0.61308
   1   5  -7 2572.34 1020.27   1 0.13894 0.11849-0.42011 0.78393-0.89677 0.60943
   1   5  -7 2197.33 1121.38   1-0.68986 0.94963 0.40343-0.03672-0.60110 0.31120
  -1  -5   6 5183.03 2405.05   1-0.22091-0.04059 0.38655-0.76022 0.89541-0.64839
   1   5  -6 5536.86 1471.88   1 0.23566 0.02577-0.39255 0.76514-0.88902 0.64334
   1   5  -6 4822.10 1605.37   1-0.67045 0.93413 0.43602-0.06002-0.60031 0.35182
  -1  -5   514640.58 2485.95   1-0.31675 0.05144 0.35364-0.73669 0.88011-0.67426
   1   5  -512491.82 2486.73   1-0.64868 0.91628 0.47009-0.08479-0.59851 0.39144
  -1  -5   425407.38 4412.03   1-0.41086 0.14157 0.31780-0.70982 0.85451-0.69000
   1   5  -422517.33 3612.07   1-0.62456 0.89607 0.50521-0.11062-0.59555 0.42989
  -1  -5   345983.20 5609.11   1-0.49715 0.22400 0.27858-0.67981 0.82172-0.69833
   1   5  -336033.87 4868.96   1-0.59811 0.87354 0.54096-0.13707-0.59129 0.46704
  -1  -5   213810.78 2449.55   1-0.57542 0.29840 0.23822-0.64866 0.78239-0.70013
   1   5  -211454.02 2430.30   1-0.56940 0.84875 0.57690-0.16371-0.58562 0.50279
  -1  -5   1 1496.79 1007.00   1-0.64266 0.36069 0.19761-0.61725 0.74022-0.69920
   1   5  -1 1455.07 1044.68   1-0.53856 0.82183 0.61262-0.19014-0.57847 0.53706
  -1  -5   050482.43 6153.50   1-0.70243 0.41647 0.15873-0.58750 0.69382-0.69382
   1   5   039409.94 5249.51   1-0.50572 0.79290 0.64775-0.21597-0.56978 0.56978
  -1  -5  -111043.07 2254.53   1-0.75347 0.46351 0.12153-0.55943 0.64614-0.68716
   1   5   1 8452.88 1916.44   1-0.47102 0.76212 0.68194-0.24087-0.55954 0.60095
  -1  -5  -2 5932.17 1717.17   1-0.79659 0.50264 0.08634-0.53337 0.59831-0.68034
   1   5   2 4232.74 1496.41   1-0.43465 0.72966 0.71488-0.26451-0.54773 0.63056
  -1  -5  -3 4816.09 1503.27   1-0.83274 0.53479 0.05330-0.50946 0.55107-0.67412
  -1  -5  -4 1219.32 1010.82   1-0.86287 0.56092 0.02239-0.48768 0.50491-0.66897
  -1  -5  -5  252.87  872.87   1-0.88785 0.58190-0.00649-0.46792 0.46008-0.66515
  -1  -5  -617702.10 3277.55   1-0.90843 0.59848-0.03350-0.45004 0.41669-0.66277
  -1  -5  -755319.07 6589.78   1-0.92526 0.61132-0.05880-0.43387 0.37474-0.66184
  -1  -5  -8 4403.24 1973.46   1-0.93888 0.62094-0.08255-0.41925 0.33419-0.66231
  -1  -5  -9 3033.49 1771.63   1-0.94972 0.62779-0.10492-0.40601 0.29496-0.66409
  -1  -5 -10 4016.78 2042.01   1-0.95809 0.63122-0.12636-0.39443 0.25705-0.66781
  -1  -5 -11   61.51  736.52   1-0.96441 0.63350-0.14641-0.38352 0.22016-0.67200
  -1  -5 -12   94.02  765.46   1-0.96884 0.63390-0.16546-0.37361 0.18427-0.67718
  -1  -5 -13 1805.63 1613.19   1-0.97159 0.63261-0.18362-0.36459 0.14929-0.68327
  -1  -5 -14 2377.77 2024.10   1-0.97281 0.62979-0.20096-0.35639 0.11511-0.69017
  -1  -5 -15 1007.16 1264.94   1-0.97262 0.62556-0.21757-0.34891 0.08165-0.69779
   1   6 -17   47.14  458.76   1-0.25813 0.50922-0.49326 0.85031-0.83069 0.13287
   1   6 -16  128.94  625.54   1-0.22679 0.48170-0.49034 0.85664-0.84150 0.18472
   1   6 -16   18.80  502.40   1-0.74366 0.99616 0.33767 0.03047-0.57700-0.08203
   1   6 -15  461.79 1121.14   1-0.18965 0.44839-0.48622 0.86176-0.85300 0.23728
   1   6 -15   92.16  503.24   1-0.74198 0.99851 0.34109 0.03628-0.57716-0.04068
   1   6 -14  317.29  733.37   1-0.14625 0.40881-0.48050 0.86530-0.86470 0.29003
   1   6 -14   61.74  519.91   1-0.73868 0.99924 0.34771 0.03888-0.57744 0.00078
   1   6 -13  124.95  681.44   1-0.09622 0.36260-0.47276 0.86680-0.87591 0.34229
   1   6 -13  207.67  796.16   1-0.73376 0.99836 0.35738 0.03843-0.57780 0.04233
   1   6 -1220877.79 3011.23   1-0.03938 0.30959-0.46248 0.86577-0.88575 0.39317
   1   6 -12 7502.53 2273.72   1-0.72722 0.99585 0.36994 0.03510-0.57816 0.08389
   1   6 -11  222.26  705.96   1 0.02409 0.24993-0.44916 0.86169-0.89312 0.44159
   1   6 -11  254.83  774.89   1-0.71175 0.98800 0.36374 0.05213-0.60091 0.14536
  -1  -6  10  132.72  554.31   1-0.07845-0.19970 0.42689-0.84900 0.90088-0.48918
   1   6 -10   65.94  482.93   1 0.09364 0.18421-0.43233 0.85412-0.89683 0.48635
   1   6 -10  128.81  767.41   1-0.70128 0.98145 0.38314 0.04202-0.60116 0.18701
  -1  -6   9  967.43 2235.40   1-0.15381-0.12815 0.40679-0.83829 0.90047-0.52994
   1   6  -9 1403.91 1821.35   1 0.16816 0.11352-0.41168 0.84272-0.89567 0.52624
   1   6  -9 1302.07 1216.20   1-0.68904 0.97312 0.40486 0.02960-0.60108 0.22835
  -1  -6   8 1210.24 1905.46   1-0.23283-0.05293 0.38272-0.82361 0.89403-0.56467
   1   6  -8 1599.75  929.64   1 0.24885 0.03688-0.38813 0.82781-0.88736 0.55979
   1   6  -8 2091.99 1410.23   1-0.67494 0.96295 0.42867 0.01508-0.60056 0.26925
  -1  -6   7  768.31 1721.13   1-0.31346 0.02388 0.35486-0.80513 0.88080-0.59261
   1   6  -7 1310.69 1177.34   1-0.65895 0.95087 0.45432-0.00126-0.59947 0.30957
  -1  -6   6 2178.37 2394.80   1-0.39517 0.10170 0.32440-0.78378 0.85941-0.61264
   1   6  -6 2168.19 1209.50   1-0.64102 0.93685 0.48153-0.01917-0.59767 0.34918
  -1  -6   5 2118.22 2116.52   1-0.47147 0.17413 0.29078-0.75937 0.83255-0.62691
   1   6  -5 1684.30 1127.57   1-0.62111 0.92086 0.51002-0.03837-0.59505 0.38798
  -1  -6   420054.94 2849.09   1-0.54297 0.24177 0.25556-0.73335 0.79991-0.63539
   1   6  -414738.88 2888.27   1-0.59923 0.90290 0.53949-0.05854-0.59149 0.42583
  -1  -6   3  614.74  707.58   1-0.60837 0.30329 0.21964-0.70664 0.76265-0.63926
   1   6  -3  379.60  732.80   1-0.57539 0.88298 0.56963-0.07938-0.58689 0.46264
  -1  -6   2 9528.05 1923.56   1-0.66516 0.35503 0.18350-0.67976 0.72380-0.64177
   1   6  -2 7208.31 2301.60   1-0.54963 0.86113 0.60013-0.10059-0.58115 0.49832
  -1  -6   1  -14.52  394.59   1-0.71668 0.40256 0.14876-0.65415 0.68134-0.64033
   1   6  -1  287.90  732.18   1-0.52199 0.83741 0.63070-0.12186-0.57422 0.53280
  -1  -6   0  714.61 1594.80   1-0.76154 0.44342 0.11524-0.62976 0.63778-0.63778
   1   6   0 1253.36 1354.14   1-0.49256 0.81190 0.66105-0.14291-0.56602 0.56602
  -1  -6  -1  320.40 1080.16   1-0.80020 0.47809 0.08321-0.60686 0.59392-0.63493
   1   6   1 1900.20 1609.60   1-0.46143 0.78468 0.69090-0.16347-0.55653 0.59794
  -1  -6  -2 1597.17 1071.56   1-0.83327 0.50716 0.05279-0.58557 0.55033-0.63236
  -1  -6  -3   22.60  585.10   1-0.86136 0.53126 0.02402-0.56594 0.50740-0.63045
  -1  -6  -4 5522.49 1982.04   1-0.88510 0.55099-0.00313-0.54790 0.46538-0.62944
  -1  -6  -5 2886.38 1564.08   1-0.90502 0.56691-0.02877-0.53139 0.42438-0.62946
  -1  -6  -6  713.63  834.54   1-0.92161 0.57951-0.05300-0.51629 0.38446-0.63055
  -1  -6  -7 2726.37 1675.10   1-0.93529 0.58920-0.07593-0.50249 0.34561-0.63272
  -1  -6  -8 3375.32 1923.64   1-0.94642 0.59632-0.09766-0.48989 0.30780-0.63592
  -1  -6  -9   22.27  726.08   1-0.95529 0.60119-0.11832-0.47837 0.27096-0.64009
  -1  -6 -10  277.83  957.52   1-0.96207 0.60295-0.13836-0.46831 0.23509-0.64584
  -1  -6 -11  -22.93  788.41   1-0.96710 0.60395-0.15717-0.45864 0.19999-0.65183
  -1  -6 -12 1647.10 1779.37   1-0.97049 0.60331-0.17517-0.44977 0.16565-0.65856
  -1  -6 -13   59.25  784.77   1-0.97238 0.60116-0.19244-0.44165 0.13200-0.66598
   1   7 -16   91.62  523.15   1-0.70597 0.99479 0.37455 0.08119-0.60108-0.06153
   1   7 -15  884.74  988.41   1-0.70338 0.99611 0.37933 0.08571-0.60113-0.02007
   1   7 -14  944.38 1202.15   1-0.69927 0.99592 0.38678 0.08755-0.60117 0.02137
  -1  -7  13 6050.46 1731.30   1-0.08370-0.21491 0.42558-0.90552 0.90103-0.36582
   1   7 -13 5872.57 2172.94   1-0.69366 0.99424 0.39677 0.08686-0.60115 0.06277
  -1  -7  12 1904.50 1898.37   1-0.14235-0.16007 0.41002-0.89935 0.90089-0.40685
   1   7 -12 2077.16 1208.79   1 0.15829 0.14380-0.41457 0.90358-0.89613 0.40355
   1   7 -12 1927.55 1214.95   1-0.68655 0.99103 0.40916 0.08377-0.60102 0.10405
  -1  -7  11 5198.41 2123.66   1-0.20514-0.10108 0.39151-0.89023 0.89701-0.44414
   1   7 -11 6464.12 2027.88   1 0.22311 0.08317-0.39666 0.89412-0.89043 0.44001
   1   7 -11 5558.95 2178.60   1-0.67789 0.98629 0.42380 0.07842-0.60071 0.14515
  -1  -7  10  758.80  990.90   1-0.27101-0.03902 0.36996-0.87806 0.88863-0.47693
   1   7 -10  943.53 1214.57   1-0.66766 0.97998 0.44053 0.07099-0.60013 0.18598
  -1  -7   9 4732.21 2110.47   1-0.34149 0.02771 0.34586-0.86339 0.87393-0.50377
   1   7  -9 5292.95 1950.19   1-0.65582 0.97206 0.45918 0.06164-0.59919 0.22647
  -1  -7   8  -50.77  322.93   1-0.40864 0.09098 0.31874-0.84548 0.85522-0.52619
   1   7  -8   87.41  519.05   1-0.64235 0.96250 0.47957 0.05054-0.59782 0.26651
  -1  -7   7 5205.23 1640.21   1-0.47436 0.15283 0.28944-0.82538 0.83138-0.54348
   1   7  -7 4249.88 1814.39   1-0.62719 0.95126 0.50149 0.03791-0.59591 0.30602
  -1  -7   6   -7.16  324.36   1-0.53723 0.21183 0.25854-0.80369 0.80283-0.55606
   1   7  -6   16.39  553.25   1-0.61034 0.93833 0.52475 0.02395-0.59338 0.34489
  -1  -7   5 1403.97 1007.08   1-0.59610 0.26684 0.22667-0.78104 0.77024-0.56459
   1   7  -5  970.15  994.65   1-0.59177 0.92368 0.54913 0.00887-0.59012 0.38305
  -1  -7   4 1469.72  977.96   1-0.64862 0.31434 0.19393-0.75768 0.73598-0.57192
   1   7  -4 1242.03 1161.24   1-0.57148 0.90730 0.57439-0.00708-0.58606 0.42041
  -1  -7   3  615.27  984.15   1-0.69737 0.35909 0.16220-0.73508 0.69810-0.57506
   1   7  -3  372.85  758.02   1-0.54947 0.88921 0.60031-0.02371-0.58112 0.45687
  -1  -7   2 3523.94 1436.73   1-0.74087 0.39860 0.13111-0.71312 0.65871-0.57668
   1   7  -2 2475.64 1463.83   1-0.52576 0.86942 0.62665-0.04075-0.57521 0.49238
  -1  -7   1  136.40  603.91   1-0.77926 0.43298 0.10097-0.69211 0.61850-0.57749
   1   7  -1   17.09  584.59   1-0.50039 0.84796 0.65319-0.05799-0.56828 0.52687
  -1  -7   0 3635.22 1523.50   1-0.81283 0.46255 0.07197-0.67224 0.57803-0.57803
   1   7   0 2967.85 1567.52   1-0.47339 0.82488 0.67969-0.07520-0.56027 0.56027
  -1  -7  -1 2529.06 1397.99   1-0.84196 0.48769 0.04422-0.65362 0.53770-0.57872
   1   7   1 2577.49 1644.23   1-0.44483 0.80023 0.70594-0.09216-0.55114 0.59256
  -1  -7  -2  120.16  571.64   1-0.86709 0.50882 0.01775-0.63628 0.49782-0.57985
  -1  -7  -3  350.92  800.94   1-0.88862 0.52635-0.00745-0.62021 0.45857-0.58161
  -1  -7  -4  764.60 1652.27   1-0.90694 0.54068-0.03143-0.60535 0.42006-0.58412
  -1  -7  -5    7.16  690.52   1-0.92242 0.55216-0.05427-0.59165 0.38234-0.58742
  -1  -7  -6 1904.38 1721.30   1-0.93535 0.56109-0.07603-0.57901 0.34544-0.59152
  -1  -7  -7 3390.57 1950.36   1-0.94601 0.56776-0.09680-0.56738 0.30932-0.59642
  -1  -7  -8  447.75 1129.00   1-0.95463 0.57238-0.11665-0.55665 0.27396-0.60208
  -1  -7  -9 3435.28 1902.28   1-0.96135 0.57403-0.13606-0.54735 0.23932-0.60900
  -1  -7 -10 2330.81 1707.69   1-0.96644 0.57508-0.15433-0.53822 0.20535-0.61611
   1   8 -15  130.49  670.99   1-0.66856 0.99345 0.43908 0.11231-0.60018-0.02102
   1   8 -14 1430.51 1402.81   1-0.66436 0.99317 0.44579 0.11489-0.59989 0.02009
   1   8 -13 1503.22 1348.63   1-0.65872 0.99145 0.45468 0.11531-0.59945 0.06106
   1   8 -12    6.58  607.29   1-0.65164 0.98828 0.46560 0.11368-0.59880 0.10183
   1   8 -11   84.58  703.04   1-0.64311 0.98366 0.47844 0.11014-0.59791 0.14235
   1   8 -10  204.11 1159.49   1-0.63311 0.97758 0.49305 0.10482-0.59670 0.18256
   1   8  -9  755.57 1358.00   1-0.62164 0.97002 0.50929 0.09788-0.59512 0.22240
   1   8  -8   78.05  705.32   1-0.60866 0.96096 0.52702 0.08945-0.59310 0.26179
  -1  -8   7  542.86 1075.26   1-0.60673 0.25328 0.22059-0.84230 0.76367-0.47577
   1   8  -7  558.53 1331.02   1-0.59416 0.95039 0.54606 0.07970-0.59057 0.30067
  -1  -8   6  559.19 1139.24   1-0.65308 0.29464 0.19114-0.82239 0.73276-0.48667
   1   8  -6  400.08 1099.43   1-0.57813 0.93827 0.56626 0.06880-0.58745 0.33897
  -1  -8   5 3734.85 1421.25   1-0.69689 0.33445 0.16252-0.80290 0.69850-0.49343
   1   8  -5 3920.31 2316.23   1-0.56056 0.92462 0.58743 0.05692-0.58368 0.37661
  -1  -8   4   36.95  378.45   1-0.73673 0.37029 0.13420-0.78371 0.66273-0.49867
   1   8  -4   71.64  723.69   1-0.54144 0.90941 0.60941 0.04424-0.57918 0.41352
  -1  -8   3 1117.30 1074.73   1-0.77254 0.40210 0.10645-0.76509 0.62597-0.50292
   1   8  -3  795.99 1079.62   1-0.52077 0.89266 0.63200 0.03095-0.57389 0.44965
  -1  -8   2 1903.20 1285.50   1-0.80444 0.43000 0.07948-0.74725 0.58868-0.50665
   1   8  -2 1254.17 1354.53   1-0.49857 0.87437 0.65503 0.01722-0.56776 0.48493
  -1  -8   1  584.97 1247.43   1-0.83262 0.45419 0.05342-0.73031 0.55124-0.51023
   1   8  -1  728.48 1201.91   1-0.47485 0.85457 0.67830 0.00324-0.56072 0.51931
  -1  -8   0 2970.78 1569.05   1-0.85736 0.47493 0.02833-0.71436 0.51393-0.51393
   1   8   0 2856.32 1828.67   1-0.44965 0.83328 0.70164-0.01079-0.55273 0.55273
  -1  -8  -1  140.27  544.67   1-0.87892 0.49249 0.00424-0.69940 0.47694-0.51795
  -1  -8  -2  268.74  873.10   1-0.89759 0.50717-0.01884-0.68543 0.44041-0.52244
  -1  -8  -3  366.82 1008.73   1-0.91365 0.51923-0.04098-0.67243 0.40442-0.52747
  -1  -8  -4 3584.32 1779.08   1-0.92733 0.52891-0.06219-0.66035 0.36902-0.53308
  -1  -8  -5 3722.46 1976.15   1-0.93887 0.53645-0.08254-0.64913 0.33421-0.53929
  -1  -8  -6   47.14  688.15   1-0.94846 0.54204-0.10208-0.63872 0.30000-0.54608
  -1  -8  -7 1003.59 1241.38   1-0.95626 0.54585-0.12087-0.62906 0.26635-0.55345
   1   9 -12  288.90 1195.10   1-0.61543 0.98422 0.51785 0.14779-0.59419 0.09722
   1   9 -11   62.63  610.32   1-0.60704 0.97974 0.52918 0.14575-0.59283 0.13728
   1   9 -10  252.95 1256.01   1-0.59726 0.97388 0.54206 0.14217-0.59113 0.17699
   1   9  -9  428.71 1290.55   1-0.58609 0.96663 0.55634 0.13718-0.58904 0.21631
   1   9  -8 1221.26 1650.35   1-0.57352 0.95798 0.57190 0.13092-0.58650 0.25518
   1   9  -7  238.53 1279.11   1-0.55955 0.94793 0.58862 0.12350-0.58345 0.29355
   1   9  -6  159.54 1140.75   1-0.54416 0.93645 0.60634 0.11507-0.57984 0.33136
   1   9  -5  732.67 1252.03   1-0.52735 0.92356 0.62493 0.10578-0.57562 0.36855
   1   9  -4  741.17 1279.25   1-0.50912 0.90925 0.64424 0.09577-0.57073 0.40508
   1   9  -3 1679.57 1525.20   1-0.48947 0.89351 0.66411 0.08519-0.56512 0.44087
   1   9  -2  157.34  862.18   1-0.46840 0.87636 0.68441 0.07419-0.55872 0.47589
   1   9  -1   79.11  812.32   1-0.44593 0.85781 0.70496 0.06293-0.55151 0.51009
  -2  10   4   -0.25  711.32   1-0.52747 0.61181 0.62481 0.27592-0.57565 0.74131
  -2  10   3 1255.96 1482.41   1-0.55864 0.63906 0.58969 0.30174-0.58324 0.70749
  -2  10   2   29.67  719.88   1-0.58750 0.66401 0.55456 0.32758-0.58931 0.67214
  -2  10   1  459.79 1598.75   1-0.61409 0.68668 0.51968 0.35317-0.59398 0.63539
  -2  10   0 1488.74 1513.07   1-0.63847 0.70714 0.48528 0.37827-0.59737 0.59737
  -2  10  -1  101.27  826.22   1-0.66069 0.72545 0.45160 0.40265-0.59961 0.55820
  -2  10  -2 1291.19 1655.91   1-0.68084 0.74168 0.41885 0.42610-0.60083 0.51800
  -2  10  -3  389.03 1168.25   1-0.69901 0.75594 0.38724 0.44842-0.60117 0.47693
  -2  10  -4 1390.89 1551.81   1-0.73176 0.78509 0.36127 0.46142-0.57792 0.41316
  -2  10  -5  275.50 1085.11   1-0.74572 0.79502 0.33346 0.48000-0.57679 0.37084
  -2  10  -6 2758.38 2017.56   1-0.75807 0.80334 0.30727 0.49697-0.57524 0.32810
  -2  10  -7 2217.22 1820.75   1-0.76893 0.81017 0.28280 0.51221-0.57336 0.28504
  -2  10  -8  230.28  832.92   1-0.77842 0.81563 0.26015 0.52563-0.57128 0.24176
  -2  10  -9  731.15 1686.52   1-0.78664 0.81981 0.23941 0.53715-0.56909 0.19838
  -2  10 -10  181.91 1393.59   1-0.79371 0.82285 0.22062 0.54671-0.56686 0.15497
  -2  10 -11  -25.67  821.18   1-0.79972 0.82482 0.20385 0.55425-0.56470 0.11161
  -2  10 -12 1588.94 1736.02   1-0.80476 0.82583 0.18914 0.55975-0.56265 0.06837
  -2  10 -13  215.09  803.61   1-0.80892 0.82596 0.17651 0.56315-0.56079 0.02532
  -2   9   7  422.76 1351.19   1-0.45314 0.51708 0.69848 0.14378-0.55387 0.84376
  -2   9   6  105.86  663.88   1-0.49342 0.55345 0.66019 0.17278-0.56627 0.81476
  -2   9   5  404.17 1182.22   1-0.53106 0.58716 0.62090 0.20277-0.57658 0.78365
  -2   9   4 1645.13 1540.42   1-0.56602 0.61821 0.58096 0.23342-0.58489 0.75054
  -2   9   3  683.67 1105.73   1-0.59830 0.64657 0.54070 0.26438-0.59132 0.71556
  -2   9   2  124.48  903.31   1-0.62792 0.67227 0.50047 0.29531-0.59601 0.67884
  -2   9   1  943.13 1375.67   1-0.65491 0.69535 0.46059 0.32589-0.59911 0.64053
  -2   9   0  -42.50  585.49   1-0.67934 0.71586 0.42138 0.35581-0.60077 0.60077
  -2   9  -1    6.59  600.74   1-0.70130 0.73390 0.38311 0.38478-0.60116 0.55974
  -2   9  -2  107.67  689.72   1-0.73832 0.76774 0.34843 0.40675-0.57747 0.49509
  -2   9  -3 1164.18 1244.51   1-0.75498 0.78037 0.31398 0.43198-0.57568 0.45211
  -2   9  -4  311.36 1215.66   1-0.76962 0.79097 0.28121 0.45552-0.57323 0.40847
  -2   9  -5 1472.70 1477.54   1-0.78238 0.79971 0.25030 0.47720-0.57027 0.36432
  -2   9  -6 1578.17 1425.15   1-0.79343 0.80672 0.22139 0.49689-0.56696 0.31982
  -2   9  -7  570.89 1593.26   1-0.80292 0.81218 0.19458 0.51447-0.56342 0.27509
  -2   9  -8  351.21 1095.97   1-0.81100 0.81623 0.16998 0.52984-0.55979 0.23027
  -2   9  -9  100.64  707.40   1-0.81783 0.81902 0.14766 0.54294-0.55618 0.18547
  -2   9 -10  114.51  676.93   1-0.82354 0.82070 0.12765 0.55373-0.55270 0.14080
  -2   9 -11 1959.10 1571.66   1-0.82826 0.82139 0.10999 0.56216-0.54942 0.09634
  -2   9 -12  699.34 1584.76   1-0.83212 0.82121 0.09470 0.56822-0.54644 0.05216
  -2   9 -13  725.80 2083.41   1-0.83520 0.82026 0.08178 0.57192-0.54382 0.00835
  -2   9 -14  358.00 1089.49   1-0.83760 0.81863 0.07123 0.57324-0.54161-0.03504
  -2   9 -15  112.72  716.93   1-0.83939 0.81639 0.06305 0.57220-0.53984-0.07799
  -2   9 -16   90.68  697.01   1-0.84063 0.81359 0.05722 0.56880-0.53856-0.12046
   2  -8 -11   -6.40  656.46   1-0.91525 0.86274-0.34596-0.44193-0.20643-0.24567
   2  -8 -10  174.33  981.72   1-0.92033 0.87187-0.34041-0.43832-0.19260-0.21839
   2  -8  -9  963.33 1187.56   1-0.92484 0.88042-0.33519-0.43438-0.17975-0.19014
   2  -8  -8  -35.63  477.91   1-0.92875 0.88838-0.33039-0.43002-0.16806-0.16074
  -2   8   8   88.37  783.60   1-0.43680 0.47250 0.71301 0.05220-0.54846 0.87977
   2  -8  -7  686.60 1470.73   1-0.93207 0.89574-0.32612-0.42514-0.15774-0.12995
  -2   8   7  757.94 1115.27   1-0.48295 0.51474 0.67050 0.08540-0.56318 0.85308
   2  -8  -6 3012.63 1535.05   1-0.93474 0.90246-0.32252-0.41958-0.14910-0.09749
  -2   8   6 3144.90 1874.88   1-0.52610 0.55397 0.62628 0.12033-0.57530 0.82378
   2  -8  -510024.11 2142.44   1-0.93670 0.90847-0.31978-0.41317-0.14256-0.06294
  -2   8   5 9387.91 2519.90   1-0.56616 0.59012 0.58079 0.15653-0.58492 0.79199
   2  -8  -4  506.43  838.79   1-0.93784 0.91366-0.31814-0.40565-0.13866-0.02573
  -2   8   4  427.90 1006.86   1-0.60305 0.62309 0.53447 0.19355-0.59216 0.75781
   2  -8  -3  623.28  645.23   1-0.93797 0.91783-0.31796-0.39668-0.13823 0.01493
  -2   8   3 1148.39 1316.65   1-0.63674 0.65287 0.48779 0.23093-0.59716 0.72140
   2  -8  -2 1220.97  877.42   1-0.93672 0.92063-0.31974-0.38574-0.14248 0.06027
  -2   8   2 1533.60 1285.19   1-0.66724 0.67945 0.44119 0.26823-0.60010 0.68293
  -2   8   1   38.88  554.12   1-0.69460 0.70289 0.39512 0.30501-0.60116 0.64258
  -2   8   0   -9.36  560.38   1-0.73764 0.74315 0.34977 0.33790-0.57752 0.57752
  -2   8  -1  339.43  970.68   1-0.75810 0.75958 0.30720 0.37124-0.57523 0.53404
  -2   8  -2  421.89 1408.62   1-0.77589 0.77333 0.26632 0.40289-0.57188 0.48950
  -2   8  -3 8630.80 2384.28   1-0.79120 0.78461 0.22741 0.43258-0.56769 0.44412
  -2   8  -470565.45 7955.67   1-0.80423 0.79361 0.19070 0.46007-0.56287 0.39811
  -2   8  -5 3847.79 1946.43   1-0.81522 0.80057 0.15637 0.48518-0.55762 0.35168
  -2   8  -6 8103.98 2323.74   1-0.82439 0.80570 0.12457 0.50775-0.55214 0.30500
  -2   8  -7  272.11  986.30   1-0.83194 0.80922 0.09541 0.52768-0.54658 0.25826
  -2   8  -8 1639.43 1381.76   1-0.83810 0.81135 0.06897 0.54490-0.54112 0.21160
  -2   8  -9 6261.32 2252.50   1-0.84307 0.81228 0.04527 0.55937-0.53588 0.16517
  -2   8 -10  386.95 1115.58   1-0.84702 0.81220 0.02434 0.57108-0.53099 0.11909
  -2   8 -11  123.86  933.40   1-0.85012 0.81127 0.00617 0.58002-0.52653 0.07345
  -2   8 -12  162.78  710.13   1-0.85252 0.80963-0.00926 0.58624-0.52260 0.02833
  -2   8 -13  128.66  683.83   1-0.85433 0.80741-0.02200 0.58975-0.51926-0.01620
  -2   8 -14  -33.03  677.15   1-0.85565 0.80470-0.03209 0.59061-0.51654-0.06011
  -2   8 -15  -10.23  677.20   1-0.85657 0.80159-0.03956 0.58886-0.51449-0.10335
  -2   8 -16  -29.96  619.98   1-0.85715 0.79814-0.04446 0.58453-0.51313-0.14590
  -2   8 -17 3244.53 1870.53   1-0.85742 0.79437-0.04683 0.57767-0.51247-0.18775
  -2   8 -18   45.43  663.09   1-0.85740 0.79033-0.04669 0.56831-0.51251-0.22890
   2  -7 -13  221.95  878.90   1-0.90698 0.87864-0.35434-0.36596-0.22763-0.30667
   2  -7 -12  998.86 1187.83   1-0.91292 0.88862-0.34840-0.36274-0.21257-0.28063
   2  -7 -11   -0.64  602.46   1-0.91828 0.89803-0.34269-0.35930-0.19827-0.25383
   2  -7 -10  847.12 1153.38   1-0.92307 0.90687-0.33727-0.35557-0.18485-0.22614
   2  -7  -9  711.42 1051.81   1-0.92730 0.91514-0.33221-0.35147-0.17247-0.19742
   2  -7  -8 1648.66 1122.80   1-0.93093 0.92282-0.32761-0.34691-0.16133-0.16747
  -2   7   8 1677.17 1194.66   1-0.45828 0.46183 0.69380-0.01494-0.55552 0.88683
   2  -7  -7  750.77  828.60   1-0.93395 0.92988-0.32360-0.34176-0.15168-0.13601
  -2   7   7  685.48  905.30   1-0.50901 0.50864 0.64435 0.02520-0.57070 0.86060
   2  -7  -6 2010.29 1209.94   1-0.93630 0.93629-0.32034-0.33587-0.14389-0.10270
  -2   7   6 1843.00 1421.28   1-0.55616 0.55188 0.59258 0.06768-0.58268 0.83116
   2  -7  -5   50.22  429.12   1-0.93791 0.94194-0.31804-0.32901-0.13844-0.06706
  -2   7   5  208.49  644.32   1-0.59954 0.59134 0.53908 0.11188-0.59154 0.79861
   2  -7  -4 3409.43 1316.11   1-0.93861 0.94669-0.31701-0.32088-0.13600-0.02839
  -2   7   4 3079.98 1516.00   1-0.63900 0.62688 0.48450 0.15716-0.59743 0.76309
   2  -7  -3 1797.59  866.11   1-0.93816 0.95028-0.31768-0.31106-0.13758 0.01428
  -2   7   3 2277.09 1338.80   1-0.67445 0.65842 0.42948 0.20289-0.60054 0.72478
   2  -7  -2 8483.83 1649.27   1-0.93606 0.95223-0.32068-0.29890-0.14470 0.06250
  -2   7   2 8552.53 2120.49   1-0.72663 0.70823 0.37107 0.24909-0.57819 0.66057
   2  -7  -1 9222.36 1712.37   1-0.93139 0.95161-0.32701-0.28342-0.15987 0.11877
  -2   7   1 9815.93 2341.39   1-0.75289 0.73046 0.31845 0.29248-0.57596 0.61715
   2  -7   011173.01 1671.04   1-0.92216 0.94642-0.33833-0.26294-0.18747 0.18747
  -2   7   011766.62 2589.16   1-0.77547 0.74901 0.26733 0.33438-0.57198 0.57198
  -2   7  -152317.65 5875.22   1-0.79461 0.76411 0.21817 0.37432-0.56656 0.52537
  -2   7  -213789.62 2661.21   1-0.81056 0.77602 0.17138 0.41187-0.56001 0.47763
  -2   7  -312744.20 2717.62   1-0.82363 0.78507 0.12732 0.44672-0.55264 0.42907
  -2   7  -4112779.610499.34   1-0.83416 0.79156 0.08623 0.47858-0.54473 0.37997
  -2   7  -519947.85 3298.99   1-0.84246 0.79583 0.04831 0.50727-0.53657 0.33062
  -2   7  -6 7917.15 2190.49   1-0.84888 0.79821 0.01369 0.53267-0.52840 0.28126
  -2   7  -7 1000.94 2194.11   1-0.85371 0.79902-0.01755 0.55469-0.52044 0.23211
  -2   7  -810597.85 2485.58   1-0.85726 0.79853-0.04542 0.57334-0.51286 0.18334
  -2   7  -9 2663.71 1558.30   1-0.85978 0.79702-0.06994 0.58863-0.50583 0.13512
  -2   7 -10  981.97 2223.44   1-0.86152 0.79472-0.09115 0.60061-0.49947 0.08757
  -2   7 -11  924.50  981.27   1-0.86265 0.79182-0.10913 0.60937-0.49387 0.04078
  -2   7 -12   49.70 1003.45   1-0.86336 0.78850-0.12399 0.61500-0.48910-0.00517
  -2   7 -13   15.95  495.15   1-0.86377 0.78488-0.13581 0.61759-0.48522-0.05024
  -2   7 -14 9058.04 2796.66   1-0.86400 0.78107-0.14469 0.61725-0.48224-0.09440
  -2   7 -15  810.89 1139.23   1-0.86411 0.77715-0.15073 0.61407-0.48019-0.13764
  -2   7 -16  104.88  503.27   1-0.86415 0.77316-0.15402 0.60813-0.47907-0.17996
  -2   7 -17 1957.50 2187.06   1-0.86416 0.76913-0.15463 0.59952-0.47886-0.22136
  -2   7 -18  118.58  457.72   1-0.86413 0.76508-0.15262 0.58828-0.47955-0.26186
  -2   7 -19  -50.07  594.97   1-0.86406 0.76097-0.14803 0.57447-0.48111-0.30148
   2  -6 -15  563.32 1500.67   1-0.89341 0.88924-0.36666-0.28605-0.25954-0.35696
   2  -6 -14 1867.80 1735.78   1-0.90020 0.90007-0.36070-0.28286-0.24397-0.33143
   2  -6 -13  291.17 1462.44   1-0.90640 0.91032-0.35490-0.27951-0.22905-0.30525
   2  -6 -12 2856.44 1899.52   1-0.91203 0.91999-0.34931-0.27593-0.21487-0.27832
   2  -6 -11  490.39 1216.40   1-0.91707 0.92908-0.34401-0.27208-0.20156-0.25054
   2  -6 -10  208.55  719.57   1-0.92153 0.93758-0.33905-0.26788-0.18926-0.22174
   2  -6  -9  111.84  611.61   1-0.92538 0.94548-0.33454-0.26324-0.17817-0.19173
   2  -6  -8  778.67 1692.75   1-0.92860 0.95274-0.33059-0.25803-0.16854-0.16026
  -2   6   8 1157.52 1080.82   1-0.47309 0.44449 0.67997-0.08747-0.56018 0.89149
   2  -6  -7  744.45 1607.73   1-0.93113 0.95932-0.32735-0.25211-0.16070-0.12699
  -2   6   7  589.70 1359.81   1-0.53050 0.49798 0.62151-0.03831-0.57643 0.86633
   2  -6  -6  457.73 1275.16   1-0.93288 0.96512-0.32504-0.24527-0.15513-0.09146
  -2   6   6 1513.23 1303.07   1-0.58344 0.54700 0.55967 0.01423-0.58852 0.83700
   2  -6  -591990.17 8368.18   1-0.93371 0.97000-0.32392-0.23723-0.15245-0.05304
  -2   6   590223.00 8627.66   1-0.63151 0.59116 0.49535 0.06926-0.59650 0.80357
   2  -6  -4119283.410119.92   1-0.93336 0.97369-0.32440-0.22760-0.15360-0.01079
   2  -6  -3  -13.87  657.85   1-0.93137 0.97574-0.32704-0.21580-0.15996 0.03666
  -2   6   3  530.64  859.59   1-0.73422 0.68787 0.35650 0.18693-0.57777 0.70134
   2  -6  -218322.59 2321.23   1-0.92688 0.97531-0.33272-0.20097-0.17371 0.09151
  -2   6   217441.51 2735.21   1-0.76482 0.71444 0.29224 0.24196-0.57413 0.65651
   2  -6  -1    2.04  247.04   1-0.91819 0.97066-0.34279-0.18174-0.19853 0.15742
  -2   6   1  331.26  891.89   1-0.79039 0.73598 0.22956 0.29541-0.56795 0.60914
   2  -6   019110.03 2104.87   1-0.90137 0.95789-0.35963-0.15574-0.24121 0.24121
  -2   6   019944.19 2950.00   1-0.81123 0.75279 0.16926 0.34649-0.55968 0.55968
   2  -6   124736.89 2821.99   1-0.86582 0.92639-0.38767-0.11855-0.31630 0.35740
  -2   6  -127368.57 4056.57   1-0.82775 0.76527 0.11198 0.39454-0.54980 0.50861
  -2   6  -228326.48 4076.76   1-0.84041 0.77390 0.05827 0.43903-0.53880 0.45642
  -2   6  -3 2426.83 1141.24   1-0.84974 0.77920 0.00851 0.47956-0.52712 0.40355
  -2   6  -427742.09 4069.48   1-0.85627 0.78169-0.03703 0.51589-0.51519 0.35043
  -2   6  -5 8076.47 1918.44   1-0.86051 0.78190-0.07823 0.54786-0.50337 0.29743
  -2   6  -6  852.38  941.94   1-0.86296 0.78032-0.11504 0.57545-0.49199 0.24485
  -2   6  -7  642.35  973.15   1-0.86405 0.77738-0.14751 0.59869-0.48129 0.19296
  -2   6  -8 1578.23 1731.18   1-0.86418 0.77347-0.17576 0.61772-0.47147 0.14195
  -2   6  -9  773.69 1043.52   1-0.86367 0.76893-0.19994 0.63267-0.46269 0.09198
  -2   6 -10 9986.04 2932.57   1-0.86280 0.76403-0.22022 0.64373-0.45504 0.04314
  -2   6 -11  622.76 1466.93   1-0.86178 0.75897-0.23682 0.65110-0.44860-0.00448
  -2   6 -12 1168.41 2514.78   1-0.86077 0.75394-0.24991 0.65496-0.44339-0.05087
  -2   6 -13 1190.90 2499.52   1-0.85991 0.74904-0.25969 0.65552-0.43943-0.09602
  -2   6 -14  152.34  559.54   1-0.85926 0.74436-0.26634 0.65294-0.43671-0.13994
  -2   6 -15   15.55  383.03   1-0.85889 0.73995-0.27000 0.64738-0.43519-0.18264
  -2   6 -16  -54.23  569.00   1-0.85880 0.73583-0.27081 0.63897-0.43486-0.22417
  -2   6 -17   51.56  323.07   1-0.85900 0.73200-0.26890 0.62782-0.43565-0.26457
  -2   6 -18   39.26  312.68   1-0.85946 0.72843-0.26433 0.61403-0.43753-0.30387
  -2   6 -19  109.77  682.59   1-0.86014 0.72507-0.25718 0.59766-0.44046-0.34214
  -2   6 -20   93.54  445.85   1-0.86097 0.72187-0.24748 0.57873-0.44437-0.37942
   2  -5 -17  149.61  875.72   1-0.87423 0.89422-0.38174-0.20339-0.29997-0.39873
   2  -5 -16  357.96 1345.07   1-0.88189 0.90593-0.37600-0.19997-0.28438-0.37321
   2  -5 -15  267.73 1251.83   1-0.88894 0.91702-0.37040-0.19642-0.26940-0.34709
   2  -5 -14  642.42 1404.47   1-0.89538 0.92751-0.36497-0.19269-0.25511-0.32029
   2  -5 -13 2947.21 1657.11   1-0.90121 0.93739-0.35978-0.18873-0.24159-0.29270
   2  -5 -12   21.08  725.57   1-0.90643 0.94665-0.35487-0.18448-0.22899-0.26421
   2  -5 -11 1516.50 1193.51   1-0.91102 0.95529-0.35034-0.17986-0.21746-0.23464
   2  -5 -10  303.32 1106.52   1-0.91496 0.96328-0.34626-0.17478-0.20719-0.20380
   2  -5  -9  504.36 1211.48   1-0.91821 0.97057-0.34277-0.16911-0.19847-0.17143
   2  -5  -811710.23 2415.26   1-0.92068 0.97709-0.34001-0.16271-0.19163-0.13716
  -2   5   8 8759.89 1871.88   1-0.47785 0.41710 0.67543-0.16929-0.56164 0.89295
   2  -5  -7  806.05  672.14   1-0.92227 0.98272-0.33820-0.15537-0.18715-0.10054
  -2   5   7  889.22  651.55   1-0.54560 0.48093 0.60472-0.10787-0.58019 0.87009
   2  -5  -6 6729.62 1659.14   1-0.92278 0.98728-0.33761-0.14681-0.18569-0.06091
  -2   5   6 5914.67 1501.84   1-0.60744 0.53886 0.52864-0.04109-0.59290 0.84139
   2  -5  -5 6460.74 1531.37   1-0.92192 0.99046-0.33861-0.13665-0.18815-0.01734
  -2   5   5 6401.74 1583.08   1-0.66254 0.59004 0.44869 0.02956-0.59976 0.80683
   2  -5  -4 4236.13 1219.88   1-0.91914 0.99173-0.34174-0.12436-0.19591 0.03151
  -2   5   4 2738.71 1016.83   1-0.73482 0.66053 0.35533 0.11137-0.57773 0.74249
   2  -5  -322485.25 3006.45   1-0.91350 0.99014-0.34779-0.10915-0.21104 0.08774
  -2   5   321218.59 3030.20   1-0.77245 0.69413 0.27455 0.18291-0.57265 0.69621
   2  -5  -2 4485.27  961.14   1-0.90318 0.98386-0.35795-0.08983-0.23689 0.15469
  -2   5   2 4171.96 1202.22   1-0.80266 0.72030 0.19535 0.25289-0.56353 0.64591
   2  -5  -126863.77 3172.17   1-0.88435 0.96908-0.37408-0.06455-0.27924 0.23813
  -2   5   127704.72 3733.18   1-0.82585 0.73946 0.11914 0.31988-0.55114 0.59233
   2  -5   0 9963.20 1429.55   1-0.84788 0.93666-0.39917-0.03030-0.34891 0.34891
  -2   5   0 8272.38 1703.60   1-0.84270 0.75228 0.04712 0.38267-0.53630 0.53630
   2  -5   139482.05 4109.66   1-0.76708 0.85990-0.43768 0.01735-0.46906 0.51016
  -2   5  -140564.47 4979.16   1-0.85403 0.75957-0.01980 0.44037-0.51984 0.47865
   2  -5   2 5908.77  537.86   1-0.54029 0.63563-0.48723 0.07509-0.68606 0.76832
  -2   5  -2 6691.87 1459.95   1-0.86074 0.76225-0.08101 0.49236-0.50254 0.42016
  -2   5  -315122.05 2569.80   1-0.86379 0.76126-0.13617 0.53829-0.48510 0.36153
  -2   5  -432638.65 4453.91   1-0.86405 0.75750-0.18518 0.57808-0.46809 0.30333
  -2   5  -5 1654.81 1261.76   1-0.86235 0.75176-0.22813 0.61180-0.45199 0.24605
  -2   5  -671921.75 9398.40   1-0.85937 0.74475-0.26526 0.63970-0.43715 0.19001
  -2   5  -7 4916.27 3477.83   1-0.85570 0.73705-0.29688 0.66211-0.42381 0.13548
  -2   5  -818096.93 4742.60   1-0.85180 0.72912-0.32338 0.67938-0.41212 0.08260
  -2   5  -9 4466.87 1536.70   1-0.84802 0.72130-0.34513 0.69190-0.40217 0.03146
  -2   5 -10 6018.80 5236.11   1-0.84460 0.71385-0.36251 0.70006-0.39397-0.01791
  -2   5 -11 2872.59  796.00   1-0.78291 0.64963-0.43147 0.76023-0.44818-0.00391
  -2   5 -11 2978.24 2900.32   1-0.84174 0.70695-0.37588 0.70420-0.38752-0.06556
  -2   5 -12  887.53 1795.10   1-0.80347 0.66614-0.42255 0.74216-0.41938-0.07382
  -2   5 -12  758.29 1626.02   1-0.83953 0.70071-0.38557 0.70466-0.38277-0.11150
  -2   5 -13  -25.43  282.35   1-0.81451 0.67313-0.41731 0.72776-0.40300-0.13129
  -2   5 -13  -12.28  500.47   1-0.83804 0.69519-0.39186 0.70173-0.37964-0.15582
  -2   5 -1412745.57 2099.54   1-0.81981 0.67438-0.41467 0.71597-0.39490-0.18049
  -2   5 -1411666.33 4146.75   1-0.83727 0.69039-0.39499 0.69564-0.37807-0.19858
  -2   5 -15 7439.33 1608.27   1-0.82128 0.67182-0.41392 0.70606-0.39261-0.22388
  -2   5 -15 5486.22 1503.75   1-0.83722 0.68631-0.39519 0.68661-0.37798-0.23986
  -2   5 -16   38.31  461.64   1-0.82002 0.66650-0.41457 0.69755-0.39458-0.26302
  -2   5 -16  114.13  347.28   1-0.83785 0.68291-0.39261 0.67480-0.37927-0.27976
  -2   5 -17   48.42  273.34   1-0.83910 0.68012-0.38739 0.66036-0.38187-0.31835
  -2   5 -18 3251.36 1503.49   1-0.84090 0.67789-0.37963 0.64337-0.38569-0.35571
  -2   5 -19  619.75 2367.19   1-0.84316 0.67611-0.36938 0.62390-0.39067-0.39192
  -2   5 -20  213.72  683.54   1-0.84578 0.67471-0.35669 0.60198-0.39674-0.42705
   2  -4 -18  108.83  847.65   1-0.85748 0.90569-0.39319-0.11520-0.33182-0.40798
   2  -4 -17  361.18 1040.01   1-0.86537 0.91762-0.38797-0.11126-0.31716-0.38154
   2  -4 -16 -106.44  678.48   1-0.87261 0.92891-0.38291-0.10717-0.30316-0.35444
   2  -4 -15  807.61 1851.00   1-0.87921 0.93955-0.37805-0.10287-0.28992-0.32658
   2  -4 -14  913.21 1286.98   1-0.88514 0.94953-0.37346-0.09831-0.27755-0.29784
   2  -4 -13 9308.17 2476.30   1-0.89041 0.95884-0.36919-0.09342-0.26619-0.26810
   2  -4 -12   28.00  693.13   1-0.89497 0.96745-0.36532-0.08813-0.25602-0.23717
   2  -4 -11   92.51  693.55   1-0.89879 0.97532-0.36196-0.08233-0.24726-0.20484
   2  -4 -10 3724.19 1555.82   1-0.90180 0.98237-0.35924-0.07591-0.24020-0.17080
   2  -4  -9 1737.48 1120.19   1-0.90388 0.98850-0.35730-0.06869-0.23521-0.13469
   2  -4  -8 7625.37 1683.26   1-0.90487 0.99354-0.35636-0.06047-0.23280-0.09599
  -2   4   8 7423.49 1447.32   1-0.46444 0.37153 0.68811-0.26832-0.55748 0.88879
   2  -4  -753341.60 6358.62   1-0.90452 0.99723-0.35670-0.05098-0.23366-0.05404
  -2   4   743960.68 5108.73   1-0.54992 0.45310 0.59979-0.18930-0.58122 0.87112
   2  -4  -6 -262.39  966.10   1-0.90241 0.99917-0.35867-0.03985-0.23873-0.00786
  -2   4   6   96.62  488.17   1-0.62695 0.52622 0.50183-0.10063-0.59588 0.84437
   2  -4  -5114278.312012.41   1-0.89787 0.99868-0.36278-0.02658-0.24939 0.04389
   2  -4  -4316502.5 8160.95   1-0.88975 0.99460-0.36973-0.01047-0.26765 0.10324
  -2   4   4303718.329722.36   1-0.77320 0.66693 0.27277 0.10796-0.57248 0.73724
   2  -4  -3108613.5 5182.86   1-0.87593 0.98482-0.38050 0.00944-0.29657 0.17327
  -2   4   3111795.8 5319.32   1-0.81170 0.70140 0.16776 0.20374-0.55945 0.68302
   2  -4  -254981.73 3101.88   1-0.85235 0.96529-0.39644 0.03454-0.34106 0.25885
  -2   4   255443.27 3483.83   1-0.83857 0.72424 0.06684 0.29544-0.54066 0.62304
  -2   4   0  167.42  373.41   1-0.86288 0.74048-0.11346 0.45730-0.49249 0.49249
   2  -4   1 2526.51  513.80   1-0.56812 0.69184-0.48427 0.14906-0.66536 0.70649
  -2   4  -1 1255.85 2080.13   1-0.86395 0.73752-0.19011 0.52472-0.46630 0.42511
   2  -4   2177660.3 5246.95   1-0.17063 0.30016-0.48383 0.15948-0.85836 0.94045
  -2   4  -2170957.8 7694.42   1-0.86015 0.72968-0.25712 0.58251-0.44048 0.35810
  -2   4  -376278.60 4836.83   1-0.85316 0.71867-0.31470 0.63086-0.41600 0.29244
  -2   4  -427353.97 2868.16   1-0.84442 0.70589-0.36341 0.67035-0.39354 0.22878
  -2   4  -568573.12 4618.18   1-0.83501 0.69244-0.40402 0.70173-0.37351 0.16757
  -2   4  -6   36.20   83.91   1-0.92193 0.77661-0.33860 0.62725-0.18813-0.05847
  -2   4  -6   -1.97  418.33   1-0.82576 0.67916-0.43735 0.72584-0.35613 0.10899
  -2   4  -716705.26 1928.36   1-0.93657 0.78721-0.31997 0.59946-0.14301-0.14469
  -2   4  -715558.20 3194.71   1-0.81723 0.66660-0.46425 0.74351-0.34145 0.05312
  -2   4  -8 1698.50  469.88   1-0.93968 0.78628-0.31542 0.58576-0.13224-0.19655
  -2   4  -8 1842.35 1476.56   1-0.80980 0.65514-0.48546 0.75550-0.32944-0.00007
  -2   4  -9  962.64  427.99   1-0.93912 0.78167-0.31627 0.57745-0.13424-0.23565
  -2   4  -9  495.15  734.18   1-0.80368 0.64499-0.50169 0.76250-0.31998-0.05072
  -2   4 -10 6724.32 1085.90   1-0.93671 0.77522-0.31976 0.57178-0.14251-0.26849
  -2   4 -10 6772.85 2622.28   1-0.79897 0.63625-0.51352 0.76510-0.31293-0.09896
  -2   4 -1120341.49 2414.62   1-0.93312 0.76758-0.32472 0.56758-0.15435-0.29774
  -2   4 -1119535.81 5726.51   1-0.79569 0.62893-0.52146 0.76382-0.30812-0.14496
  -2   4 -12   43.99  317.08   1-0.92862 0.75903-0.33056 0.56427-0.16847-0.32473
  -2   4 -12   37.82  438.70   1-0.79380 0.62301-0.52592 0.75906-0.30539-0.18888
  -2   4 -13  110.25  529.05   1-0.92333 0.74970-0.33697 0.56152-0.18411-0.35019
  -2   4 -13  -26.08  400.24   1-0.79323 0.61841-0.52726 0.75117-0.30457-0.23088
  -2   4 -14    5.43  417.65   1-0.91733 0.73965-0.34373 0.55913-0.20086-0.37454
  -2   4 -14  -14.27  475.12   1-0.79389 0.61503-0.52573 0.74041-0.30551-0.27114
  -2   4 -1512867.30 2502.81   1-0.91064 0.72891-0.35072 0.55697-0.21843-0.39807
  -2   4 -15 9506.28 6343.66   1-0.79565 0.61276-0.52156 0.72701-0.30806-0.30977
  -2   4 -1616628.43 2521.89   1-0.90328 0.71751-0.35786 0.55495-0.23665-0.42095
  -2   4 -1611319.19 5782.10   1-0.79841 0.61149-0.51490 0.71113-0.31210-0.34693
  -2   4 -17 1099.37 1118.90   1-0.89525 0.70543-0.36508 0.55301-0.25539-0.44331
  -2   4 -17  743.74  835.12   1-0.80204 0.61108-0.50588 0.69288-0.31750-0.38272
  -2   4 -18 6771.59 2174.44   1-0.88655 0.69268-0.37234 0.55111-0.27456-0.46524
  -2   4 -18 2348.62 3018.30   1-0.80642 0.61143-0.49456 0.67234-0.32416-0.41724
  -2   4 -1912889.12 2806.74   1-0.87716 0.67924-0.37959 0.54921-0.29410-0.48680
  -2   4 -19 2257.58 4340.27   1-0.81142 0.61240-0.48099 0.64955-0.33200-0.45060
  -2   4 -20  964.38  953.43   1-0.86706 0.66510-0.38682 0.54728-0.31396-0.50804
  -2   4 -20    3.86  276.76   1-0.81692 0.61387-0.46517 0.62450-0.34093-0.48285
   2  -3 -19   57.92  821.83   1-0.83513 0.91155-0.40655-0.02510-0.37048-0.41042
   2  -3 -18  114.48  768.13   1-0.84315 0.92362-0.40198-0.02051-0.35705-0.38275
   2  -3 -17   39.94  657.04   1-0.85047 0.93498-0.39760-0.01574-0.34437-0.35433
   2  -3 -16  717.26 1673.70   1-0.85708 0.94563-0.39346-0.01073-0.33256-0.32504
   2  -3 -15  -25.63  693.17   1-0.86295 0.95555-0.38961-0.00542-0.32173-0.29477
   2  -3 -14 1064.11 1403.75   1-0.86805 0.96470-0.38613 0.00025-0.31205-0.26334
   2  -3 -13 8171.83 2339.12   1-0.87233 0.97303-0.38311 0.00639-0.30372-0.23058
   2  -3 -12  -95.92  718.28   1-0.87573 0.98047-0.38065 0.01308-0.29697-0.19622
   2  -3 -11 9303.02 2245.97   1-0.87812 0.98691-0.37887 0.02046-0.29214-0.15996
   2  -3 -1014270.37 2555.06   1-0.87935 0.99219-0.37794 0.02869-0.28962-0.12137
   2  -3  -9  185.35  829.56   1-0.87919 0.99607-0.37806 0.03797-0.28995-0.07994
   2  -3  -8 2936.72  973.34   1-0.87728 0.99820-0.37950 0.04856-0.29385-0.03495
   2  -3  -745999.22 5596.43   1-0.87307 0.99804-0.38258 0.06080-0.30227 0.01456
  -2   3   737890.41 4209.66   1-0.53016 0.40119 0.62188-0.29774-0.57635 0.86625
   2  -3  -632849.16 4273.67   1-0.86570 0.99471-0.38775 0.07512-0.31655 0.06994
  -2   3   627835.40 3255.84   1-0.63827 0.50538 0.48556-0.17072-0.59735 0.84583
  -2   3   5 1446.43  616.11   1-0.75860 0.62438 0.30612-0.00211-0.57516 0.78111
   2  -3  -4  107.53  474.57   1-0.83484 0.97195-0.40671 0.11240-0.37095 0.20655
  -2   3   4  146.30  357.09   1-0.81569 0.67744 0.15483 0.13994-0.55737 0.72213
   2  -3  -3 2440.60  894.75   1-0.80473 0.94588-0.42197 0.13681-0.41754 0.29424
  -2   3   3   -8.37  238.13   1-0.84950 0.70722 0.00994 0.27560-0.52748 0.65104
  -2   3   2  319.53  421.70   1-0.86327 0.71696-0.12189 0.39822-0.48978 0.57216
  -2   3   1 5466.72  966.00   1-0.86178 0.71143-0.23685 0.50395-0.44859 0.48978
   2  -3   030251.62 1796.57   1-0.53317 0.68526-0.48788 0.22959-0.69115 0.69115
  -2   3   030880.30 2249.72   1-0.85007 0.69569-0.33374 0.59161-0.40742 0.40742
  -2   3  -1 6478.15 1108.73   1-0.83258 0.67417-0.41330 0.66195-0.36876 0.32757
  -2   3  -235897.38 1792.40   1-0.12352-0.03841 0.41520-0.17598 0.90130-0.98364
   2  -3   238245.11 1829.27   1 0.09580 0.06561-0.43177 0.19313-0.89687 0.97897
  -2   3  -233800.09 2521.08   1-0.81272 0.65028-0.47735 0.71678-0.33408 0.25170
  -2   3  -3123355.4 4061.11   1-0.52111 0.35503 0.26675-0.03706 0.81073-0.93411
  -2   3  -3116491.8 5444.77   1-0.79286 0.62639-0.52812 0.75832-0.30404 0.18047
  -2   3  -480790.23 5008.94   1-0.77450 0.60399-0.56780 0.78878-0.27881 0.11406
  -2   3  -525830.68 1548.09   1-0.88746 0.71357-0.00601 0.21762 0.46084-0.66591
  -2   3  -523687.16 2528.65   1-0.75846 0.58392-0.59836 0.81012-0.25822 0.05227
  -2   3  -6  933.09  441.89   1-0.93642 0.75854-0.07799 0.28047 0.34207-0.58816
  -2   3  -6  578.51  471.05   1-0.74515 0.56658-0.62146 0.82398-0.24192-0.00521
  -2   3  -7115435.2 4608.97   1-0.95859 0.77646-0.12778 0.32144 0.25447-0.54200
  -2   3  -7109264.9 6440.64   1-0.73466 0.55206-0.63842 0.83172-0.22951-0.05881
  -2   3  -8  627.35  436.04   1-0.96846 0.78229-0.16350 0.34802 0.18801-0.51661
  -2   3  -8  492.53  624.13   1-0.72693 0.54029-0.65031 0.83439-0.22057-0.10894
  -2   3  -9  107.17  296.42   1-0.97231 0.78210-0.19137 0.36676 0.13409-0.50377
  -2   3  -9  -10.88  400.21   1-0.72178 0.53111-0.65796 0.83281-0.21471-0.15598
  -2   3 -1021393.28 2977.78   1-0.97276 0.77852-0.21429 0.38053 0.08832-0.49908
  -2   3 -1018363.20 4141.16   1-0.71900 0.52430-0.66201 0.82763-0.21158-0.20031
  -2   3 -1117129.97 2477.59   1-0.97107 0.77279-0.23389 0.39099 0.04807-0.49990
  -2   3 -1113681.66 2378.82   1-0.71836 0.51962-0.66293 0.81933-0.21086-0.24222
  -2   3 -1211486.91 2059.54   1-0.96787 0.76556-0.25116 0.39912 0.01167-0.50459
  -2   3 -12 9309.26 2821.29   1-0.71962 0.51685-0.66112 0.80829-0.21227-0.28199
  -2   3 -1346707.58 4991.63   1-0.96351 0.75717-0.26674 0.40556-0.02192-0.51206
  -2   3 -1340168.0411373.98   1-0.72255 0.51575-0.65683 0.79478-0.21559-0.31987
  -2   3 -14 3052.82 1429.44   1-0.95803 0.74809-0.28143 0.41094-0.05437-0.52103
  -2   3 -14 1827.84 1578.91   1-0.72696 0.51612-0.65027 0.77900-0.22060-0.35605
  -2   3 -1583380.30 8561.56   1-0.95185 0.73787-0.29472 0.41507-0.08428-0.53222
  -2   3 -1566015.03 7790.73   1-0.73263 0.51776-0.64159 0.76109-0.22714-0.39070
  -2   3 -16 4540.42 1679.53   1-0.94490 0.72687-0.30721 0.41840-0.11300-0.54460
  -2   3 -16 4166.73 1439.97   1-0.73940 0.52049-0.63089 0.74116-0.23506-0.42396
  -2   3 -1711192.96 2433.63   1-0.93722 0.71514-0.31904 0.42107-0.14080-0.55790
  -2   3 -17 9178.55 3694.07   1-0.74709 0.52415-0.61822 0.71926-0.24425-0.45597
  -2   3 -18 2408.58 1476.79   1-0.92882 0.70269-0.33031 0.42319-0.16786-0.57194
  -2   3 -18 1384.09  868.20   1-0.75555 0.52858-0.60359 0.69541-0.25459-0.48682
  -2   3 -19  148.04  777.88   1-0.91970 0.68954-0.34111 0.42483-0.19435-0.58655
  -2   3 -19   80.86  391.28   1-0.76463 0.53363-0.58700 0.66959-0.26600-0.51659
  -2   3 -20  260.32 1171.30   1-0.90987 0.67566-0.35149 0.42606-0.22038-0.60162
  -2   3 -20   61.87  380.66   1-0.77420 0.53917-0.56839 0.64176-0.27843-0.54536
  -2   3 -21  112.08  679.50   1-0.89931 0.66105-0.36150 0.42691-0.24605-0.61705
   2  -2 -20  377.20 1183.58   1-0.80642 0.91104-0.42118 0.06626-0.41507-0.40693
   2  -2 -19   36.39  786.14   1-0.81444 0.92311-0.41734 0.07158-0.40311-0.37779
   2  -2 -18 2160.72 1700.77   1-0.82167 0.93439-0.41373 0.07712-0.39201-0.34779
   2  -2 -17 1192.80 1353.87   1-0.82809 0.94485-0.41038 0.08293-0.38190-0.31680
   2  -2 -16 2724.96 1819.19   1-0.83365 0.95446-0.40737 0.08908-0.37291-0.28469
   2  -2 -15 3403.00 1809.28   1-0.83831 0.96317-0.40477 0.09563-0.36521-0.25128
   2  -2 -14  249.01  884.89   1-0.84199 0.97089-0.40266 0.10268-0.35904-0.21636
   2  -2 -1320886.13 3605.59   1-0.84456 0.97752-0.40115 0.11033-0.35464-0.17966
   2  -2 -12 1709.65 1078.28   1-0.84589 0.98289-0.40037 0.11870-0.35237-0.14083
   2  -2 -11 3116.78 1282.30   1-0.84573 0.98677-0.40046 0.12795-0.35264-0.09946
   2  -2 -10  951.62  797.29   1-0.84377 0.98886-0.40162 0.13826-0.35600-0.05500
   2  -2  -927701.09 3953.85   1-0.83954 0.98868-0.40407 0.14987-0.36316-0.00674
   2  -2  -8 7038.43 1517.31   1-0.83235 0.98553-0.40809 0.16304-0.37503 0.04623
   2  -2  -7 5964.51 1381.41   1-0.82114 0.97837-0.41399 0.17810-0.39283 0.10513
   2  -2  -626861.57 2567.66   1-0.80432 0.96559-0.42216 0.19542-0.41814 0.17153
  -2   2   5 2140.02  596.73   1-0.80556 0.63937 0.18674 0.03130-0.56230 0.76825
  -2   2   4 5618.18  936.92   1-0.85882 0.68859-0.05988 0.26870-0.50876 0.67352
   2  -2  -2119914.5 4852.21   1-0.60435 0.78073-0.47939 0.28886-0.63634 0.55408
  -2   2   2105533.9 4224.73   1-0.82982 0.65153-0.42334 0.61371-0.36354 0.44592
   2  -2  -186383.18 3730.14   1-0.47453 0.65500-0.49174 0.31038-0.73006 0.68893
  -2   2   178593.76 3515.02   1-0.78822 0.60590-0.53870 0.71984-0.29748 0.33867
   2  -2   0  599.32  393.05   1-0.28539 0.47106-0.49538 0.32395-0.82045 0.82045
  -2   2   0  170.20  333.10   1-0.74541 0.55905-0.62103 0.79295-0.24222 0.24222
   2  -2   156687.73 2745.82   1-0.03433 0.22383-0.46149 0.29931-0.88647 0.92752
  -2   2  -148378.18 2736.63   1-0.70673 0.51634-0.67920 0.84190-0.19799 0.15680
  -2   2  -2 7706.25 1057.24   1-0.25720 0.06338 0.37466-0.22144 0.89076-0.97310
   2  -2   2 8211.92 1059.16   1 0.24212-0.04870-0.39040 0.23765-0.88823 0.97012
  -2   2  -2 6893.14 1114.96   1-0.67430 0.47987-0.72009 0.87356-0.16366 0.08128
  -2   2  -3 3879.23  739.59   1-0.49950 0.30149 0.27744-0.13352 0.82068-0.94407
  -2   2  -3 3517.56  810.13   1-0.64849 0.45004-0.74865 0.89289-0.13774 0.01417
  -2   2  -442199.15 2323.62   1-0.67580 0.47376 0.17661-0.04162 0.71561-0.87966
  -2   2  -439235.87 2746.73   1-0.62894 0.42645-0.76832 0.90333-0.11879-0.04596
  -2   2  -5   38.53  228.01   1-0.79039 0.58435 0.09166 0.03419 0.60570-0.81078
  -2   2  -639984.76 2512.58   1-0.86196 0.65193 0.02337 0.09334 0.50642-0.75250
  -2   2  -774117.63 3840.99   1-0.90663 0.69260-0.03099 0.13859 0.42077-0.70788
  -2   2  -825211.03 2289.03   1-0.93473 0.71670-0.07491 0.17338 0.34736-0.67548
  -2   2  -936409.24 4383.51   1-0.95241 0.73038-0.11117 0.20051 0.28380-0.65293
  -2   2 -10  640.52  560.58   1-0.96328 0.73680-0.14242 0.22278 0.22758-0.63834
  -2   2 -11 5840.74 1447.72   1-0.96948 0.73896-0.16893 0.24015 0.17764-0.62948
  -2   2 -12  -50.43  475.11   1-0.97237 0.73782-0.19228 0.25436 0.13232-0.62523
  -2   2 -13 4648.16 1645.49   1-0.97280 0.73421-0.21317 0.26611 0.09060-0.62458
  -2   2 -13 3808.10 1388.73   1-0.62816 0.38938-0.76907 0.82106-0.11804-0.41741
  -2   2 -14 3653.96 1611.28   1-0.97130 0.72868-0.23212 0.27592 0.05174-0.62680
  -2   2 -14 2786.75 1304.36   1-0.63882 0.39600-0.75857 0.80134-0.12829-0.44835
  -2   2 -15 1504.69 1162.63   1-0.96824 0.72158-0.24952 0.28419 0.01516-0.63130
  -2   2 -15 1474.30 1022.05   1-0.65054 0.40369-0.74650 0.78003-0.13975-0.47808
  -2   2 -16  289.52  951.34   1-0.96386 0.71317-0.26566 0.29118-0.01956-0.63765
  -2   2 -16  -68.31  473.35   1-0.66313 0.41225-0.73283 0.75714-0.15231-0.50672
  -2   2 -17   44.37  588.30   1-0.95819 0.70386-0.28105 0.29719-0.05353-0.64517
  -2   2 -17   84.59  438.75   1-0.67645 0.42154-0.71756 0.73264-0.16587-0.53434
  -2   2 -18   -1.62  612.60   1-0.95158 0.69320-0.29525 0.30223-0.08549-0.65431
  -2   2 -18   93.22  479.92   1-0.69034 0.43140-0.70062 0.70649-0.18038-0.56103
  -2   2 -19   48.41  628.82   1-0.94400 0.68157-0.30869 0.30651-0.11645-0.66445
  -2   2 -19   57.72  599.30   1-0.70469 0.44171-0.68196 0.67860-0.19576-0.58684
  -2   2 -20   96.96  705.74   1-0.93550 0.66903-0.32146 0.31013-0.14657-0.67543
  -2   2 -20   16.30  425.02   1-0.71936 0.45235-0.66148 0.64889-0.21199-0.61180
  -2   2 -21  327.77 1346.81   1-0.92611 0.65559-0.33365 0.31317-0.17600-0.68710
   2  -1 -21  374.17 1343.82   1-0.77056 0.90340-0.43636 0.15818-0.46456-0.39854
   2  -1 -20  -25.10  781.33   1-0.77840 0.91529-0.43329 0.16427-0.45424-0.36776
   2  -1 -19  233.82  900.58   1-0.78534 0.92627-0.43047 0.17060-0.44489-0.33601
   2  -1 -18  142.31  830.72   1-0.79133 0.93631-0.42794 0.17723-0.43664-0.30316
   2  -1 -17 2433.60 1859.76   1-0.79631 0.94534-0.42577 0.18422-0.42964-0.26906
   2  -1 -16 3556.63 1809.10   1-0.80020 0.95328-0.42403 0.19164-0.42409-0.23351
   2  -1 -15 4801.58 1939.30   1-0.80290 0.96001-0.42281 0.19957-0.42021-0.19629
   2  -1 -14 1629.15 1107.57   1-0.80423 0.96539-0.42220 0.20811-0.41827-0.15713
   2  -1 -13  -18.06  569.05   1-0.80399 0.96920-0.42231 0.21738-0.41862-0.11568
   2  -1 -12  613.71  726.55   1-0.80188 0.97114-0.42327 0.22750-0.42167-0.07153
   2  -1 -11 1888.10  966.34   1-0.79750 0.97080-0.42524 0.23863-0.42795-0.02414
   2  -1 -1014466.54 2650.21   1-0.79027 0.96762-0.42839 0.25093-0.43811 0.02710
   2  -1  -9 4493.82 1290.37   1-0.77938 0.96077-0.43290 0.26460-0.45294 0.08303
   2  -1  -819633.26 2636.92   1-0.76365 0.94909-0.43895 0.27981-0.47343 0.14463
   2  -1  -7101823.0 5440.82   1-0.74140 0.93089-0.44669 0.29670-0.50077 0.21307
   2  -1  -6  207.78  520.58   1-0.71016 0.90369-0.45612 0.31529-0.53629 0.28969
  -2   1   5 1338.78  725.64   1-0.86373 0.66556-0.19812 0.33021-0.46336 0.66931
  -2   1   4 7980.61  822.92   1-0.77732 0.57511-0.56207 0.68493-0.28256 0.44732
   2  -1  -3   28.97  257.22   1-0.52157 0.72632-0.48885 0.37524-0.69927 0.57588
  -2   1   3   -5.74  104.23   1-0.66645 0.46022-0.72910 0.84274-0.15566 0.27923
   2  -1  -220313.36 2004.96   1-0.40347 0.61231-0.49317 0.38873-0.77070 0.68844
   2  -1  -1150215.0 5743.90   1-0.24709 0.46083-0.49229 0.39733-0.83461 0.79357
   2  -1   039955.67 2469.59   1-0.05791 0.27548-0.46600 0.38029-0.88288 0.88288
  -2   1  -1277602.1 9254.69   1-0.15469-0.06718 0.40654-0.32993 0.90043-0.94160
   2  -1   1296782.8 9666.36   1 0.14989 0.07149-0.41700 0.34054-0.89645 0.93750
  -2   1  -286063.68 4244.32   1-0.35328 0.12722 0.34129-0.27393 0.87103-0.95329
  -2   1  -392754.96 4175.98   1-0.52280 0.29287 0.26590-0.20775 0.80992-0.93330
  -2   1  -4122041.6 5133.50   1-0.65292 0.41872 0.19125-0.14201 0.73288-0.89693
  -2   1  -513295.69 1696.23   1-0.74952 0.51132 0.12456-0.08446 0.65015-0.85522
  -2   1  -676836.21 4112.86   1-0.81888 0.57668 0.06643-0.03545 0.57010-0.81619
  -2   1  -713864.99 1967.26   1-0.86825 0.62206 0.01645 0.00538 0.49584-0.78294
  -2   1  -865348.12 4095.54   1-0.90335 0.65316-0.02650 0.03921 0.42808-0.75619
  -2   1  -9 4480.39 1259.37   1-0.92824 0.67406-0.06370 0.06728 0.36647-0.73560
  -2   1 -10  853.72  702.09   1-0.94576 0.68758-0.09626 0.09071 0.31027-0.72041
  -2   1 -1120919.80 2947.35   1-0.95781 0.69505-0.12556 0.11090 0.25851-0.71035
  -2   1 -1215249.55 2744.90   1-0.96572 0.69893-0.15143 0.12763 0.21079-0.70370
  -2   1 -13 8329.34 2082.74   1-0.97045 0.69961-0.17484 0.14191 0.16629-0.70028
  -2   1 -1411459.07 2569.24   1-0.97262 0.69775-0.19624 0.15416 0.12448-0.69955
  -2   1 -15 2373.14 1380.09   1-0.97270 0.69379-0.21596 0.16474 0.08493-0.70107
  -2   1 -16 1248.89 1188.28   1-0.97102 0.68808-0.23427 0.17392 0.04726-0.70448
  -2   1 -1714697.91 3093.97   1-0.96781 0.68084-0.25139 0.18189 0.01118-0.70948
  -2   1 -18 4986.91 2218.70   1-0.96327 0.67226-0.26748 0.18885-0.02354-0.71581
  -2   1 -19  517.18 1525.72   1-0.95737 0.66269-0.28298 0.19491-0.05782-0.72308
  -2   1 -19   19.57  434.06   1-0.63584 0.34088-0.76155 0.67223-0.12541-0.65718
  -2   1 -20  123.09 1036.26   1-0.95045 0.65171-0.29742 0.20019-0.09044-0.73156
  -2   1 -20   -5.38  449.12   1-0.65615 0.35716-0.74050 0.64195-0.14532-0.67847
  -2   1 -21  -29.94  750.39   1-0.94245 0.63967-0.31117 0.20478-0.12225-0.74086
   2   0 -21  275.73 1295.13   1-0.73425 0.89935-0.44899 0.25671-0.50919-0.35392
   2   0 -20 1256.83 1500.92   1-0.74067 0.90982-0.44693 0.26380-0.50164-0.32036
   2   0 -19  891.68 1248.38   1-0.74597 0.91917-0.44517 0.27120-0.49530-0.28560
   2   0 -18  349.63 1084.63   1-0.75008 0.92732-0.44378 0.27897-0.49032-0.24948
   2   0 -17 2362.09 1683.34   1-0.75288 0.93417-0.44281 0.28716-0.48690-0.21180
   2   0 -1611825.50 2629.70   1-0.75422 0.93955-0.44235 0.29584-0.48525-0.17235
   2   0 -1513624.15 2818.60   1-0.75390 0.94328-0.44246 0.30511-0.48564-0.13085
   2   0 -1410420.52 2465.58   1-0.75165 0.94507-0.44324 0.31505-0.48841-0.08699
   2   0 -13 3702.45 1488.30   1-0.74711 0.94458-0.44479 0.32576-0.49393-0.04037
   2   0 -12 1297.95  890.56   1-0.73982 0.94133-0.44721 0.33733-0.50265 0.00945
   2   0 -11 4476.39 1448.24   1-0.72911 0.93467-0.45059 0.34987-0.51513 0.06302
   2   0 -10  580.85 1059.44   1-0.71411 0.92372-0.45501 0.36345-0.53197 0.12096
   2   0  -9265320.126691.30   1-0.69364 0.90729-0.46051 0.37810-0.55388 0.18397
   2   0  -8137211.6 7226.82   1-0.66606 0.88376-0.46702 0.39377-0.58158 0.25278
   2   0  -719172.71 2377.22   1-0.62921 0.85095-0.47428 0.41019-0.61574 0.32804
   2   0  -637594.62 2993.59   1-0.58173 0.80669-0.48258 0.42755-0.65475 0.40797
   2   0  -544131.13 3127.20   1-0.51710 0.74615-0.48920 0.44334-0.70233 0.49668
   2   0  -4 3146.67  934.30   1-0.43273 0.66586-0.49299 0.45630-0.75478 0.59026
   2   0  -3190808.1 7326.37   1-0.32224 0.56023-0.49758 0.46983-0.80533 0.68219
   2   0  -2 1308.31  676.36   1-0.19110 0.43292-0.48639 0.46789-0.85258 0.77048
   2   0  -114427.46 1776.72   1-0.03901 0.28465-0.46241 0.45316-0.88580 0.84475
  -2   0   032159.40 2575.98   1-0.12497-0.12497 0.41481-0.41481 0.90128-0.90128
   2   0   034624.75 2577.63   1 0.12473 0.12473-0.42405 0.42405-0.89700 0.89700
  -2   0  -1 6908.40 1207.11   1-0.28758 0.03382 0.36418-0.37357 0.88581-0.92698
  -2   0  -223533.09 2265.62   1-0.43461 0.17662 0.30750-0.32592 0.84649-0.92875
  -2   0  -315264.34 1850.73   1-0.56012 0.29826 0.24651-0.27413 0.79088-0.91426
  -2   0  -499497.35 4915.33   1-0.66001 0.39366 0.18678-0.22330 0.72766-0.89172
  -2   0  -5191819.3 7809.10   1-0.73966 0.46931 0.13202-0.17767 0.65989-0.86497
  -2   0  -6 2458.50 1082.76   1-0.80115 0.52681 0.08237-0.13715 0.59275-0.83884
  -2   0  -735045.41 3023.81   1-0.84820 0.56986 0.03789-0.10180 0.52830-0.81540
  -2   0  -823637.90 3386.26   1-0.88402 0.60168-0.00182-0.07121 0.46743-0.79555
  -2   0  -917055.29 2823.75   1-0.91116 0.62482-0.03738-0.04478 0.41034-0.77948
  -2   0 -10 4956.27 1565.17   1-0.93157 0.64123-0.06934-0.02195 0.35688-0.76703
  -2   0 -11 9431.34 2180.48   1-0.94670 0.65237-0.09827-0.00215 0.30673-0.75789
  -2   0 -1228509.48 3914.41   1-0.95762 0.65859-0.12506 0.01538 0.25943-0.75234
  -2   0 -1318339.10 3322.87   1-0.96517 0.66210-0.14929 0.03047 0.21480-0.74879
  -2   0 -14 3209.60 1563.40   1-0.96994 0.66283-0.17166 0.04370 0.17242-0.74748
  -2   0 -15 4958.20 1946.18   1-0.97239 0.66124-0.19244 0.05535 0.13198-0.74812
  -2   0 -16  544.38 1220.81   1-0.97284 0.65765-0.21186 0.06563 0.09323-0.75045
  -2   0 -17 5786.14 2332.10   1-0.97155 0.65234-0.23010 0.07472 0.05594-0.75423
  -2   0 -18 1743.21 1477.93   1-0.96873 0.64548-0.24729 0.08278 0.01990-0.75927
  -2   0 -19   35.40  807.62   1-0.96452 0.63723-0.26357 0.08992-0.01503-0.76540
  -2   0 -20  259.75 1211.61   1-0.95890 0.62791-0.27933 0.09620-0.04969-0.77231
   2   1 -21 2134.31 1805.00   1-0.68695 0.88431-0.46218 0.35580-0.56078-0.30232
   2   1 -20  165.37  826.29   1-0.69133 0.89273-0.46109 0.36386-0.55627-0.26573
   2   1 -19  -16.05  625.10   1-0.69430 0.89975-0.46034 0.37227-0.55319-0.22771
   2   1 -18  494.49 1249.10   1-0.69571 0.90521-0.45998 0.38107-0.55171-0.18809
   2   1 -17  147.84  824.74   1-0.69538 0.90892-0.46007 0.39031-0.55206-0.14664
   2   1 -16 3767.15 1691.99   1-0.69307 0.91066-0.46065 0.40005-0.55446-0.10314
   2   1 -1523191.76 4038.48   1-0.68848 0.91012-0.46180 0.41036-0.55921-0.05729
   2   1 -14 4464.12 1844.03   1-0.68120 0.90688-0.46357 0.42128-0.56662-0.00878
   2   1 -13 1555.35 1150.36   1-0.67072 0.90044-0.46599 0.43285-0.57704 0.04274
   2   1 -12 7613.81 1950.31   1-0.65635 0.89013-0.46908 0.44510-0.59088 0.09768
   2   1 -1150317.77 6371.78   1-0.63725 0.87507-0.47283 0.45800-0.60855 0.15645
   2   1 -10  753.48  901.40   1-0.61294 0.85403-0.47805 0.47242-0.62909 0.21779
   2   1  -989380.17 9911.35   1-0.58072 0.82590-0.48271 0.48625-0.65554 0.28537
   2   1  -8234837.510308.56   1-0.53946 0.78872-0.48730 0.50002-0.68666 0.35762
   2   1  -7320491.911974.16   1-0.48707 0.74041-0.49113 0.51302-0.72217 0.43426
   2   1  -6115222.2 5833.72   1-0.42129 0.67872-0.49312 0.52418-0.76113 0.51435
   2   1  -563857.22 4022.03   1-0.34002 0.60152-0.49174 0.53198-0.80160 0.59595
   2   1  -421074.18 2410.14   1-0.23869 0.50475-0.49151 0.54023-0.83751 0.67332
   2   1  -386906.63 4644.19   1-0.12505 0.39494-0.47737 0.53534-0.86975 0.74660
   2   1  -2  162.20  280.86   1 0.00169 0.27201-0.45408 0.52129-0.89095 0.80886
  -2  -1   122290.36 2265.15   1-0.13287-0.14513 0.41265-0.48926 0.90114-0.85997
   2   1  -124771.81 2344.45   1 0.13568 0.14184-0.42102 0.49748-0.89684 0.85579
  -2  -1   013511.67 1844.53   1-0.26731-0.01450 0.37123-0.45723 0.88922-0.88922
  -2  -1  -151499.07 3608.03   1-0.39336 0.10731 0.32515-0.42013 0.85996-0.90109
  -2  -1  -229254.92 2604.19   1-0.50595 0.21603 0.27428-0.37847 0.81778-0.90004
  -2  -1  -3166415.0 7259.97   1-0.60258 0.30879 0.22298-0.33638 0.76627-0.88965
  -2  -1  -4356545.912640.37   1-0.68121 0.38270 0.17305-0.29533 0.71133-0.87539
  -2  -1  -5 2964.32 1058.15   1-0.74685 0.44434 0.12660-0.25800 0.65282-0.85789
  -2  -1  -619182.65 2612.42   1-0.79981 0.49330 0.08355-0.22408 0.59440-0.84049
  -2  -1  -737662.00 4894.88   1-0.84217 0.53167 0.04401-0.19367 0.53740-0.82450
  -2  -1  -825343.66 3768.21   1-0.87585 0.56135 0.00782-0.16661 0.48250-0.81062
  -2  -1  -9  261.46  585.60   1-0.90246 0.58397-0.02530-0.14261 0.43001-0.79914
  -2  -1 -1037944.67 4644.71   1-0.92332 0.60083-0.05569-0.12135 0.37996-0.79011
  -2  -1 -11 1260.01 1104.37   1-0.93946 0.61298-0.08367-0.10250 0.33225-0.78342
  -2  -1 -12 2111.75 1458.94   1-0.95172 0.62124-0.10954-0.08577 0.28673-0.77891
  -2  -1 -13 4509.93 1978.51   1-0.96069 0.62537-0.13399-0.07070 0.24312-0.77711
  -2  -1 -1421421.12 3601.15   1-0.96694 0.62758-0.15645-0.05738 0.20136-0.77642
  -2  -1 -15 1021.67 1135.30   1-0.97083 0.62744-0.17749-0.04548 0.16119-0.77733
  -2  -1 -16  873.90  989.33   1-0.97267 0.62524-0.19728-0.03483 0.12243-0.77964
  -2  -1 -17  -38.96  615.22   1-0.97269 0.62124-0.21597-0.02528 0.08492-0.78321
  -2  -1 -18  142.53  987.25   1-0.97110 0.61560-0.23368-0.01671 0.04850-0.78787
  -2  -1 -19  214.92  954.47   1-0.96802 0.60849-0.25051-0.00901 0.01306-0.79350
   2   2 -21   11.98  735.07   1-0.62684 0.85548-0.47572 0.45529-0.61705-0.24668
   2   2 -20   41.46  775.53   1-0.62847 0.86213-0.47441 0.46308-0.61640-0.20560
   2   2 -19  922.46 1037.90   1-0.62828 0.86599-0.47444 0.47227-0.61656-0.16434
   2   2 -18  213.54  981.52   1-0.62613 0.86702-0.47584 0.48293-0.61767-0.12266
   2   2 -17   97.26  636.94   1-0.62165 0.86663-0.47661 0.49287-0.62159-0.07761
   2   2 -16  665.28 1146.98   1-0.61456 0.86362-0.47779 0.50322-0.62771-0.03037
   2   2 -1516264.16 3376.57   1-0.60444 0.85758-0.47938 0.51398-0.63627 0.01931
   2   2 -1421273.07 3826.27   1-0.59076 0.84798-0.48136 0.52514-0.64751 0.07169
   2   2 -13 2653.70 1317.96   1-0.57289 0.83419-0.48370 0.53665-0.66168 0.12699
   2   2 -1223442.68 3470.39   1-0.55001 0.81540-0.48627 0.54839-0.67898 0.18542
   2   2 -1113826.97 2599.41   1-0.52118 0.79065-0.48888 0.56017-0.69953 0.24710
   2   2 -1110040.20 1389.47   1-0.59724 0.87130 0.54209-0.47163-0.59113 0.13557
   2   2 -10 7881.61 1787.37   1-0.48526 0.75881-0.49123 0.57169-0.72333 0.31203
   2   2 -10 5722.69  968.20   1-0.57869 0.85667 0.56557-0.48582-0.58756 0.17342
   2   2  -9 2791.00 1138.07   1-0.44095 0.71858-0.49284 0.58248-0.75011 0.37994
   2   2  -9 1980.96  642.57   1-0.55618 0.83808 0.59256-0.50352-0.58268 0.20995
   2   2  -8 3027.38 1150.19   1-0.38688 0.66860-0.49303 0.59184-0.77925 0.45021
   2   2  -8 2335.70  637.40   1-0.53021 0.81603 0.62182-0.52348-0.57636 0.24505
   2   2  -716669.99 2672.46   1-0.31740 0.60389-0.49733 0.60402-0.80740 0.52006
   2   2  -712708.99 1807.48   1-0.50129 0.79103 0.65227-0.54463-0.56854 0.27864
   2   2  -6  502.20  558.15   1-0.24078 0.53109-0.49171 0.60764-0.83680 0.59051
   2   2  -6  460.76  394.64   1-0.46992 0.76357 0.68298-0.56604-0.55920 0.31071
   2   2  -5 6474.18 1520.59   1-0.15217 0.44630-0.48134 0.60652-0.86322 0.65797
   2   2  -413674.94 2039.82   1-0.05264 0.35060-0.46502 0.59945-0.88373 0.71953
  -2  -2   3 5767.13 1359.21   1-0.04948-0.25279 0.43390-0.57773 0.89959-0.77608
   2   2  -3 5979.99 1318.92   1 0.05525 0.24652-0.44191 0.58559-0.89535 0.77221
  -2  -2   227224.77 2698.51   1-0.16269-0.14338 0.40424-0.55746 0.90006-0.81772
   2   2  -230456.90 2821.55   1 0.16757 0.13803-0.41186 0.56478-0.89570 0.81360
  -2  -2   175431.90 5421.17   1-0.27567-0.03421 0.36835-0.53096 0.88787-0.84670
  -2  -2   0 7654.56 1984.66   1-0.38365 0.06955 0.32915-0.50069 0.86282-0.86282
  -2  -2  -1  792.08  683.80   1-0.48248 0.16450 0.28561-0.46636 0.82803-0.86915
  -2  -2  -222656.53 2502.10   1-0.57040 0.24856 0.24096-0.43092 0.78522-0.86747
  -2  -2  -314385.52 2151.24   1-0.64481 0.31814 0.19629-0.39518 0.73870-0.86174
  -2  -2  -4 8990.79 1938.43   1-0.70947 0.37880 0.15384-0.36187 0.68773-0.85179
  -2  -2  -5 1476.83  939.44   1-0.76370 0.42904 0.11353-0.33069 0.63549-0.84057
  -2  -2  -629309.64 4178.35   1-0.80873 0.47008 0.07566-0.30195 0.58327-0.82936
  -2  -2  -7 8618.57 2139.49   1-0.84584 0.50318 0.04031-0.27573 0.53190-0.81900
  -2  -2  -8 2048.15 1307.13   1-0.87620 0.52955 0.00741-0.25196 0.48187-0.80999
  -2  -2  -9 9890.19 2255.76   1-0.90088 0.55023-0.02318-0.23048 0.43343-0.80256
  -2  -2 -10 5682.48 2011.95   1-0.92076 0.56611-0.05168-0.21112 0.38668-0.79683
  -2  -2 -11  847.14 1923.00   1-0.93657 0.57793-0.07826-0.19367 0.34160-0.79276
  -2  -2 -12 9350.43 2555.03   1-0.94893 0.58629-0.10313-0.17793 0.29814-0.79031
  -2  -2 -1324349.88 3799.63   1-0.95828 0.59072-0.12688-0.16368 0.25610-0.79009
  -2  -2 -1430446.96 4443.41   1-0.96507 0.59348-0.14890-0.15081 0.21552-0.79058
  -2  -2 -15 5429.69 2448.48   1-0.96961 0.59398-0.16969-0.13916 0.17620-0.79234
  -2  -2 -16 1240.02 1709.83   1-0.97215 0.59248-0.18937-0.12861 0.13802-0.79524
  -2  -2 -17  -60.71  745.26   1-0.97289 0.58919-0.20807-0.11906 0.10087-0.79917
  -2  -2 -18  264.33  949.15   1-0.97200 0.58426-0.22588-0.11039 0.06464-0.80401
   2   3 -21  178.17  825.57   1-0.55188 0.81298-0.48608 0.55174-0.67760-0.18612
   2   3 -20  116.16  711.60   1-0.55000 0.81518-0.48627 0.56111-0.67899-0.14360
   2   3 -19  -68.39  656.60   1-0.54585 0.81511-0.48669 0.57070-0.68203-0.09943
   2   3 -18   45.37  706.07   1-0.53914 0.81249-0.48733 0.58051-0.68689-0.05344
   2   3 -17  101.13  673.41   1-0.52955 0.80698-0.48819 0.59055-0.69371-0.00549
   2   3 -16  646.74 1163.54   1-0.51667 0.79818-0.48923 0.60076-0.70263 0.04455
   2   3 -15 3545.99 1635.37   1-0.50002 0.78561-0.49038 0.61108-0.71378 0.09683
   2   3 -1411240.40 2613.46   1-0.47902 0.76870-0.49154 0.62141-0.72726 0.15144
   2   3 -1320518.36 3493.99   1-0.45301 0.74677-0.49253 0.63158-0.74308 0.20839
   2   3 -1313482.44 1996.41   1-0.63659 0.93497 0.48802-0.34980-0.59714 0.05876
   2   3 -12 6630.54 1909.10   1-0.42122 0.71906-0.49312 0.64134-0.76117 0.26761
   2   3 -12 4685.34 1251.09   1-0.62824 0.93055 0.50001-0.35249-0.59606 0.09909
   2   3 -11    5.75  589.51   1-0.38282 0.68474-0.49297 0.65036-0.78129 0.32886
   2   3 -11  -26.21  227.78   1-0.61652 0.92274 0.51636-0.35955-0.59436 0.13880
   2   3 -10  140.00  574.69   1-0.33207 0.63898-0.49804 0.66269-0.80104 0.39056
   2   3 -10  -31.96  220.88   1-0.60162 0.91175 0.53636-0.37025-0.59191 0.17777
   2   3  -9 4134.36 1372.12   1-0.27818 0.58891-0.49486 0.66876-0.82324 0.45380
   2   3  -9 2663.31  884.84   1-0.58373 0.89778 0.55930-0.38390-0.58858 0.21585
   2   3  -8 5723.64 1489.86   1-0.21549 0.53004-0.48916 0.67231-0.84515 0.51676
   2   3  -8 4757.63 1155.68   1-0.56304 0.88101 0.58450-0.39981-0.58423 0.25292
   2   3  -715504.60 2689.24   1-0.14380 0.46218-0.48015 0.67255-0.86531 0.57797
   2   3  -710939.06 1949.52   1-0.53973 0.86162 0.61132-0.41732-0.57876 0.28886
   2   3  -6  342.60  615.33   1-0.06353 0.38573-0.46704 0.66868-0.88194 0.63565
   2   3  -6  165.81  389.57   1-0.51403 0.83983 0.63912-0.43583-0.57208 0.32360
   2   3  -545841.12 5669.94   1 0.02412 0.30190-0.44915 0.66004-0.89312 0.68788
   2   3  -532210.97 4046.29   1-0.48616 0.81588 0.66737-0.45478-0.56414 0.35707
  -2  -3   476022.64 8650.67   1-0.10991-0.22042 0.41883-0.63927 0.90138-0.73670
   2   3  -484298.77 9321.85   1 0.11711 0.21273-0.42612 0.64626-0.89705 0.73285
   2   3  -460838.46 6831.40   1-0.45637 0.79001 0.69555-0.47366-0.55491 0.38925
  -2  -3   3  624.41  779.42   1-0.20644-0.12771 0.39111-0.62094 0.89688-0.77338
   2   3  -3  689.36  767.75   1 0.21435 0.11946-0.39948 0.62861-0.89132 0.76848
  -2  -3   223368.65 3548.59   1-0.30253-0.03542 0.35884-0.59805 0.88300-0.80066
  -2  -3   1 2668.31 1977.11   1-0.39537 0.05321 0.32431-0.57242 0.85935-0.81822
  -2  -3   040175.04 5115.19   1-0.48144 0.13541 0.28610-0.54342 0.82846-0.82846
  -2  -3  -1 3894.71 1477.64   1-0.55977 0.20987 0.24669-0.51322 0.79107-0.83219
  -2  -3  -2 7159.88 1744.11   1-0.62780 0.27297 0.20663-0.48215 0.75044-0.83247
  -2  -3  -3 3265.77 1242.38   1-0.68864 0.32981 0.16811-0.45276 0.70534-0.82838
  -2  -3  -454878.71 6746.99   1-0.74116 0.37834 0.13090-0.42468 0.65843-0.82249
  -2  -3  -514149.51 2811.78   1-0.78601 0.41920 0.09535-0.39826 0.61080-0.81587
  -2  -3  -6115380.510432.85   1-0.82400 0.45319 0.06165-0.37369 0.56321-0.80930
  -2  -3  -756362.76 6391.13   1-0.85594 0.48113 0.02983-0.35100 0.51620-0.80330
  -2  -3  -8  606.56  986.93   1-0.88260 0.50379-0.00012-0.33017 0.47011-0.79823
  -2  -3  -9  127.35  695.55   1-0.90468 0.52188-0.02832-0.31110 0.42512-0.79426
  -2  -3 -10   -4.94  634.57   1-0.92280 0.53600-0.05487-0.29368 0.38134-0.79148
  -2  -3 -11  204.49  791.14   1-0.93746 0.54666-0.07991-0.27778 0.33876-0.78993
  -2  -3 -1217469.71 3311.11   1-0.94912 0.55432-0.10355-0.26326 0.29738-0.78956
  -2  -3 -13 6120.56 2457.32   1-0.95809 0.55829-0.12636-0.25009 0.25706-0.79104
  -2  -3 -14  195.97 1134.04   1-0.96474 0.56090-0.14764-0.23795 0.21788-0.79294
  -2  -3 -15  218.83  882.69   1-0.96929 0.56142-0.16787-0.22686 0.17968-0.79582
  -2  -3 -16   81.94  791.65   1-0.97195 0.56004-0.18715-0.21672 0.14239-0.79961
  -2  -3 -17  229.33 1197.00   1-0.97289 0.55695-0.20556-0.20745 0.10592-0.80421
   2   4 -20  101.56  726.11   1-0.45505 0.75268-0.49247 0.65340-0.74188-0.08071
   2   4 -19 1939.41 1614.07   1-0.44626 0.74798-0.49272 0.66282-0.74704-0.03442
   2   4 -18  116.08  672.89   1-0.43440 0.74020-0.49296 0.67224-0.75384 0.01349
   2   4 -17  157.57  613.41   1-0.41911 0.72900-0.49314 0.68159-0.76233 0.06311
   2   4 -16  100.24  633.22   1-0.39998 0.71394-0.49315 0.69077-0.77253 0.11445
   2   4 -15  428.37  903.44   1-0.37652 0.69457-0.49286 0.69965-0.78442 0.16746
   2   4 -14 4032.71 1782.87   1-0.34822 0.67035-0.49206 0.70803-0.79787 0.22205
   2   4 -14 2340.71 1032.15   1-0.63441 0.96103 0.49118-0.27591-0.59687 0.01707
   2   4 -13  850.73 1911.44   1-0.30945 0.63677-0.49690 0.71952-0.81075 0.27712
   2   4 -13  554.18 1234.03   1-0.62957 0.96011 0.49812-0.27354-0.59624 0.05785
   2   4 -12 1729.77 1243.90   1-0.26999 0.60115-0.49423 0.72610-0.82633 0.33375
   2   4 -12 1077.58 1406.20   1-0.62197 0.95642 0.50883-0.27497-0.59517 0.09820
   2   4 -11 2966.86 1373.23   1-0.22413 0.55911-0.49007 0.73118-0.84237 0.39083
   2   4 -11 2787.45 1230.72   1-0.61173 0.95010 0.52288-0.27972-0.59360 0.13805
   2   4 -10 9323.39 2176.11   1-0.17149 0.51029-0.48394 0.73430-0.85812 0.44764
   2   4 -10 6501.74 1602.94   1-0.59897 0.94126 0.53982-0.28736-0.59144 0.17730
   2   4  -913258.74 2565.85   1-0.11193 0.45456-0.47532 0.73494-0.87265 0.50322
   2   4  -9 9185.55 1871.26   1-0.58380 0.93000 0.55922-0.29746-0.58859 0.21586
   2   4  -8 2810.27 1378.55   1-0.04565 0.39210-0.46369 0.73255-0.88481 0.55643
   2   4  -8 1824.74 1036.59   1-0.56630 0.91642 0.58063-0.30957-0.58495 0.25363
   2   4  -722360.41 3307.74   1 0.02671 0.32356-0.44856 0.72667-0.89334 0.60601
   2   4  -715491.37 2596.31   1-0.54656 0.90060 0.60363-0.32328-0.58042 0.29052
  -2  -4   619601.98 2987.85   1-0.09509-0.25951 0.42269-0.71035 0.90126-0.65424
   2   4  -621665.52 3195.46   1 0.10404 0.25005-0.42961 0.71697-0.89699 0.65070
   2   4  -614865.10 2518.01   1-0.52470 0.88265 0.62780-0.33815-0.57493 0.32645
  -2  -4   5 7112.54 5594.68   1-0.17660-0.18181 0.40017-0.69722 0.89926-0.69341
   2   4  -5 7751.41 1711.48   1 0.18678 0.17135-0.40811 0.70432-0.89362 0.68888
   2   4  -5 5715.14 1559.83   1-0.50083 0.86270 0.65274-0.35380-0.56840 0.36133
  -2  -4   416373.31 3608.29   1-0.25963-0.10258 0.37384-0.68028 0.89040-0.72572
   2   4  -413837.64 2465.80   1-0.47509 0.84088 0.67807-0.36984-0.56079 0.39514
  -2  -4   3 1437.65 1109.35   1-0.34290-0.02344 0.34532-0.66078 0.87359-0.75021
   2   4  -3 1394.90  941.66   1-0.44762 0.81733 0.70345-0.38592-0.55206 0.42782
  -2  -4   2  323.24  338.28   1-0.42205 0.05183 0.31299-0.63766 0.85082-0.76856
  -2  -4   1   59.32  482.54   1-0.49675 0.12266 0.27877-0.61265 0.82190-0.78077
  -2  -4   010345.17 2308.24   1-0.56572 0.18777 0.24349-0.58658 0.78781-0.78781
  -2  -4  -110346.60 2115.92   1-0.62665 0.24366 0.20731-0.55946 0.75121-0.79222
  -2  -4  -242655.96 4946.00   1-0.68230 0.29532 0.17233-0.53360 0.71046-0.79249
  -2  -4  -3 8512.85 2089.29   1-0.73137 0.34039 0.13816-0.50856 0.66783-0.79088
  -2  -4  -433479.11 4405.36   1-0.77418 0.37920 0.10512-0.48466 0.62416-0.78822
  -2  -4  -5  999.54 1017.51   1-0.81121 0.41224 0.07343-0.46209 0.58011-0.78518
  -2  -4  -6112573.311283.89   1-0.84301 0.44004 0.04317-0.44096 0.53615-0.78224
  -2  -4  -751147.06 6436.47   1-0.87011 0.46314 0.01437-0.42130 0.49264-0.77974
  -2  -4  -8 2192.10 1782.17   1-0.89304 0.48207-0.01298-0.40306 0.44978-0.77790
  -2  -4  -9 2889.60 1946.45   1-0.91226 0.49730-0.03897-0.38621 0.40773-0.77686
  -2  -4 -10 3371.35 1861.30   1-0.92821 0.50925-0.06365-0.37066 0.36655-0.77670
  -2  -4 -11  752.19 1619.81   1-0.94125 0.51829-0.08712-0.35632 0.32627-0.77743
  -2  -4 -12  343.34  955.98   1-0.95169 0.52473-0.10946-0.34311 0.28687-0.77905
  -2  -4 -13 2179.50 1622.12   1-0.95977 0.52773-0.13121-0.33112 0.24822-0.78221
  -2  -4 -14 6102.05 2643.63   1-0.96576 0.52969-0.15159-0.31988 0.21049-0.78555
  -2  -4 -15 7337.91 3080.31   1-0.96985 0.52973-0.17108-0.30952 0.17352-0.78966
   2   5 -20  508.53 1363.45   1-0.34333 0.67343-0.49188 0.73890-0.80010-0.02249
   2   5 -19   55.06  679.04   1-0.32412 0.66039-0.49767 0.75051-0.80452 0.02460
   2   5 -18  763.10 1754.65   1-0.30706 0.64716-0.49676 0.75885-0.81174 0.07287
   2   5 -17  -21.06  552.73   1-0.28623 0.63015-0.49543 0.76677-0.82012 0.12230
   2   5 -16 1911.66 1463.98   1-0.26126 0.60901-0.49353 0.77411-0.82956 0.17278
   2   5 -15   47.93  504.11   1-0.23178 0.58336-0.49084 0.78067-0.83984 0.22412
   2   5 -14  158.52  582.58   1-0.19746 0.55286-0.48714 0.78622-0.85070 0.27602
   2   5 -14  -27.27  315.66   1-0.61833 0.97710 0.51388-0.21225-0.59463 0.01483
   2   5 -13 2449.72 1464.75   1-0.15797 0.51720-0.48214 0.79047-0.86172 0.32810
   2   5 -13 1589.92  984.91   1-0.61354 0.97622 0.52043-0.20950-0.59389 0.05551
   2   5 -12  772.29  866.54   1-0.11311 0.47616-0.47551 0.79309-0.87240 0.37982
   2   5 -12  580.58  864.86   1-0.60644 0.97305 0.52998-0.20976-0.59273 0.09576
   2   5 -11  845.30 1900.56   1-0.06280 0.42967-0.46690 0.79373-0.88207 0.43054
   2   5 -11  669.01 1461.67   1-0.59714 0.96766 0.54221-0.21269-0.59111 0.13556
   2   5 -1016520.35 3035.63   1-0.00715 0.37785-0.45596 0.79203-0.88997 0.47948
   2   5 -1011120.33 2306.89   1-0.58572 0.96016 0.55681-0.21799-0.58897 0.17482
  -2  -5   928374.28 4102.62   1-0.04258-0.33249 0.43552-0.78101 0.89917-0.52864
   2   5  -930465.30 4341.86   1 0.05344 0.32108-0.44234 0.78767-0.89525 0.52581
   2   5  -920789.85 3181.20   1-0.57223 0.95059 0.57348-0.22536-0.58622 0.21350
  -2  -5   8 2061.49 1394.54   1-0.10801-0.27086 0.41933-0.77422 0.90138-0.57202
   2   5  -8 1966.10 1249.98   1 0.11829 0.26005-0.42580 0.78038-0.89704 0.56866
   2   5  -8 2367.97 1360.05   1-0.55674 0.93901 0.59191-0.23450-0.58281 0.25150
  -2  -5   7  349.94  592.53   1-0.17687-0.20580 0.40009-0.76436 0.89924-0.61105
   2   5  -7  202.21  590.96   1 0.18868 0.19377-0.40753 0.77082-0.89348 0.60685
   2   5  -7  956.81 1067.16   1-0.53930 0.92549 0.61180-0.24509-0.57865 0.28875
  -2  -5   6  225.63  411.71   1-0.24788-0.13859 0.37778-0.75144 0.89209-0.64507
   2   5  -6  105.96  559.18   1 0.25859 0.12762-0.38482 0.75741-0.88602 0.64034
   2   5  -6   45.50  447.75   1-0.51999 0.91009 0.63284-0.25684-0.57368 0.32520
  -2  -5   5 7596.11 3114.33   1-0.31958-0.07070 0.35260-0.73565 0.87951-0.67366
   2   5  -5 5596.47 1748.96   1-0.49886 0.89288 0.65474-0.26944-0.56784 0.36077
  -2  -5   4 9275.08 3675.05   1-0.39139-0.00301 0.32597-0.71799 0.86055-0.69603
   2   5  -4 7347.66 1975.62   1-0.47600 0.87393 0.67721-0.28261-0.56107 0.39541
  -2  -5   3  560.22  501.74   1-0.45949 0.06121 0.29632-0.69756 0.83729-0.71390
   2   5  -3  405.48  773.90   1-0.45149 0.85335 0.69997-0.29609-0.55333 0.42909
  -2  -5   2  450.85  655.57   1-0.52411 0.12196 0.26523-0.67568 0.80929-0.72703
  -2  -5   1 1978.68 1138.60   1-0.58435 0.17833 0.23328-0.65293 0.77724-0.73611
  -2  -5   0  -39.10  587.51   1-0.63812 0.22698 0.20039-0.62916 0.74339-0.74339
  -2  -5  -1 5808.48 1929.11   1-0.68803 0.27289 0.16851-0.60641 0.70583-0.74685
  -2  -5  -2 1558.35 1278.91   1-0.73272 0.31358 0.13716-0.58419 0.66655-0.74858
  -2  -5  -324934.47 4069.74   1-0.77235 0.34921 0.10661-0.56277 0.62617-0.74922
  -2  -5  -461012.40 7207.82   1-0.80720 0.38006 0.07703-0.54232 0.58522-0.74928
  -2  -5  -5  660.48 1630.86   1-0.83760 0.40647 0.04855-0.52297 0.54410-0.74918
  -2  -5  -6  204.84  831.56   1-0.86395 0.42882 0.02121-0.50476 0.50312-0.74921
  -2  -5  -7  230.83 1069.57   1-0.88660 0.44748-0.00496-0.48770 0.46249-0.74959
  -2  -5  -8  100.93  769.63   1-0.90592 0.46280-0.03002-0.47178 0.42236-0.75048
  -2  -5  -9  137.74  746.60   1-0.92223 0.47511-0.05398-0.45695 0.38283-0.75196
  -2  -5 -10  228.37 1091.62   1-0.93583 0.48471-0.07690-0.44316 0.34394-0.75409
  -2  -5 -11  226.39  876.14   1-0.94697 0.49186-0.09885-0.43034 0.30571-0.75688
  -2  -5 -12 1357.22 1611.27   1-0.95588 0.49677-0.11987-0.41845 0.26815-0.76033
  -2  -5 -13 2948.66 2115.38   1-0.96272 0.49844-0.14052-0.40768 0.23109-0.76507
   2   6 -17 1118.85 1221.39   1-0.14465 0.52047-0.48028 0.83732-0.86510 0.16728
   2   6 -16  415.57 1238.77   1-0.11487 0.49452-0.47579 0.84209-0.87202 0.21524
   2   6 -15   24.58  536.16   1-0.08082 0.46430-0.47013 0.84567-0.87888 0.26316
   2   6 -14  197.22  662.75   1-0.04240 0.42969-0.46306 0.84786-0.88530 0.31063
   2   6 -14   36.16  482.53   1-0.59702 0.98794 0.54237-0.15438-0.59109 0.01129
   2   6 -13   -0.35  504.47   1 0.00042 0.39069-0.45435 0.84839-0.89082 0.35719
   2   6 -13   15.11  496.23   1-0.59230 0.98714 0.54845-0.15117-0.59022 0.05184
  -2  -6  12 2213.84 1427.68   1-0.03527-0.36025 0.43720-0.84053 0.89867-0.40463
   2   6 -12 2278.53 1427.09   1 0.04755 0.34738-0.44374 0.84703-0.89488 0.40230
   2   6 -12 1627.92 1398.86   1-0.58557 0.98433 0.55699-0.15041-0.58894 0.09197
  -2  -6  11  395.12  754.96   1-0.08684-0.31248 0.42479-0.83751 0.90111-0.44824
   2   6 -11  591.40 1063.61   1 0.09871 0.30005-0.43101 0.84355-0.89692 0.44539
   2   6 -11  526.58 1002.87   1-0.57691 0.97959 0.56776-0.15189-0.58720 0.13164
  -2  -6  10  337.61  685.35   1-0.14212-0.26101 0.41009-0.83219 0.90090-0.48920
   2   6 -10  322.73  746.25   1 0.15343 0.24916-0.41598 0.83777-0.89633 0.48584
   2   6 -10  369.24  768.53   1-0.56638 0.97297 0.58053-0.15536-0.58497 0.17082
  -2  -6   9 1325.65 1475.02   1-0.20046-0.20647 0.39296-0.82446 0.89743-0.52690
   2   6  -9 1719.74 1380.51   1 0.21339 0.19337-0.39979 0.83017-0.89141 0.52289
   2   6  -9 1414.36 1284.06   1-0.55403 0.96453 0.59506-0.16060-0.58218 0.20946
  -2  -6   8 2178.88 2629.13   1-0.26100-0.14974 0.37338-0.81426 0.89020-0.56084
   2   6  -8 1574.38 1077.34   1-0.53989 0.95432 0.61114-0.16737-0.57880 0.24749
  -2  -6   7 7957.27 2607.24   1-0.32274-0.09180 0.35142-0.80169 0.87882-0.59063
   2   6  -7 6375.35 1920.63   1-0.52403 0.94237 0.62852-0.17546-0.57475 0.28486
  -2  -6   6  600.26 1327.28   1-0.38601-0.03257 0.32818-0.78756 0.86213-0.61536
   2   6  -6  408.64 1063.28   1-0.50647 0.92873 0.64698-0.18462-0.56999 0.32151
  -2  -6   5  118.97  349.27   1-0.44643 0.02397 0.30224-0.77083 0.84222-0.63658
   2   6  -5   56.66  520.77   1-0.48727 0.91344 0.66628-0.19463-0.56447 0.35739
  -2  -6   4  165.90  824.33   1-0.50487 0.07854 0.27481-0.75261 0.81827-0.65376
   2   6  -4  -12.13  544.94   1-0.46647 0.89656 0.68621-0.20527-0.55812 0.39246
  -2  -6   3 6111.93 1915.10   1-0.56050 0.13030 0.24630-0.73331 0.79067-0.66728
   2   6  -3 4638.51 1881.14   1-0.44414 0.87815 0.70655-0.21631-0.55091 0.42667
  -2  -6   2  145.45  875.30   1-0.61267 0.17860 0.21714-0.71335 0.75991-0.67766
  -2  -6   1 5610.23 1860.09   1-0.65953 0.22023 0.18708-0.69247 0.72801-0.68700
  -2  -6   0  728.39 1097.97   1-0.70357 0.26026 0.15795-0.67247 0.69284-0.69284
  -2  -6  -1 3534.08 1763.14   1-0.74344 0.29615 0.12918-0.65283 0.65619-0.69721
  -2  -6  -2 7453.04 2387.74   1-0.77924 0.32794 0.10098-0.63376 0.61853-0.70056
  -2  -6  -329237.91 4042.03   1-0.81111 0.35581 0.07352-0.61544 0.58025-0.70329
  -2  -6  -4 3531.83 1906.90   1-0.83927 0.37998 0.04690-0.59794 0.54167-0.70573
  -2  -6  -5  450.17 1216.29   1-0.86398 0.40069 0.02118-0.58135 0.50307-0.70814
  -2  -6  -6 3795.01 2152.41   1-0.88550 0.41822-0.00362-0.56567 0.46461-0.71070
  -2  -6  -7  141.27  769.63   1-0.90409 0.43281-0.02750-0.55092 0.42644-0.71355
  -2  -6  -8   31.50  799.13   1-0.91999 0.44471-0.05049-0.53707 0.38866-0.71678
  -2  -6  -9 1963.63 1791.71   1-0.93343 0.45415-0.07260-0.52409 0.35133-0.72046
  -2  -6 -10  183.55  899.48   1-0.94461 0.46134-0.09387-0.51194 0.31447-0.72461
  -2  -6 -11   98.60  776.67   1-0.95371 0.46645-0.11435-0.50059 0.27810-0.72926
  -2  -7  14  870.19 1069.29   1-0.10319-0.31660 0.42060-0.89115 0.90135-0.32497
   2   7 -14  470.03 1136.09   1-0.57194 0.99501 0.57384-0.09949-0.58616 0.00636
  -2  -7  13  369.91  825.64   1-0.14685-0.27673 0.40876-0.88870 0.90074-0.36553
   2   7 -13  186.89  798.86   1 0.15952 0.26349-0.41422 0.89397-0.89608 0.36245
   2   7 -13  365.06  994.87   1-0.56730 0.99430 0.57942-0.09578-0.58517 0.04678
  -2  -7  12   20.53  519.51   1-0.19361-0.23378 0.39506-0.88439 0.89801-0.40397
   2   7 -12   -4.12  464.48   1 0.20807 0.21924-0.40148 0.88965-0.89191 0.40055
   2   7 -12   56.63  541.70   1-0.56085 0.99176 0.58709-0.09415-0.58374 0.08677
  -2  -7  11 1588.87 1743.91   1-0.24301-0.18819 0.37939-0.87811 0.89274-0.43987
   2   7 -11 2418.04 1516.32   1 0.25667 0.17440-0.38548 0.88294-0.88629 0.43588
   2   7 -11 1756.48 1297.72   1-0.55266 0.98748 0.59665-0.09442-0.58187 0.12631
  -2  -7  10  165.29  671.92   1-0.29444-0.14056 0.36174-0.86985 0.88455-0.47285
   2   7 -10  796.92 1386.68   1-0.54276 0.98150 0.60792-0.09639-0.57950 0.16536
  -2  -7   9  147.15  553.69   1-0.34944-0.08946 0.34279-0.86032 0.87199-0.50184
   2   7  -9  358.99 1333.12   1-0.53122 0.97388 0.62073-0.09990-0.57662 0.20389
  -2  -7   8 1890.45 2065.19   1-0.40230-0.04047 0.32141-0.84815 0.85722-0.52819
   2   7  -8 1956.49 1712.63   1-0.51806 0.96463 0.63488-0.10476-0.57317 0.24186
  -2  -7   7 2920.40 3297.63   1-0.45490 0.00825 0.29841-0.83436 0.83905-0.55115
   2   7  -7 2830.76 1805.21   1-0.50332 0.95381 0.65021-0.11079-0.56911 0.27921
  -2  -7   6   39.78  481.90   1-0.50646 0.05594 0.27403-0.81919 0.81755-0.57078
   2   7  -6  270.19  827.51   1-0.48703 0.94144 0.66651-0.11780-0.56440 0.31591
  -2  -7   5   36.47  491.20   1-0.55627 0.10188 0.24856-0.80292 0.79295-0.58730
   2   7  -5  -54.46  646.34   1-0.46923 0.92756 0.68362-0.12562-0.55898 0.35191
  -2  -7   4 7101.46 2012.24   1-0.60376 0.14550 0.22230-0.78587 0.76553-0.60102
   2   7  -4 5435.36 2168.31   1-0.44996 0.91220 0.70136-0.13405-0.55283 0.38717
  -2  -7   3   49.46  581.89   1-0.64725 0.18378 0.19478-0.76767 0.73696-0.61392
  -2  -7   2  860.40 1017.37   1-0.68872 0.22126 0.16805-0.75007 0.70527-0.62324
  -2  -7   1  731.70 1454.56   1-0.72694 0.25548 0.14139-0.73253 0.67197-0.63096
  -2  -7   0   72.52  934.31   1-0.76184 0.28639 0.11500-0.71527 0.63746-0.63746
  -2  -7  -1    4.60  666.28   1-0.79345 0.31400 0.08904-0.69845 0.60207-0.64308
  -2  -7  -2    5.40  701.64   1-0.82186 0.33841 0.06365-0.68219 0.56611-0.64814
  -2  -7  -3  339.26 1150.77   1-0.84721 0.35976 0.03891-0.66658 0.52982-0.65286
  -2  -7  -4 5520.18 2205.75   1-0.86966 0.37822 0.01487-0.65167 0.49341-0.65747
  -2  -7  -5  802.32 1726.22   1-0.88941 0.39396-0.00842-0.63749 0.45703-0.66210
  -2  -7  -6 2174.77 1731.97   1-0.90662 0.40718-0.03098-0.62406 0.42079-0.66688
  -2  -7  -7 1109.50 1265.42   1-0.92148 0.41805-0.05281-0.61137 0.38479-0.67190
  -2  -7  -8 3726.22 2258.66   1-0.93417 0.42673-0.07391-0.59940 0.34908-0.67720
   2   8 -13   75.94  629.25   1-0.53916 0.99830 0.61196-0.04196-0.57862 0.04023
   2   8 -12   89.70  879.73   1-0.53294 0.99600 0.61884-0.03955-0.57706 0.08009
   2   8 -11  283.25 1035.15   1-0.52509 0.99207 0.62737-0.03878-0.57503 0.11948
   2   8 -10   23.52  638.51   1-0.51569 0.98658 0.63739-0.03950-0.57253 0.15839
   2   8  -9  611.99 1394.19   1-0.50475 0.97956 0.64874-0.04156-0.56951 0.19678
  -2  -8   8  243.66  792.95   1-0.52693 0.05222 0.26380-0.87631 0.80792-0.47889
   2   8  -8  606.03 1456.67   1-0.49231 0.97104 0.66129-0.04482-0.56595 0.23464
  -2  -8   7  -14.41  404.01   1-0.57039 0.09181 0.24097-0.86268 0.78523-0.49732
   2   8  -7  127.37  776.19   1-0.47842 0.96106 0.67489-0.04911-0.56181 0.27191
  -2  -8   6 3711.98 1675.35   1-0.61231 0.12986 0.21735-0.84827 0.76015-0.51338
   2   8  -6 2591.57 1896.35   1-0.46308 0.94964 0.68937-0.05430-0.55705 0.30857
  -2  -8   5 5247.23 1965.65   1-0.65124 0.16361 0.19230-0.83268 0.73410-0.52902
   2   8  -5 4759.53 2162.64   1-0.44634 0.93682 0.70460-0.06023-0.55164 0.34457
  -2  -8   4  563.87 1288.72   1-0.68883 0.19721 0.16798-0.81748 0.70518-0.54112
  -2  -8   3  -19.72  448.85   1-0.72397 0.22835 0.14354-0.80218 0.67472-0.55168
  -2  -8   2 2366.77 1591.07   1-0.75651 0.25689 0.11917-0.78694 0.64302-0.56099
  -2  -8   1   -8.46  498.00   1-0.78640 0.28278 0.09503-0.77193 0.61036-0.56934
  -2  -8   0  596.34 1423.24   1-0.81364 0.30603 0.07123-0.75725 0.57697-0.57697
  -2  -8  -1  537.46 1319.75   1-0.83830 0.32669 0.04786-0.74302 0.54309-0.58410
  -2  -8  -2 5366.17 2493.48   1-0.86046 0.34485 0.02501-0.72929 0.50889-0.59092
  -2  -8  -3 1884.04 1755.46   1-0.88022 0.36062 0.00270-0.71612 0.47454-0.59758
  -2  -8  -4 2720.35 1913.96   1-0.89772 0.37412-0.01901-0.70353 0.44015-0.60421
   2   9  -6  300.59 1250.62   1-0.43535 0.95407 0.71427 0.00715-0.54797 0.29949
  -3  10   4  236.73 1094.15   1-0.59308 0.55100 0.54745 0.35328-0.59037 0.75603
  -3  10   3   27.19  661.12   1-0.62373 0.57774 0.50636 0.38507-0.59543 0.71967
  -3  10   2 1337.76 1653.38   1-0.65156 0.60164 0.46573 0.41641-0.59879 0.68162
  -3  10  -1   62.28  738.87   1-0.73830 0.67858 0.34845 0.50191-0.57747 0.53628
  -3  10  -2 2082.54 1563.87   1-0.75525 0.69149 0.31340 0.52774-0.57564 0.49326
  -3  10  -3  -82.17  693.86   1-0.77013 0.70234 0.28001 0.55190-0.57313 0.44956
  -3  10  -4  320.63 1105.42   1-0.78312 0.71130 0.24844 0.57425-0.57008 0.40532
  -3  10  -5  294.87  890.86   1-0.79437 0.71852 0.21881 0.59466-0.56664 0.36069
  -3  10  -6 1309.76 1695.21   1-0.80407 0.72418 0.19120 0.61304-0.56294 0.31581
  -3  10  -7  886.81 1403.23   1-0.81235 0.72843 0.16569 0.62932-0.55912 0.27079
  -3  10  -8 1626.68 1672.12   1-0.81938 0.73143 0.14234 0.64345-0.55528 0.22576
  -3  10  -9  683.79 1708.67   1-0.82531 0.73332 0.12117 0.65539-0.55152 0.18081
  -3  10 -10  151.00 1121.39   1-0.83025 0.73423 0.10222 0.66512-0.54792 0.13603
  -3  10 -11  557.95 1755.00   1-0.83433 0.73428 0.08547 0.67264-0.54458 0.09149
  -3  10 -12  172.52 1193.03   1-0.83767 0.73358 0.07094 0.67794-0.54154 0.04726
  -3  10 -13  215.49 1301.49   1-0.84034 0.73222 0.05861 0.68105-0.53887 0.00340
  -3   9   7  357.99 1265.27   1-0.52056 0.45807 0.63223 0.21003-0.57384 0.86374
  -3   9   6 2107.07 1556.48   1-0.56211 0.49571 0.58561 0.24736-0.58402 0.83251
  -3   9   5  324.48 1209.24   1-0.60008 0.52977 0.53837 0.28530-0.59164 0.79871
  -3   9   4  432.64 1248.39   1-0.63454 0.56030 0.49099 0.32338-0.59688 0.76254
  -3   9   3  101.48  649.91   1-0.66555 0.58740 0.44390 0.36117-0.59998 0.72422
  -3   9   1 1739.10 1303.51   1-0.73829 0.65465 0.34849 0.43437-0.57747 0.61866
  -3   9   0  170.34  693.37   1-0.75874 0.67107 0.30580 0.46783-0.57514 0.57514
  -3   9  -1  191.63  970.63   1-0.77650 0.68480 0.26485 0.49955-0.57174 0.53055
  -3   9  -2  -35.55  615.82   1-0.79177 0.69604 0.22587 0.52931-0.56751 0.48513
  -3   9  -3 3697.14 1785.38   1-0.80479 0.70502 0.18905 0.55691-0.56264 0.43907
  -3   9  -4  120.25  974.99   1-0.81578 0.71198 0.15453 0.58220-0.55732 0.39256
  -3   9  -5 -113.29  757.60   1-0.82497 0.71714 0.12242 0.60508-0.55175 0.34580
  -3   9  -6 2334.78 1738.68   1-0.83258 0.72071 0.09282 0.62546-0.54607 0.29893
  -3   9  -7 1357.13 1638.25   1-0.83881 0.72291 0.06576 0.64330-0.54043 0.25210
  -3   9  -8   16.51  658.38   1-0.84386 0.72393 0.04126 0.65856-0.53497 0.20545
  -3   9  -9  185.19  775.53   1-0.84790 0.72394 0.01934 0.67126-0.52978 0.15907
  -3   9 -10  651.46 1403.10   1-0.85111 0.72311-0.00001 0.68140-0.52498 0.11308
  -3   9 -11  192.79 1190.13   1-0.85361 0.72159-0.01685 0.68901-0.52062 0.06753
  -3   9 -12 2781.29 1644.64   1-0.85554 0.71948-0.03120 0.69414-0.51678 0.02250
  -3   9 -13   66.40  761.31   1-0.85699 0.71690-0.04311 0.69682-0.51351-0.02195
  -3   9 -14  111.88  820.34   1-0.85806 0.71393-0.05262 0.69710-0.51083-0.06581
  -3   9 -15   59.13  693.16   1-0.85881 0.71065-0.05978 0.69503-0.50879-0.10905
  -3   9 -16   12.91  693.73   1-0.85929 0.70709-0.06462 0.69066-0.50738-0.15164
   3  -8 -11  103.59  660.70   1-0.84452 0.91704-0.40118-0.38670-0.35473-0.09737
   3  -8 -10  168.12  699.52   1-0.84687 0.92344-0.39978-0.37895-0.35067-0.06033
   3  -8  -9  396.99 1184.08   1-0.84798 0.92860-0.39911-0.37046-0.34874-0.02116
   3  -8  -8 2650.52 1302.99   1-0.84763 0.93230-0.39933-0.36109-0.34935 0.02054
  -3   8   8 2580.52 1793.39   1-0.50698 0.41626 0.64645 0.11875-0.57014 0.90145
   3  -8  -710458.62 2414.67   1-0.84550 0.93421-0.40060-0.35066-0.35303 0.06533
  -3   8   7 9711.54 2683.13   1-0.55552 0.46089 0.59332 0.16258-0.58253 0.87243
   3  -8  -612179.58 2414.65   1-0.84112 0.93388-0.40316-0.33894-0.36050 0.11389
  -3   8   612188.49 2779.39   1-0.59969 0.50114 0.53888 0.20773-0.59157 0.84005
   3  -8  -5  917.96  878.39   1-0.83378 0.93058-0.40730-0.32565-0.37270 0.16719
  -3   8   5  991.62 1420.61   1-0.63949 0.53702 0.48378 0.25353-0.59749 0.80456
   3  -8  -4  739.85  745.83   1-0.82235 0.92320-0.41337-0.31042-0.39095 0.22655
  -3   8   3  852.06 1039.83   1-0.72893 0.62138 0.36670 0.34865-0.57808 0.70165
  -3   8   2  406.32 1224.27   1-0.75469 0.64311 0.31459 0.39153-0.57572 0.65810
  -3   8   110546.92 2396.27   1-0.77677 0.66116 0.26418 0.43271-0.57168 0.61287
  -3   8   011501.41 2479.01   1-0.79545 0.67580 0.21585 0.47182-0.56626 0.56626
  -3   8  -1 1984.67 1145.77   1-0.81102 0.68735 0.16991 0.50853-0.55978 0.51859
  -3   8  -212219.52 2599.25   1-0.82382 0.69611 0.12664 0.54258-0.55251 0.47013
  -3   8  -3    5.86  649.75   1-0.83416 0.70242 0.08622 0.57378-0.54473 0.42116
  -3   8  -4   -9.93  650.81   1-0.84237 0.70659 0.04878 0.60199-0.53668 0.37192
  -3   8  -5 2745.75 1495.82   1-0.84875 0.70894 0.01441 0.62713-0.52858 0.32263
  -3   8  -6  809.46 1057.66   1-0.85361 0.70977-0.01684 0.64917-0.52062 0.27349
  -3   8  -7  668.02 1177.90   1-0.85721 0.70934-0.04500 0.66810-0.51298 0.22465
  -3   8  -8 5307.33 2132.96   1-0.85980 0.70789-0.07009 0.68396-0.50579 0.17627
  -3   8  -9  786.72 1163.01   1-0.86159 0.70565-0.09216 0.69681-0.49916 0.12845
  -3   8 -10  470.24 1060.77   1-0.86277 0.70280-0.11130 0.70672-0.49318 0.08128
  -3   8 -11  -10.77  637.01   1-0.86350 0.69949-0.12758 0.71378-0.48793 0.03484
  -3   8 -12 3213.04 2775.37   1-0.86392 0.69588-0.14109 0.71807-0.48345-0.01082
  -3   8 -13 2971.69 3248.34   1-0.86412 0.69205-0.15194 0.71969-0.47978-0.05568
  -3   8 -14   45.48  510.19   1-0.86421 0.68810-0.16020 0.71872-0.47694-0.09971
  -3   8 -15  982.16 2493.82   1-0.86422 0.68409-0.16596 0.71525-0.47493-0.14291
  -3   8 -16  259.16  779.56   1-0.86422 0.68005-0.16929 0.70936-0.47376-0.18527
  -3   8 -17   -4.40  655.25   1-0.86422 0.67601-0.17026 0.70111-0.47342-0.22680
   3  -7 -13  474.60 1215.10   1-0.83745 0.93414-0.40525-0.31505-0.36665-0.16765
   3  -7 -12  637.02 1497.01   1-0.84128 0.94202-0.40307-0.30807-0.36023-0.13296
   3  -7 -11   55.44  615.68   1-0.84407 0.94886-0.40144-0.30054-0.35549-0.09661
   3  -7 -10  865.86  904.21   1-0.84569 0.95453-0.40048-0.29235-0.35270-0.05830
   3  -7  -9   98.56  787.49   1-0.84597 0.95885-0.40032-0.28335-0.35223-0.01767
  -3   7   9  140.35  596.55   1-0.47631 0.35736 0.67691 0.01124-0.56117 0.93389
   3  -7  -8  824.07 1079.75   1-0.84463 0.96155-0.40112-0.27340-0.35454 0.02573
  -3   7   8  650.12  848.35   1-0.53512 0.41225 0.61644 0.06241-0.57761 0.90892
   3  -7  -7   11.70  470.38   1-0.84128 0.96225-0.40307-0.26229-0.36023 0.07252
  -3   7   7  134.59  789.36   1-0.58846 0.46167 0.55334 0.11621-0.58950 0.87940
   3  -7  -6  629.69  873.35   1-0.83537 0.96039-0.40642-0.24979-0.37008 0.12348
  -3   7   6  524.10  985.91   1-0.63619 0.50549 0.48859 0.17166-0.59709 0.84558
   3  -7  -5 5266.05 1544.94   1-0.82603 0.95510-0.41146-0.23559-0.38516 0.17966
   3  -7  -418958.89 2851.90   1-0.81192 0.94503-0.41857-0.21933-0.40691 0.24251
  -3   7   414711.98 2811.75   1-0.73897 0.60348 0.34712 0.29149-0.57742 0.74218
   3  -7  -325435.25 3260.22   1-0.79081 0.92797-0.42816-0.20058-0.43735 0.31405
  -3   7   326318.12 3778.48   1-0.76816 0.62863 0.28460 0.34478-0.57352 0.69709
   3  -7  -2  138.61  621.33   1-0.75891 0.90011-0.44068-0.17890-0.47941 0.39721
  -3   7   2  198.79  792.32   1-0.79243 0.64887 0.22409 0.39607-0.56729 0.64967
   3  -7  -121235.14 2598.53   1-0.70910 0.85435-0.45641-0.15401-0.53744 0.49634
  -3   7   124882.90 3995.81   1-0.81220 0.66461 0.16617 0.44476-0.55920 0.60039
  -3   7   078996.25 8294.10   1-0.82791 0.67629 0.11134 0.49037-0.54968 0.54968
  -3   7  -139096.15 4863.73   1-0.84006 0.68440 0.05994 0.53254-0.53916 0.49797
  -3   7  -2 3059.83 1381.55   1-0.84912 0.68943 0.01225 0.57101-0.52805 0.44567
  -3   7  -3  143.71  621.09   1-0.85559 0.69187-0.03157 0.60561-0.51668 0.39311
  -3   7  -420131.10 3295.75   1-0.85992 0.69217-0.07147 0.63629-0.50538 0.34062
  -3   7  -5  414.46 1044.00   1-0.86256 0.69077-0.10744 0.66303-0.49440 0.28845
  -3   7  -6  496.70 1100.71   1-0.86388 0.68806-0.13954 0.68591-0.48397 0.23683
  -3   7  -7   83.69  314.40   1-0.86422 0.68437-0.16788 0.70502-0.47426 0.18593
  -3   7  -8 5162.64 4443.81   1-0.86389 0.68000-0.19258 0.72050-0.46540 0.13588
  -3   7  -9   11.30  852.22   1-0.86312 0.67520-0.21381 0.73250-0.45749 0.08678
  -3   7 -1022458.28 4041.99   1-0.86212 0.67017-0.23172 0.74119-0.45060 0.03870
  -3   7 -11 2762.81 2690.71   1-0.86105 0.66507-0.24649 0.74673-0.44477-0.00831
  -3   7 -1217170.03 5615.29   1-0.86004 0.66003-0.25826 0.74927-0.44002-0.05425
  -3   7 -13    3.77  494.58   1-0.85918 0.65513-0.26719 0.74898-0.43636-0.09910
  -3   7 -14 4787.10 4655.39   1-0.85853 0.65044-0.27342 0.74598-0.43377-0.14288
  -3   7 -15  518.98 1225.44   1-0.85813 0.64601-0.27707 0.74041-0.43224-0.18559
  -3   7 -16  225.86  655.39   1-0.85799 0.64185-0.27826 0.73237-0.43175-0.22728
  -3   7 -17  113.02  395.62   1-0.85813 0.63795-0.27706 0.72194-0.43225-0.26797
  -3   7 -18  228.79  783.64   1-0.85851 0.63430-0.27355 0.70921-0.43372-0.30769
  -3   7 -19  -40.14  567.47   1-0.85912 0.63087-0.26778 0.69421-0.43611-0.34648
   3  -6 -15 2658.12 2178.16   1-0.82312 0.94398-0.41298-0.23974-0.38975-0.22675
   3  -6 -14  426.25 1448.45   1-0.82808 0.95298-0.41038-0.23318-0.38191-0.19349
   3  -6 -13  451.04 1164.16   1-0.83209 0.96104-0.40823-0.22618-0.37545-0.15885
   3  -6 -12  -16.57  726.10   1-0.83506 0.96806-0.40659-0.21866-0.37059-0.12261
   3  -6 -11  466.10 1322.08   1-0.83688 0.97392-0.40558-0.21052-0.36759-0.08450
   3  -6 -10 1020.63 1064.28   1-0.83737 0.97846-0.40530-0.20163-0.36679-0.04421
   3  -6  -9  359.36  789.20   1-0.83628 0.98141-0.40591-0.19187-0.36859-0.00131
  -3   6   9  260.67  619.42   1-0.49133 0.34023 0.66227-0.06047-0.56566 0.93839
   3  -6  -8 2496.12 1437.88   1-0.83327 0.98245-0.40758-0.18104-0.37353 0.04473
  -3   6   8 2047.68 1157.57   1-0.55918 0.40415 0.58906 0.00343-0.58336 0.91468
   3  -6  -7 7465.05 2051.45   1-0.82784 0.98107-0.41051-0.16896-0.38229 0.09459
  -3   6   7 7764.15 2094.14   1-0.61959 0.46065 0.51213 0.07107-0.59482 0.88472
   3  -6  -675659.41 7750.45   1-0.81925 0.97653-0.41495-0.15536-0.39576 0.14916
   3  -6  -512149.55 2237.99   1-0.80639 0.96771-0.42119-0.13996-0.41511 0.20961
  -3   6   5 5679.85 1544.11   1-0.74369 0.58025 0.33762 0.22425-0.57700 0.78295
   3  -6  -4 6691.26 1649.38   1-0.78752 0.95288-0.42956-0.12244-0.44191 0.27751
  -3   6   4 2939.33 5784.19   1-0.77816 0.61069 0.26079 0.29187-0.57135 0.73610
   3  -6  -320250.15 2653.93   1-0.75982 0.92924-0.44035-0.10249-0.47827 0.35497
  -3   6   322331.15 3220.16   1-0.80567 0.63417 0.18641 0.35701-0.56226 0.68583
   3  -6  -232060.81 3403.55   1-0.71857 0.89203-0.45373-0.07995-0.52703 0.44483
  -3   6   234221.14 4057.68   1-0.82682 0.65129 0.11549 0.41871-0.55046 0.63284
   3  -6  -1 1277.72  587.72   1-0.65532 0.83282-0.46930-0.05523-0.59186 0.55076
  -3   6   1  233.60  820.24   1-0.84236 0.66280 0.04879 0.47618-0.53668 0.57787
   3  -6   0 4942.62  973.02   1-0.56264 0.74209-0.48491-0.03166-0.66954 0.66954
  -3   6   0 4333.65 1306.92   1-0.85308 0.66948-0.01312 0.52888-0.52160 0.52160
   3  -6   1 1253.50  488.06   1-0.39132 0.57485-0.49308-0.01430-0.77700 0.81813
  -3   6  -1 1401.75  988.12   1-0.85978 0.67215-0.06992 0.57646-0.50584 0.46465
  -3   6  -2 1386.72  763.94   1-0.86325 0.67159-0.12145 0.61875-0.48993 0.40755
  -3   6  -3   55.62  330.88   1-0.86422 0.66852-0.16768 0.65576-0.47433 0.35076
  -3   6  -4  513.39 1199.17   1-0.86334 0.66361-0.20874 0.68760-0.45940 0.29464
  -3   6  -523443.32 4588.02   1-0.86119 0.65742-0.24481 0.71444-0.44543 0.23949
  -3   6  -6 7515.22 2049.13   1-0.85823 0.65043-0.27615 0.73656-0.43263 0.18549
  -3   6  -7  439.89  825.07   1-0.85487 0.64304-0.30304 0.75422-0.42114 0.13281
  -3   6  -8 5386.39 2295.75   1-0.85141 0.63555-0.32578 0.76774-0.41104 0.08152
  -3   6  -9 5402.97 4977.27   1-0.84810 0.62821-0.34466 0.77739-0.40239 0.03168
  -3   6 -10 1553.92 1556.28   1-0.84513 0.62120-0.35996 0.78347-0.39519-0.01670
  -3   6 -11   75.21  372.20   1-0.84260 0.61464-0.37194 0.78622-0.38944-0.06364
  -3   6 -12  -50.49  535.64   1-0.84062 0.60863-0.38085 0.78590-0.38509-0.10917
  -3   6 -13 1699.75 1544.19   1-0.83922 0.60320-0.38688 0.78270-0.38212-0.15334
  -3   6 -14 1911.16 1699.64   1-0.83843 0.59837-0.39021 0.77682-0.38046-0.19619
  -3   6 -15  130.60  604.30   1-0.83824 0.59415-0.39102 0.76840-0.38006-0.23778
  -3   6 -16  236.19  660.03   1-0.83862 0.59050-0.38942 0.75757-0.38086-0.27817
  -3   6 -17   21.55  497.05   1-0.83954 0.58738-0.38552 0.74445-0.38279-0.31743
  -3   6 -18 -147.15  538.60   1-0.84095 0.58476-0.37940 0.72910-0.38580-0.35560
  -3   6 -19   79.46  480.07   1-0.84279 0.58256-0.37110 0.71158-0.38984-0.39275
   3  -5 -17   21.75  863.05   1-0.80203 0.94705-0.42321-0.16193-0.42147-0.27723
   3  -5 -16 1388.85 1565.85   1-0.80795 0.95702-0.42046-0.15551-0.41282-0.24478
   3  -5 -15  438.01 1312.03   1-0.81295 0.96607-0.41807-0.14875-0.40536-0.21114
   3  -5 -14  153.28 1121.94   1-0.81696 0.97413-0.41610-0.14157-0.39927-0.17613
   3  -5 -13 2050.47 1513.82   1-0.81991 0.98112-0.41462-0.13389-0.39475-0.13955
   3  -5 -12  270.14  935.54   1-0.82165 0.98690-0.41374-0.12561-0.39205-0.10115
   3  -5 -11 3134.81 1567.29   1-0.82201 0.99132-0.41355-0.11665-0.39148-0.06062
   3  -5 -10  117.07  650.06   1-0.82076 0.99411-0.41419-0.10685-0.39342-0.01758
   3  -5  -9   67.30  645.73   1-0.81757 0.99496-0.41580-0.09608-0.39835 0.02844
  -3   5   9  -14.52  252.61   1-0.49468 0.31143 0.65893-0.14349-0.56664 0.93937
   3  -5  -8  858.54 1880.25   1-0.81194 0.99338-0.41856-0.08417-0.40687 0.07807
  -3   5   8  859.07 1827.29   1-0.57754 0.39036 0.56699-0.06085-0.58733 0.91864
   3  -5  -7 1366.55 1009.48   1-0.80321 0.98870-0.42267-0.07090-0.41975 0.13205
  -3   5   7 1066.05  781.69   1-0.64920 0.45811 0.46930 0.02754-0.59856 0.88846
   3  -5  -6  169.32  561.91   1-0.79038 0.97991-0.42834-0.05607-0.43796 0.19135
  -3   5   6  102.13  407.48   1-0.73976 0.54838 0.34555 0.13959-0.57735 0.82449
   3  -5  -5 6352.95 1645.70   1-0.77196 0.96554-0.43582-0.03944-0.46274 0.25723
  -3   5   5 1875.92  947.54   1-0.78345 0.58803 0.24761 0.22831-0.56999 0.77594
   3  -5  -4 9420.26 1749.82   1-0.74568 0.94330-0.44527-0.02083-0.49566 0.33126
  -3   5   4 2478.08  978.75   1-0.81628 0.61683 0.15286 0.31383-0.55705 0.72181
   3  -5  -315520.49 2359.14   1-0.70798 0.90965-0.45672-0.00022-0.53866 0.41535
  -3   5   3 6580.52 1330.69   1-0.83937 0.63589 0.06316 0.39431-0.53987 0.66344
   3  -5  -2   25.14  284.40   1-0.65316 0.85888-0.46974 0.02194-0.59389 0.51169
  -3   5   2  -18.55  307.77   1-0.85407 0.64656-0.02013 0.46838-0.51975 0.60213
   3  -5  -1   10.77  236.72   1-0.57874 0.78657-0.48297 0.04332-0.65710 0.61597
  -3   5   1  106.41  494.50   1-0.86186 0.65032-0.09616 0.53519-0.49793 0.53912
  -3   5   0  300.36  386.81   1-0.86422 0.64864-0.16451 0.59431-0.47544 0.47544
  -3   5  -121697.52 3203.16   1-0.86253 0.64292-0.22512 0.64570-0.45316 0.41197
   3  -5   2   27.06  131.28   1-0.00832 0.23069-0.45620 0.04614-0.88983 0.97193
  -3   5  -2   -4.01  366.70   1-0.85800 0.63435-0.27823 0.68957-0.43176 0.34938
  -3   5  -3   33.42  568.59   1-0.85166 0.62399-0.32422 0.72635-0.41174 0.28817
  -3   5  -4 8561.59 3086.89   1-0.84437 0.61266-0.36363 0.75653-0.39344 0.22868
  -3   5  -5 6657.50 4319.36   1-0.83678 0.60103-0.39701 0.78068-0.37706 0.17111
  -3   5  -6 8069.73 6014.66   1-0.82937 0.58960-0.42493 0.79938-0.36271 0.11557
  -3   5  -7 4529.23 2003.80   1-0.82252 0.57871-0.44793 0.81315-0.35043 0.06210
  -3   5  -8 1371.25 1289.82   1-0.81647 0.56863-0.46652 0.82252-0.34018 0.01066
  -3   5  -9 3321.52 2430.33   1-0.81137 0.55949-0.48115 0.82792-0.33191-0.03879
  -3   5 -10 7231.89 2011.06   1-0.80731 0.55140-0.49220 0.82975-0.32554-0.08635
  -3   5 -1115860.94 2967.51   1-0.80432 0.54439-0.50003 0.82835-0.32095-0.13213
  -3   5 -12 1131.65 2631.52   1-0.80241 0.53844-0.50493 0.82402-0.31806-0.17621
  -3   5 -13 8819.95 3477.56   1-0.80154 0.53354-0.50713 0.81700-0.31675-0.21871
  -3   5 -1424702.18 6105.07   1-0.80166 0.52962-0.50684 0.80748-0.31692-0.25972
  -3   5 -15 5209.75 3674.57   1-0.80269 0.52662-0.50422 0.79564-0.31848-0.29936
  -3   5 -16   89.15  450.88   1-0.80457 0.52447-0.49939 0.78159-0.32133-0.33770
  -3   5 -17  193.05  905.58   1-0.80721 0.52308-0.49246 0.76543-0.32539-0.37483
  -3   5 -18 -119.57  498.53   1-0.81052 0.52236-0.48348 0.74722-0.33057-0.41083
  -3   5 -19  102.00  729.91   1-0.81442 0.52222-0.47250 0.72702-0.33682-0.44577
  -3   5 -20   -4.60  537.81   1-0.81880 0.52256-0.45953 0.70483-0.34407-0.47972
   3  -4 -18  700.79 1965.59   1-0.78103 0.95427-0.43223-0.07616-0.45073-0.28907
   3  -4 -17 1796.09 1956.46   1-0.78690 0.96419-0.42981-0.06942-0.44275-0.25595
   3  -4 -16 -106.85  741.23   1-0.79180 0.97313-0.42774-0.06234-0.43598-0.22162
   3  -4 -15  809.75 1643.27   1-0.79565 0.98103-0.42606-0.05486-0.43058-0.18592
   3  -4 -14 2739.91 1617.81   1-0.79835 0.98777-0.42487-0.04690-0.42675-0.14865
   3  -4 -13  -71.30  737.02   1-0.79976 0.99323-0.42423-0.03838-0.42472-0.10957
   3  -4 -12 5583.45 2021.16   1-0.79971 0.99723-0.42426-0.02920-0.42480-0.06840
   3  -4 -11  258.15  809.24   1-0.79794 0.99950-0.42505-0.01925-0.42733-0.02477
   3  -4 -10  149.45  656.78   1-0.79412 0.99972-0.42673-0.00841-0.43274 0.02173
   3  -4  -9 1848.09 1239.93   1-0.78776 0.99742-0.42945 0.00346-0.44157 0.07166
  -3   4   9  535.94  447.00   1-0.47362 0.25821 0.67947-0.25038-0.56034 0.93307
   3  -4  -8 2024.28 1110.42   1-0.77823 0.99193-0.43336 0.01652-0.45447 0.12566
  -3   4   8 2331.34  840.00   1-0.58579 0.36647 0.55672-0.13692-0.58898 0.92029
   3  -4  -7 1732.70  866.98   1-0.76459 0.98233-0.43861 0.03093-0.47224 0.18454
   3  -4  -6   64.29  499.95   1-0.74550 0.96730-0.44533 0.04681-0.49587 0.24926
  -3   4   6    8.45  216.87   1-0.78038 0.55702 0.25532 0.14387-0.57080 0.81793
   3  -4  -5 8324.67 1812.46   1-0.71906 0.94490-0.45359 0.06422-0.52649 0.32099
  -3   4   5 1679.75  722.11   1-0.82366 0.59626 0.12723 0.26273-0.55262 0.75857
   3  -4  -4 7546.78 1578.12   1-0.68242 0.91230-0.46328 0.08306-0.56539 0.40098
  -3   4   4   98.96  466.09   1-0.84986 0.61843 0.00781 0.37292-0.52694 0.69170
   3  -4  -3  277.73  479.78   1-0.63144 0.86537-0.47388 0.10283-0.61376 0.49046
  -3   4   3  183.38  367.74   1-0.86213 0.62667-0.10028 0.47180-0.49665 0.62022
  -3   4   2 4312.84 1923.32   1-0.86380 0.62431-0.19578 0.55807-0.46422 0.54660
   3  -4  -114987.85 2160.56   1-0.46615 0.70643-0.49209 0.13854-0.73521 0.69408
  -3   4   1 6500.58 1207.64   1-0.85797 0.61444-0.27849 0.63156-0.43165 0.47284
  -3   4   0   -5.83  278.86   1-0.84729 0.59973-0.34899 0.69283-0.40037 0.40037
   3  -4   1 8379.63 1378.62   1-0.14795 0.39839-0.48075 0.14715-0.86428 0.90533
  -3   4  -1 7479.34 1680.89   1-0.83391 0.58232-0.40828 0.74289-0.37134 0.33015
  -3   4  -2 8576.13 1329.77   1-0.10266-0.15238 0.42073-0.09552 0.90135-0.98369
   3  -4   2 9429.98 1423.53   1 0.08114 0.17312-0.43553 0.11118-0.89650 0.97860
  -3   4  -2 8623.85 1778.71   1-0.81943 0.56381-0.45759 0.78298-0.34514 0.26276
  -3   4  -3 1436.80 1772.87   1-0.80504 0.54539-0.49817 0.81434-0.32205 0.19848
  -3   4  -4 9127.42 1342.76   1-0.57218 0.30904 0.23999 0.06626 0.78422-0.94873
  -3   4  -4 9183.04 1816.77   1-0.79152 0.52784-0.53122 0.83815-0.30213 0.13737
  -3   4  -516182.00 2632.17   1-0.77938 0.51166-0.55779 0.85550-0.28534 0.07939
  -3   4  -6 5008.25  848.15   1-0.84195 0.57105 0.04423 0.24400 0.53772-0.78381
  -3   4  -6 4689.91 4096.77   1-0.76892 0.49716-0.57882 0.86731-0.27151 0.02437
  -3   4  -7 6112.71  957.25   1-0.90318 0.62828-0.02628 0.30538 0.42843-0.71554
  -3   4  -7 5503.31 2364.02   1-0.76027 0.48448-0.59509 0.87435-0.26048-0.02784
  -3   4  -8  804.91  478.49   1-0.93799 0.65909-0.08088 0.35085 0.33708-0.66520
  -3   4  -8  744.76  825.30   1-0.75347 0.47365-0.60725 0.87729-0.25202-0.07749
  -3   4  -9 4406.84 1064.90   1-0.95755 0.67429-0.12486 0.38612 0.25979-0.62947
  -3   4  -9 3932.21 3526.01   1-0.74848 0.46463-0.61585 0.87666-0.24594-0.12476
  -3   4 -1012201.95 1829.17   1-0.96761 0.68031-0.15945 0.41158 0.19568-0.60644
  -3   4 -1010643.24 2766.87   1-0.74524 0.45735-0.62132 0.87290-0.24202-0.16987
  -3   4 -11 6108.24 1493.28   1-0.97204 0.68071-0.18817 0.43115 0.14039-0.59223
  -3   4 -11 4883.30 2554.05   1-0.74362 0.45170-0.62400 0.86636-0.24008-0.21300
  -3   4 -1224138.35 3182.94   1-0.97282 0.67744-0.21265 0.44649 0.09164-0.58455
  -3   4 -1221590.82 6837.46   1-0.74351 0.44756-0.62419 0.85732-0.23995-0.25432
  -3   4 -13  201.19  747.92   1-0.97105 0.67164-0.23402 0.45873 0.04778-0.58177
  -3   4 -13 -175.81  705.38   1-0.74477 0.44479-0.62209 0.84600-0.24146-0.29400
  -3   4 -1439727.55 3646.14   1-0.96741 0.66397-0.25306 0.46862 0.00762-0.58269
  -3   4 -1433500.67 4650.92   1-0.74728 0.44327-0.61788 0.83256-0.24449-0.33216
  -3   4 -1526635.83 3308.01   1-0.96232 0.65483-0.27029 0.47671-0.02968-0.58645
  -3   4 -1521157.87 6019.79   1-0.75091 0.44287-0.61169 0.81715-0.24889-0.36895
  -3   4 -16 1881.93 1307.22   1-0.95577 0.64496-0.28661 0.48370-0.06595-0.59165
  -3   4 -16   99.02  803.50   1-0.75553 0.44345-0.60361 0.79984-0.25457-0.40445
  -3   4 -17  396.88 1014.31   1-0.94836 0.63350-0.30126 0.48919-0.09924-0.59946
  -3   4 -17  138.22  454.55   1-0.76102 0.44491-0.59370 0.78071-0.26143-0.43879
  -3   4 -18  282.13  830.56   1-0.93999 0.62109-0.31496 0.49373-0.13115-0.60865
  -3   4 -18   88.50  515.42   1-0.76727 0.44712-0.58199 0.75978-0.26938-0.47202
  -3   4 -19  -21.98  373.34   1-0.77415 0.44997-0.56850 0.73705-0.27836-0.50424
  -3   4 -20   81.02  461.06   1-0.78157 0.45335-0.55320 0.71253-0.28829-0.53550
   3  -3 -19  124.64  861.55   1-0.75390 0.95535-0.44246 0.01080-0.48564-0.29526
   3  -3 -18 2580.22 1962.04   1-0.75960 0.96510-0.44043 0.01793-0.47855-0.26125
   3  -3 -17  949.54 1304.95   1-0.76424 0.97379-0.43874 0.02539-0.47268-0.22602
   3  -3 -16  789.30 1786.96   1-0.76774 0.98133-0.43743 0.03324-0.46820-0.18940
   3  -3 -15 2514.12 1570.39   1-0.76999 0.98762-0.43658 0.04154-0.46530-0.15120
   3  -3 -14 4614.63 1902.13   1-0.77083 0.99252-0.43625 0.05037-0.46420-0.11120
   3  -3 -13  223.61  831.27   1-0.77008 0.99581-0.43654 0.05982-0.46518-0.06912
   3  -3 -12 1064.20 2306.03   1-0.76747 0.99724-0.43753 0.06997-0.46856-0.02464
   3  -3 -11 5634.46 1983.74   1-0.76264 0.99646-0.43933 0.08092-0.47472 0.02261
   3  -3 -1022606.43 3549.78   1-0.75513 0.99299-0.44203 0.09277-0.48413 0.07312
   3  -3  -9 9352.64 2164.43   1-0.74429 0.98620-0.44574 0.10564-0.49733 0.12742
   3  -3  -826411.93 3543.28   1-0.72925 0.97521-0.45055 0.11960-0.51497 0.18616
   3  -3  -7   19.61  495.65   1-0.70880 0.95880-0.45650 0.13471-0.53777 0.25006
  -3   3   7   87.38  332.51   1-0.75463 0.50332 0.31474 0.00771-0.57573 0.86406
   3  -3  -6   38.47  409.05   1-0.68129 0.93534-0.46355 0.15092-0.56653 0.31993
   3  -3  -5  699.89  571.51   1-0.64442 0.90252-0.47147 0.16800-0.60201 0.39651
  -3   3   5   44.88  259.27   1-0.85821 0.59884-0.05398 0.35799-0.51045 0.71639
   3  -3  -4  127.23  444.85   1-0.59915 0.85964-0.48017 0.18519-0.64066 0.47614
  -3   3   4   -4.19  115.45   1-0.86359 0.60018-0.20246 0.49724-0.46175 0.62651
   3  -3  -3  176.77  358.80   1-0.53371 0.79828-0.48783 0.20203-0.69077 0.56738
  -3   3   3   27.53  225.54   1-0.85158 0.58415-0.32472 0.61027-0.41152 0.53509
   3  -3  -274154.06 4124.26   1-0.44666 0.71531-0.49271 0.21608-0.74681 0.66455
  -3   3   267594.92 3780.34   1-0.82989 0.55843-0.42308 0.69941-0.36368 0.44606
   3  -3  -1178087.1 7088.10   1-0.33309 0.60778-0.49808 0.23170-0.80059 0.75954
  -3   3   1161614.1 7159.97   1-0.80395 0.52845-0.50100 0.76811-0.32038 0.36157
   3  -3   0  104.97  441.41   1-0.19111 0.46962-0.48639 0.22925-0.85258 0.85258
  -3   3   0   44.24  293.43   1-0.77729 0.49776-0.56212 0.82000-0.28253 0.28253
   3  -3   115697.48 1854.02   1-0.02065 0.30299-0.45875 0.21086-0.88832 0.92937
  -3   3  -113043.64 1858.23   1-0.75207 0.46850-0.60969 0.85835-0.25030 0.20911
  -3   3  -2182042.7 7340.64   1-0.18026-0.10665 0.39908-0.15986 0.89901-0.98135
   3  -3   2194167.9 7288.22   1 0.16795 0.11820-0.41174 0.17311-0.89568 0.97778
  -3   3  -2166097.7 7410.98   1-0.72945 0.44186-0.64648 0.88591-0.22347 0.14109
  -3   3  -3 8147.62 1511.70   1-0.36443 0.07323 0.33690-0.10720 0.86814-0.99153
  -3   3  -3 7288.21 1431.14   1-0.71002 0.41838-0.67470 0.90491-0.20159 0.07802
  -3   3  -4 2268.48  695.21   1-0.52936 0.23429 0.26257-0.04209 0.80673-0.97125
  -3   3  -4 2240.66 1242.00   1-0.69393 0.39826-0.69608 0.91706-0.18418 0.01942
  -3   3  -524883.59 3066.15   1-0.66142 0.36236 0.18588 0.02572 0.72660-0.93168
  -3   3  -522984.13 3265.50   1-0.68114 0.38144-0.71196 0.92372-0.17072-0.03521
  -3   3  -6   99.06  272.26   1-0.76035 0.45729 0.11617 0.08630 0.63902-0.88511
  -3   3  -6   14.09  491.45   1-0.67147 0.36774-0.72338 0.92590-0.16076-0.08637
  -3   3  -727326.01 3405.76   1-0.83133 0.52427 0.05467 0.13867 0.55308-0.84018
  -3   3  -723891.35 3472.57   1-0.66468 0.35692-0.73110 0.92440-0.15387-0.13445
  -3   3  -8 6344.13 1246.29   1-0.88106 0.57000 0.00171 0.18250 0.47300-0.80111
  -3   3  -8 5212.31 1335.89   1-0.66052 0.34872-0.73573 0.91980-0.14968-0.17983
  -3   3  -953090.94 6073.57   1-0.91543 0.60037-0.04360 0.21869 0.40009-0.76923
  -3   3  -946005.57 5802.27   1-0.65871 0.34289-0.73771 0.91256-0.14788-0.22282
  -3   3 -10 2898.90 1091.00   1-0.93887 0.61982-0.08255 0.24851 0.33420-0.74434
  -3   3 -10  584.41 1390.51   1-0.65902 0.33915-0.73738 0.90300-0.14818-0.26371
  -3   3 -11154110.6296124.9   1-0.95451 0.63146-0.11634 0.27317 0.27452-0.72569
  -3   3 -11132431.511757.50   1-0.66119 0.33729-0.73499 0.89139-0.15035-0.30272
  -3   3 -1229229.73 3886.89   1-0.96451 0.63689-0.14679 0.29475 0.21946-0.71237
  -3   3 -1223153.41 3528.88   1-0.66501 0.33708-0.73073 0.87790-0.15420-0.34006
  -3   3 -1314190.39 2686.78   1-0.97019 0.63854-0.17317 0.31199 0.16952-0.70350
  -3   3 -1312259.41 2599.94   1-0.67029 0.33833-0.72473 0.86268-0.15956-0.37590
  -3   3 -14 4003.37 1447.15   1-0.97265 0.63696-0.19687 0.32655 0.12324-0.69831
  -3   3 -14 3399.79 1591.57   1-0.67684 0.34085-0.71709 0.84582-0.16628-0.41037
  -3   3 -15 8888.37 2066.03   1-0.97257 0.63285-0.21838 0.33892 0.08000-0.69614
  -3   3 -15 7546.78 2079.19   1-0.68451 0.34448-0.70787 0.82737-0.17424-0.44360
  -3   3 -16 2346.88 1457.00   1-0.97044 0.62668-0.23810 0.34950 0.03928-0.69649
  -3   3 -16 2243.76 1538.82   1-0.69313 0.34907-0.69710 0.80737-0.18333-0.47570
  -3   3 -17 1113.15 1071.63   1-0.96659 0.61879-0.25632 0.35858 0.00064-0.69893
  -3   3 -17  856.45 1391.57   1-0.70258 0.35449-0.68478 0.78583-0.19348-0.50674
  -3   3 -18   61.75  529.43   1-0.96124 0.60941-0.27328 0.36640-0.03626-0.70310
  -3   3 -18   19.39  287.65   1-0.71274 0.36061-0.67092 0.76274-0.20459-0.53681
  -3   3 -19  285.63 1009.84   1-0.95438 0.59918-0.28959 0.37331-0.07266-0.70824
  -3   3 -19  224.92  735.53   1-0.72347 0.36732-0.65547 0.73807-0.21663-0.56597
  -3   3 -20  361.66 1134.65   1-0.94647 0.58722-0.30456 0.37913-0.10687-0.71514
  -3   3 -20  -49.16  538.47   1-0.73469 0.37450-0.63838 0.71176-0.22953-0.59425
   3  -2 -19  684.29 1586.93   1-0.72559 0.95930-0.45166 0.10589-0.51914-0.26176
   3  -2 -18 1768.13 1854.76   1-0.72982 0.96757-0.45037 0.11376-0.51431-0.22549
   3  -2 -17 9517.48 2724.45   1-0.73279 0.97459-0.44945 0.12200-0.51088-0.18782
   3  -2 -16  833.16 1215.13   1-0.73438 0.98023-0.44895 0.13065-0.50903-0.14856
   3  -2 -15 1837.06 1283.92   1-0.73442 0.98432-0.44893 0.13980-0.50898-0.10752
   3  -2 -14   31.50  680.57   1-0.73272 0.98666-0.44947 0.14949-0.51097-0.06443
   3  -2 -13 2787.17 1504.49   1-0.72897 0.98696-0.45063 0.15980-0.51528-0.01902
   3  -2 -12  943.25 2018.37   1-0.72284 0.98487-0.45248 0.17081-0.52225 0.02905
   3  -2 -11 8743.40 2126.34   1-0.71383 0.97991-0.45509 0.18258-0.53228 0.08017
   3  -2 -10  189.04  492.88   1-0.70134 0.97146-0.45851 0.19516-0.54578 0.13477
   3  -2  -9  337.19  594.64   1-0.68453 0.95870-0.46277 0.20857-0.56325 0.19334
   3  -2  -8 1027.09  865.41   1-0.66233 0.94054-0.46783 0.22278-0.58519 0.25639
   3  -2  -7  338.40  540.24   1-0.63331 0.91558-0.47355 0.23766-0.61209 0.32438
  -3   2   7   -7.37   78.34   1-0.80746 0.52418 0.18098 0.05551-0.56146 0.84979
   3  -2  -6 1660.74  895.75   1-0.59870 0.88348-0.48023 0.25301-0.64103 0.39425
  -3   2   6   30.16  156.07   1-0.86372 0.57641-0.13400 0.36127-0.48582 0.73296
   3  -2  -5 1267.45  824.70   1-0.55033 0.83919-0.48624 0.26818-0.67875 0.47310
  -3   2   5  137.82  272.12   1-0.84633 0.55498-0.35395 0.57200-0.39804 0.60399
  -3   2   444773.87 2941.62   1-0.80211 0.50673-0.50569 0.71451-0.31761 0.48237
   3  -2  -3 1878.07  809.54   1-0.40921 0.70624-0.49318 0.29347-0.76767 0.64428
  -3   2   3   67.45  174.62   1-0.75171 0.45229-0.61032 0.80991-0.24986 0.37343
   3  -2  -2 1804.89  795.64   1-0.30948 0.61223-0.49690 0.30698-0.81074 0.72864
  -3   2   2 1772.35  603.06   1-0.70399 0.40054-0.68290 0.87327-0.19500 0.27738
   3  -2  -1  696.88  508.84   1-0.19153 0.49811-0.48644 0.30577-0.85245 0.81141
  -3   2   1  593.14  419.27   1-0.66238 0.35491-0.73366 0.91481-0.15156 0.19275
   3  -2   014216.61 1900.84   1-0.05446 0.36486-0.46536 0.29393-0.88344 0.88344
  -3   2   012305.01 1627.24   1-0.62782 0.31631-0.76940 0.94132-0.11772 0.11772
  -3   2  -116328.76 2015.94   1-0.10278-0.21220 0.42070-0.25809 0.90135-0.94252
   3  -2   117750.74 2082.78   1 0.09599 0.21823-0.43172 0.26955-0.89688 0.93793
  -3   2  -218054.30 2082.47   1-0.25679-0.06199 0.37480-0.22158 0.89082-0.97316
   3  -2   219560.41 2272.22   1 0.24828 0.06992-0.38833 0.23558-0.88744 0.96933
  -3   2  -318847.23 2419.80   1-0.40127 0.07814 0.32185-0.17793 0.85754-0.98093
  -3   2  -496621.15 4838.16   1-0.53030 0.20330 0.26209-0.12738 0.80627-0.97079
  -3   2  -517784.31 2102.19   1-0.63729 0.30607 0.20090-0.07504 0.74397-0.94904
  -3   2  -6 5478.10 1214.77   1-0.72371 0.38849 0.14373-0.02700 0.67496-0.92105
  -3   2  -7 4479.50 1117.49   1-0.79117 0.45195 0.09099 0.01659 0.60478-0.89188
  -3   2  -8  -24.72  340.77   1-0.84289 0.49968 0.04329 0.05517 0.53633-0.86444
  -3   2  -9 7027.73 1558.37   1-0.88206 0.53485 0.00052 0.08880 0.47113-0.84026
  -3   2 -1050733.76 5298.01   1-0.91140 0.56020-0.03773 0.11793 0.40977-0.81991
  -3   2 -11113997.810176.65   1-0.93311 0.57790-0.07203 0.14311 0.35229-0.80345
  -3   2 -12 1103.60 2297.13   1-0.94884 0.58964-0.10294 0.16489 0.29847-0.79064
  -3   2 -13 3433.92 1536.10   1-0.95991 0.59601-0.13161 0.18455 0.24748-0.78147
  -3   2 -14 6162.85 1931.51   1-0.96712 0.59918-0.15723 0.20103 0.19989-0.77495
  -3   2 -15  243.44  906.96   1-0.97125 0.59929-0.18075 0.21542 0.15486-0.77100
  -3   2 -16  758.09 1003.42   1-0.97285 0.59684-0.20249 0.22802 0.11205-0.76927
  -3   2 -16  278.23  990.00   1-0.62118 0.24515-0.77569 0.80001-0.11142-0.54761
  -3   2 -17   36.12  557.48   1-0.97228 0.59224-0.22270 0.23909 0.07117-0.76946
  -3   2 -17   11.51  580.99   1-0.63538 0.25531-0.76201 0.77710-0.12497-0.57525
  -3   2 -18  935.27 1182.57   1-0.96985 0.58577-0.24159 0.24883 0.03195-0.77132
  -3   2 -19   47.53  687.73   1-0.96577 0.57766-0.25932 0.25742-0.00582-0.77461
  -3   2 -19  251.82 1051.96   1-0.66527 0.27714-0.73044 0.72707-0.15447-0.62813
  -3   2 -20 1579.64 1795.28   1-0.96006 0.56855-0.27642 0.26509-0.04324-0.77876
  -3   2 -20   61.71  568.81   1-0.68078 0.28862-0.71239 0.69980-0.17036-0.65343
   3  -1 -20  148.79  817.09   1-0.68441 0.94633-0.46280 0.19377-0.56337-0.25863
   3  -1 -19 -162.82  769.22   1-0.68808 0.95405-0.46190 0.20204-0.55962-0.22128
   3  -1 -18  160.23 1435.97   1-0.69035 0.96037-0.46134 0.21063-0.55728-0.18252
   3  -1 -17 7510.62 2386.49   1-0.69110 0.96517-0.46115 0.21960-0.55650-0.14219
   3  -1 -16 4135.35 1943.94   1-0.69015 0.96826-0.46139 0.22899-0.55749-0.10011
   3  -1 -15  131.26  770.62   1-0.68728 0.96943-0.46210 0.23886-0.56044-0.05605
   3  -1 -14  280.12 1112.42   1-0.68218 0.96838-0.46333 0.24925-0.56562-0.00977
   3  -1 -13 3647.38 1650.63   1-0.67452 0.96476-0.46513 0.26020-0.57330 0.03899
   3  -1 -12   27.85  613.55   1-0.66380 0.95809-0.46751 0.27173-0.58377 0.09056
   3  -1 -11  561.92  758.69   1-0.64945 0.94779-0.47048 0.28387-0.59736 0.14525
   3  -1 -10 6103.97 1775.47   1-0.63071 0.93310-0.47401 0.29655-0.61441 0.20340
   3  -1  -9 1181.27 1000.99   1-0.60877 0.91376-0.47871 0.31006-0.63263 0.26246
   3  -1  -8100089.511097.36   1-0.57831 0.88739-0.48302 0.32355-0.65744 0.32840
   3  -1  -730861.67 4255.05   1-0.53989 0.85305-0.48726 0.33696-0.68635 0.39844
   3  -1  -631090.04 4244.11   1-0.49180 0.80904-0.49087 0.34974-0.71914 0.47236
  -3   1   6 7132.75 1145.79   1-0.74972 0.43042-0.61375 0.75506-0.24743 0.49457
   3  -1  -588845.85 5232.43   1-0.43217 0.75349-0.49300 0.36104-0.75510 0.54945
  -3   1   559633.93 2760.68   1-0.64765 0.32432-0.74953 0.88162-0.13691 0.34286
   3  -1  -4 4067.03 1288.01   1-0.35917 0.68457-0.49243 0.36964-0.79278 0.62826
   3  -1  -366005.67 4196.26   1-0.26937 0.60019-0.49418 0.38072-0.82656 0.70342
   3  -1  -2  174.74  587.91   1-0.16769 0.50234-0.48344 0.37923-0.85916 0.77706
   3  -1  -1 1604.81  862.27   1-0.05258 0.39106-0.46501 0.37004-0.88374 0.84269
  -3   1   0 1401.52  750.73   1-0.07507-0.26797 0.42773-0.34173 0.90077-0.90077
   3  -1   0 1239.62  648.37   1 0.07226 0.27003-0.43775 0.35204-0.89618 0.89618
  -3   1  -157140.94 4025.60   1-0.20427-0.14257 0.39178-0.31517 0.89709-0.93826
   3  -1   160797.23 3940.30   1 0.20045 0.14583-0.40388 0.32750-0.89257 0.93352
  -3   1  -2395574.615110.50   1-0.32983-0.02135 0.35030-0.28294 0.87664-0.95889
  -3   1  -393433.09 5849.26   1-0.44688 0.09183 0.30204-0.24389 0.84205-0.96544
  -3   1  -4 8146.75 1629.95   1-0.55096 0.19204 0.25137-0.20243 0.79576-0.96028
  -3   1  -528744.81 3804.09   1-0.63892 0.27555 0.19990-0.15980 0.74283-0.94791
  -3   1  -617537.26 2753.70   1-0.71316 0.34579 0.15125-0.12028 0.68448-0.93057
  -3   1  -7 7574.21 1626.93   1-0.77389 0.40252 0.10536-0.08352 0.62448-0.91159
  -3   1  -8   21.85  463.73   1-0.82286 0.44749 0.06272-0.05001 0.56477-0.89288
  -3   1  -912853.44 2324.79   1-0.86191 0.48254 0.02343-0.01985 0.50651-0.87564
  -3   1 -10 4638.19 1654.55   1-0.89275 0.50939-0.01263 0.00708 0.45035-0.86050
  -3   1 -11 9906.76 2377.51   1-0.91686 0.52950-0.04573 0.03105 0.39657-0.84774
  -3   1 -12  827.37 1790.61   1-0.93542 0.54406-0.07615 0.05235 0.34523-0.83740
  -3   1 -1330058.86 4352.74   1-0.94941 0.55406-0.10421 0.07127 0.29622-0.82941
  -3   1 -14 3669.22 1708.13   1-0.95962 0.55945-0.13076 0.08868 0.24904-0.82410
  -3   1 -15   80.54  596.52   1-0.96658 0.56237-0.15494 0.10372 0.20420-0.82034
  -3   1 -16 1644.97 1512.92   1-0.97083 0.56258-0.17749 0.11714 0.16118-0.81839
  -3   1 -17  331.51 1197.24   1-0.97273 0.56045-0.19862 0.12912 0.11976-0.81805
  -3   1 -18   57.86  681.50   1-0.97257 0.55625-0.21849 0.13985 0.07979-0.81915
  -3   1 -19   69.64  756.76   1-0.97058 0.55023-0.23724 0.14946 0.04108-0.82152
   3   0 -20  360.91 1284.93   1-0.63862 0.93280-0.47257 0.28944-0.60731-0.21469
   3   0 -19  124.54  810.77   1-0.64007 0.93829-0.47230 0.29833-0.60600-0.17490
   3   0 -18  314.95 1478.66   1-0.63983 0.94211-0.47234 0.30753-0.60621-0.13359
   3   0 -17 5659.71 2294.82   1-0.63774 0.94406-0.47274 0.31708-0.60811-0.09059
   3   0 -16 4190.16 2124.96   1-0.63354 0.94391-0.47350 0.32700-0.61188-0.04572
   3   0 -15  141.69  732.52   1-0.62822 0.94118-0.47548 0.33789-0.61582-0.00112
   3   0 -14  161.86  927.65   1-0.61898 0.93601-0.47706 0.34865-0.62391 0.04809
   3   0 -1315916.70 3277.71   1-0.60654 0.92766-0.47905 0.35981-0.63450 0.09981
   3   0 -1216572.33 3141.81   1-0.59038 0.91558-0.48142 0.37135-0.64782 0.15426
   3   0 -11  136.36  748.33   1-0.56982 0.89910-0.48407 0.38317-0.66406 0.21162
   3   0 -10 9128.59 2235.82   1-0.54404 0.87740-0.48687 0.39514-0.68335 0.27205
   3   0  -915833.40 2876.79   1-0.51209 0.84954-0.48957 0.40702-0.70574 0.33557
   3   0  -8 6391.95 1731.18   1-0.47287 0.81440-0.49182 0.41844-0.73109 0.40205
   3   0  -7 9628.99 2122.16   1-0.42518 0.77080-0.49309 0.42888-0.75899 0.47108
   3   0  -612403.81 2384.12   1-0.36783 0.71753-0.49266 0.43763-0.78865 0.54187
   3   0  -5 2403.19 1133.04   1-0.29645 0.65153-0.49612 0.44987-0.81607 0.61083
   3   0  -414665.80 2172.03   1-0.21784 0.57674-0.48941 0.45242-0.84440 0.68020
   3   0  -318806.51 2498.61   1-0.12825 0.49098-0.47786 0.45011-0.86901 0.74587
   3   0  -220419.41 2580.29   1-0.02901 0.39556-0.46043 0.44194-0.88721 0.80512
  -3   0   165524.49 4362.87   1-0.07722-0.29390 0.42720-0.41781 0.90085-0.85968
   3   0  -170866.39 4596.90   1 0.07733 0.29304-0.43649 0.42724-0.89637 0.85533
  -3   0   016323.72 2385.68   1-0.18746-0.18746 0.39692-0.39692 0.89850-0.89850
   3   0   018780.00 2544.65   1 0.18718 0.18718-0.40798 0.40798-0.89359 0.89359
  -3   0  -132443.70 3179.81   1-0.29677-0.08195 0.36091-0.37030 0.88411-0.92528
  -3   0  -217571.69 2423.13   1-0.40049 0.01737 0.32218-0.34059 0.85779-0.94004
  -3   0  -399087.46 5659.07   1-0.49620 0.10921 0.27904-0.30666 0.82214-0.94552
  -3   0  -417243.39 2785.61   1-0.58170 0.19085 0.23475-0.27159 0.77878-0.94329
  -3   0  -519125.26 3052.38   1-0.65477 0.25924 0.19008-0.23573 0.73152-0.93659
  -3   0  -6  -78.83  456.27   1-0.71831 0.31878 0.14760-0.20238 0.67988-0.92596
  -3   0  -7 1932.62 1189.84   1-0.77183 0.36830 0.10703-0.17094 0.62675-0.91385
  -3   0  -826714.15 3598.55   1-0.81638 0.40886 0.06872-0.14176 0.57339-0.90151
  -3   0  -9  -20.17  558.18   1-0.85311 0.44159 0.03280-0.11498 0.52068-0.88981
  -3   0 -1028603.75 4100.39   1-0.88312 0.46760-0.00074-0.09055 0.46914-0.87928
  -3   0 -1150163.67 6163.99   1-0.90738 0.48787-0.03204-0.06838 0.41907-0.87023
  -3   0 -1234062.91 4880.84   1-0.92676 0.50325-0.06125-0.04830 0.37061-0.86278
  -3   0 -1339105.90 4487.12   1-0.94197 0.51446-0.08854-0.03014 0.32378-0.85698
  -3   0 -14 6814.13 2236.32   1-0.95361 0.52210-0.11410-0.01371 0.27856-0.85276
  -3   0 -15  810.30  947.46   1-0.96217 0.52571-0.13867 0.00157 0.23451-0.85065
  -3   0 -16  204.74  811.89   1-0.96801 0.52752-0.16130 0.01506 0.19219-0.84940
  -3   0 -17 1503.62 1439.99   1-0.97148 0.52696-0.18266 0.02728 0.15115-0.84944
  -3   0 -18  364.89 1475.75   1-0.97285 0.52430-0.20287 0.03835 0.11130-0.85066
  -3   0 -19 1590.73 1903.43   1-0.97233 0.51974-0.22205 0.04840 0.07250-0.85295
   3   1 -20  148.55 1154.96   1-0.58236 0.90736-0.48250 0.38514-0.65424-0.16835
   3   1 -19  670.58 1472.35   1-0.58110 0.91019-0.48266 0.39448-0.65524-0.12622
   3   1 -18  181.50  932.90   1-0.57783 0.91099-0.48308 0.40407-0.65782-0.08251
   3   1 -17 1728.16 1469.00   1-0.57230 0.90955-0.48377 0.41393-0.66214-0.03707
   3   1 -16   46.09  832.03   1-0.56424 0.90557-0.48472 0.42406-0.66833 0.01024
   3   1 -1513967.06 3248.25   1-0.55331 0.89872-0.48593 0.43443-0.67654 0.05959
   3   1 -14  390.30 1769.70   1-0.53910 0.88860-0.48734 0.44502-0.68692 0.11109
   3   1 -1350324.34 6538.09   1-0.52112 0.87470-0.48889 0.45574-0.69957 0.16488
   3   1 -1255403.02 6863.08   1-0.49880 0.85646-0.49046 0.46648-0.71458 0.22102
   3   1 -11 2527.66 1347.90   1-0.47148 0.83322-0.49188 0.47707-0.73195 0.27952
   3   1 -10  610.81  834.81   1-0.43841 0.80423-0.49289 0.48726-0.75156 0.34026
   3   1  -9   -8.00  564.17   1-0.39879 0.76870-0.49315 0.49669-0.77315 0.40298
   3   1  -8  307.19  717.20   1-0.35183 0.72581-0.49219 0.50490-0.79621 0.46717
   3   1  -714464.87 2730.60   1-0.29280 0.67212-0.49588 0.51685-0.81753 0.53019
   3   1  -640956.11 5331.24   1-0.22968 0.61283-0.49063 0.52085-0.84054 0.59425
   3   1  -5  181.08  632.77   1-0.15794 0.54491-0.48214 0.52161-0.86173 0.65649
   3   1  -414172.30 2593.58   1-0.07801 0.46880-0.46964 0.51835-0.87940 0.71521
   3   1  -3 5313.31 1447.95   1 0.00898 0.38563-0.45250 0.51047-0.89171 0.76856
  -3  -1   221253.38 2581.77   1-0.09884-0.30033 0.42172-0.48894 0.90131-0.81897
   3   1  -222960.73 2722.43   1 0.10113 0.29730-0.43038 0.49759-0.89696 0.81486
  -3  -1   120741.01 3344.57   1-0.19421-0.20878 0.39488-0.47149 0.89797-0.85680
   3   1  -122844.02 2754.46   1 0.19658 0.20586-0.40508 0.48146-0.89289 0.85194
  -3  -1   069345.35 5335.53   1-0.28934-0.11745 0.36355-0.44955 0.88549-0.88549
  -3  -1  -188802.6411139.26   1-0.38124-0.02992 0.33013-0.42511 0.86351-0.90464
  -3  -1  -217483.77 4437.57   1-0.46752 0.05248 0.29262-0.39681 0.83413-0.91639
  -3  -1  -347685.80 5954.31   1-0.54667 0.12776 0.25363-0.36702 0.79800-0.92139
  -3  -1  -442111.08 5462.94   1-0.61772 0.19494 0.21417-0.33678 0.75666-0.92118
  -3  -1  -5  666.77  812.09   1-0.67883 0.25114 0.17462-0.30602 0.71322-0.91829
  -3  -1  -630037.63 4360.43   1-0.73315 0.30147 0.13684-0.27738 0.66614-0.91223
  -3  -1  -7  236.16 1041.42   1-0.77982 0.34414 0.10050-0.25016 0.61787-0.90497
  -3  -1  -8  144.29  915.02   1-0.81952 0.37984 0.06583-0.22462 0.56924-0.89736
  -3  -1  -9 6961.22 1982.92   1-0.85299 0.40931 0.03293-0.20086 0.52087-0.89000
  -3  -1 -10  -51.80  792.52   1-0.88096 0.43329 0.00183-0.17888 0.47317-0.88332
  -3  -1 -1153955.53 6775.72   1-0.90411 0.45243-0.02753-0.15865 0.42640-0.87756
  -3  -1 -12  414.64 1426.44   1-0.92303 0.46736-0.05524-0.14006 0.38071-0.87289
  -3  -1 -13   28.74  799.32   1-0.93827 0.47860-0.08141-0.12303 0.33617-0.86936
  -3  -1 -14  478.50 1127.02   1-0.95026 0.48660-0.10614-0.10742 0.29278-0.86699
  -3  -1 -15  153.87  717.41   1-0.95940 0.49071-0.13011-0.09285 0.25021-0.86635
  -3  -1 -16   14.67  628.12   1-0.96596 0.49323-0.15238-0.07973 0.20901-0.86623
  -3  -1 -17   29.27  785.68   1-0.97024 0.49348-0.17353-0.06771 0.16882-0.86711
  -3  -1 -18   65.71  892.83   1-0.97247 0.49167-0.19367-0.05671 0.12956-0.86893
   3   2 -20  197.85  940.07   1-0.51288 0.87033-0.48951 0.47825-0.70521-0.11738
   3   2 -19  166.00  889.23   1-0.50836 0.86990-0.48983 0.48774-0.70825-0.07322
   3   2 -18 1047.05 1306.38   1-0.50147 0.86709-0.49029 0.49738-0.71283-0.02750
   3   2 -17  -97.19  811.38   1-0.49193 0.86164-0.49087 0.50712-0.71905 0.01984
   3   2 -1610268.86 2840.59   1-0.47944 0.85323-0.49152 0.51695-0.72700 0.06892
   3   2 -15 4239.62 2214.81   1-0.46364 0.84151-0.49218 0.52679-0.73673 0.11978
   3   2 -14   81.21  747.33   1-0.44410 0.82605-0.49277 0.53654-0.74829 0.17247
   3   2 -13  171.48  828.07   1-0.42036 0.80640-0.49313 0.54608-0.76164 0.22695
   3   2 -12  638.04 1571.66   1-0.39191 0.78202-0.49309 0.55521-0.77669 0.28313
   3   2 -11 1762.61 1413.98   1-0.35819 0.75239-0.49240 0.56369-0.79324 0.34081
   3   2 -10 7424.93 2123.24   1-0.31399 0.71373-0.49715 0.57609-0.80885 0.39836
   3   2  -9 4296.09 1672.21   1-0.26847 0.67204-0.49411 0.58230-0.82690 0.45746
   3   2  -8  867.08 1031.76   1-0.21632 0.62371-0.48925 0.58669-0.84488 0.51649
   3   2  -7  468.68  659.76   1-0.15735 0.56856-0.48205 0.58874-0.86189 0.57455
   3   2  -6 1692.88 1143.66   1-0.09168 0.50672-0.47200 0.58793-0.87681 0.63052
   3   2  -5 7462.49 1833.88   1-0.01984 0.43871-0.45858 0.58377-0.88842 0.68318
  -3  -2   4 1548.78  952.18   1-0.05269-0.37076 0.43315-0.56759 0.89977-0.73509
   3   2  -4 1731.32  972.76   1 0.05716 0.36552-0.44145 0.57588-0.89546 0.73126
  -3  -2   3 2835.64 2320.44   1-0.13400-0.29324 0.41234-0.55617 0.90111-0.77760
   3   2  -3 3106.08 1279.02   1 0.13792 0.28858-0.42039 0.56407-0.89679 0.77365
  -3  -2   215394.54 6027.32   1-0.21731-0.21374 0.38770-0.54092 0.89580-0.81346
   3   2  -215419.12 2850.28   1 0.22165 0.20888-0.39713 0.54989-0.89058 0.80869
  -3  -2   135437.85 5505.94   1-0.30059-0.13427 0.35954-0.52215 0.88338-0.84221
  -3  -2   093917.0410737.54   1-0.38193-0.05728 0.32985-0.50139 0.86331-0.86331
  -3  -2  -1  147.13  345.72   1-0.45902 0.01592 0.29654-0.47729 0.83747-0.87860
  -3  -2  -2 2197.01 1186.43   1-0.53098 0.08401 0.26174-0.45170 0.80594-0.88820
  -3  -2  -310561.01 2361.12   1-0.59690 0.14606 0.22622-0.42539 0.76975-0.89314
  -3  -2  -4 9798.94 2320.02   1-0.65487 0.19903 0.19002-0.39805 0.73145-0.89551
  -3  -2  -5 3730.79 1513.60   1-0.70761 0.24777 0.15514-0.37230 0.68935-0.89442
  -3  -2  -631649.85 4361.39   1-0.75400 0.29016 0.12112-0.34740 0.64560-0.89169
  -3  -2  -7 8730.37 2364.96   1-0.79441 0.32657 0.08822-0.32364 0.60092-0.88803
  -3  -2  -8   81.88  683.57   1-0.82930 0.35747 0.05661-0.30116 0.55591-0.88403
  -3  -2  -9 3095.55 1738.03   1-0.85918 0.38335 0.02638-0.28006 0.51098-0.88011
  -3  -2 -10 9505.52 2583.61   1-0.88454 0.40471-0.00245-0.26035 0.46645-0.87659
  -3  -2 -11 2820.48 1942.16   1-0.90585 0.42203-0.02992-0.24200 0.42252-0.87368
  -3  -2 -1223523.36 4134.49   1-0.92356 0.43573-0.05607-0.22498 0.37932-0.87149
  -3  -2 -13 6577.04 2696.07   1-0.93804 0.44621-0.08097-0.20922 0.33693-0.87012
  -3  -2 -14   27.17  753.13   1-0.94962 0.45380-0.10469-0.19463 0.29537-0.86958
  -3  -2 -15  123.98  807.25   1-0.95862 0.45768-0.12785-0.18100 0.25435-0.87049
  -3  -2 -16 -125.17  731.42   1-0.96523 0.46026-0.14949-0.16850 0.21442-0.87164
   3   3 -20  156.44  857.39   1-0.43051 0.82042-0.49302 0.56786-0.75603-0.06657
   3   3 -19   38.90  752.14   1-0.42239 0.81638-0.49311 0.57712-0.76053-0.02093
   3   3 -18  477.76 1308.88   1-0.41155 0.80963-0.49317 0.58635-0.76641 0.02607
   3   3 -17 2266.50 1727.88   1-0.39773 0.79989-0.49314 0.59549-0.77370 0.07448
   3   3 -16 1728.23 1540.00   1-0.38063 0.78687-0.49293 0.60446-0.78238 0.12430
   3   3 -15  132.20  636.10   1-0.35990 0.77022-0.49245 0.61315-0.79243 0.17548
   3   3 -14  316.04  983.53   1-0.32995 0.74629-0.49794 0.62560-0.80198 0.22730
   3   3 -13 6327.35 2021.84   1-0.30107 0.72124-0.49641 0.63331-0.81420 0.28057
   3   3 -12 -153.72  651.70   1-0.26748 0.69147-0.49403 0.64019-0.82727 0.33469
   3   3 -11   47.92  982.91   1-0.22883 0.65665-0.49055 0.64595-0.84082 0.38929
   3   3 -1026057.19 4095.24   1-0.18486 0.61650-0.48563 0.65028-0.85439 0.44390
   3   3  -9 2017.61 1462.45   1-0.13540 0.57087-0.47893 0.65283-0.86734 0.49790
   3   3  -8 7042.77 2125.41   1-0.08050 0.51978-0.47007 0.65322-0.87894 0.55055
   3   3  -7 6061.32 1798.22   1-0.02040 0.46351-0.45870 0.65109-0.88835 0.60101
  -3  -3   6  322.85  607.75   1-0.03811-0.40959 0.43654-0.63821 0.89887-0.65185
   3   3  -6  263.81  717.31   1 0.04434 0.40259-0.44450 0.64614-0.89467 0.64838
  -3  -3   5 7423.02 4634.35   1-0.10718-0.34433 0.41955-0.63061 0.90137-0.69552
   3   3  -5 7878.39 1941.94   1 0.11289 0.33786-0.42726 0.63815-0.89705 0.69180
  -3  -3   4  209.20  395.20   1-0.17901-0.27630 0.39945-0.61989 0.89910-0.73442
   3   3  -4   31.13  568.46   1 0.18564 0.26920-0.40845 0.62829-0.89369 0.72991
  -3  -3   3 1892.04 1603.69   1-0.25226-0.20686 0.37632-0.60615 0.89148-0.76797
   3   3  -3 1606.11 1079.41   1 0.25801 0.20060-0.38502 0.61415-0.88610 0.76326
  -3  -3   2 1465.76 1130.87   1-0.32546-0.13746 0.35041-0.58962 0.87822-0.79588
  -3  -3   1 2814.48 2608.18   1-0.39747-0.06981 0.32344-0.57155 0.85871-0.81759
  -3  -3   0 3312.17 3526.85   1-0.46603-0.00512 0.29331-0.55063 0.83473-0.83473
  -3  -3  -1  726.07  843.20   1-0.53077 0.05574 0.26185-0.52837 0.80604-0.84717
  -3  -3  -2 4358.85 1782.32   1-0.59092 0.11203 0.22960-0.50534 0.77335-0.85561
  -3  -3  -344149.53 5389.71   1-0.64466 0.16065 0.19638-0.48103 0.73881-0.86185
  -3  -3  -4 1296.74 1220.88   1-0.69440 0.20639 0.16422-0.45800 0.70059-0.86465
  -3  -3  -5 8549.84 2459.25   1-0.73894 0.24694 0.13255-0.43547 0.66059-0.86566
  -3  -3  -6   -1.22  653.77   1-0.77846 0.28246 0.10163-0.41367 0.61941-0.86549
  -3  -3  -7 8166.80 2435.73   1-0.81321 0.31321 0.07162-0.39279 0.57753-0.86464
  -3  -3  -8  782.16 1190.84   1-0.84353 0.33954 0.04264-0.37294 0.53537-0.86349
  -3  -3  -9  167.13 1027.81   1-0.86977 0.36178 0.01475-0.35418 0.49322-0.86235
  -3  -3 -10 5046.45 2340.74   1-0.89228 0.38029-0.01202-0.33653 0.45131-0.86146
  -3  -3 -11 8235.61 2696.89   1-0.91139 0.39540-0.03771-0.31997 0.40980-0.86096
  -3  -3 -12  237.48 1134.47   1-0.92741 0.40743-0.06232-0.30449 0.36879-0.86097
  -3  -3 -13 1402.28 1607.89   1-0.94063 0.41665-0.08592-0.29003 0.32836-0.86155
  -3  -3 -14 1034.69 1398.88   1-0.95129 0.42332-0.10853-0.27654 0.28853-0.86273
  -3  -3 -15  247.02 1214.32   1-0.95963 0.42645-0.13078-0.26394 0.24900-0.86513
   3   4 -19  149.42  818.03   1-0.31769 0.74680-0.49735 0.66447-0.80728 0.02736
   3   4 -18  103.12  762.86   1-0.30302 0.73596-0.49653 0.67290-0.81340 0.07453
   3   4 -17  -67.14  692.09   1-0.28517 0.72193-0.49536 0.68098-0.82054 0.12271
   3   4 -16  102.34  722.34   1-0.26388 0.70447-0.49374 0.68861-0.82860 0.17182
   3   4 -15  192.37  760.52   1-0.23889 0.68330-0.49153 0.69565-0.83745 0.22172
   3   4 -14  112.98  716.24   1-0.20993 0.65817-0.48856 0.70192-0.84689 0.27221
   3   4 -13 3182.91 1730.39   1-0.17678 0.62884-0.48462 0.70724-0.85666 0.32304
   3   4 -12   66.44  691.34   1-0.13926 0.59514-0.47950 0.71136-0.86642 0.37383
   3   4 -11 5840.86 2086.96   1-0.09724 0.55695-0.47293 0.71404-0.87571 0.42418
   3   4 -10 4654.77 1768.31   1-0.05075 0.51428-0.46466 0.71502-0.88403 0.47354
   3   4  -916045.99 3209.13   1 0.00008 0.46727-0.45442 0.71403-0.89078 0.52134
  -3  -4   8 2801.18 1632.89   1-0.04731-0.42466 0.43441-0.70330 0.89946-0.57010
   3   4  -8 3147.15 1571.37   1 0.05493 0.41624-0.44198 0.71084-0.89533 0.56695
  -3  -4   7 1025.64 2264.98   1-0.10612-0.36965 0.41983-0.69810 0.90137-0.61318
   3   4  -7 1144.46 2431.07   1 0.11328 0.36172-0.42715 0.70526-0.89705 0.60971
  -3  -4   6  249.21  881.13   1-0.16780-0.31177 0.40275-0.69042 0.89979-0.65277
   3   4  -6  284.10 1164.60   1 0.17441 0.30442-0.40983 0.69718-0.89533 0.64904
  -3  -4   5 9621.46 2812.43   1-0.23146-0.25192 0.38317-0.68022 0.89420-0.68835
   3   4  -510457.25 2488.63   1 0.23907 0.24386-0.39142 0.68763-0.88861 0.68387
  -3  -4   4   77.50  646.83   1-0.29608-0.19111 0.36116-0.66760 0.88424-0.71957
  -3  -4   3 8060.73 3300.45   1-0.36134-0.13012 0.33812-0.65358 0.86896-0.74557
  -3  -4   159089.85 7020.54   1-0.48503-0.01417 0.28440-0.61828 0.82695-0.78582
  -3  -4   011126.11 2705.33   1-0.54285 0.03977 0.25562-0.59871 0.79997-0.79997
  -3  -4  -1 9903.66 2750.59   1-0.59712 0.09016 0.22610-0.57840 0.76962-0.81075
  -3  -4  -2155895.3173027.8   1-0.64612 0.13395 0.19548-0.55675 0.73777-0.81980
  -3  -4  -369203.09 8390.71   1-0.69209 0.17592 0.16579-0.53619 0.70251-0.82555
  -3  -4  -4 3478.72 1895.36   1-0.73381 0.21365 0.13636-0.51589 0.66551-0.82957
  -3  -4  -5 2715.81 1668.41   1-0.77135 0.24720 0.10741-0.49608 0.62726-0.83234
  -3  -4  -6 2455.89 1677.04   1-0.80485 0.27670 0.07912-0.47691 0.58817-0.83425
  -3  -4  -7  421.95  831.12   1-0.83451 0.30236 0.05158-0.45851 0.54856-0.83566
  -3  -4  -8  506.24 1351.04   1-0.86056 0.32441 0.02489-0.44095 0.50872-0.83684
  -3  -4  -9  430.32 1224.11   1-0.88326 0.34311-0.00091-0.42427 0.46887-0.83801
  -3  -4 -10  519.00 1330.07   1-0.90285 0.35870-0.02582-0.40849 0.42917-0.83932
  -3  -4 -11 5483.75 2326.07   1-0.91957 0.37143-0.04984-0.39359 0.38974-0.84090
  -3  -4 -12 1592.04 1774.21   1-0.93365 0.38151-0.07299-0.37957 0.35065-0.84283
  -3  -4 -13  -65.79  779.91   1-0.94530 0.38916-0.09530-0.36640 0.31196-0.84516
   3   5 -18  356.89 1479.70   1-0.18871 0.65354-0.48610 0.74819-0.85328 0.11441
   3   5 -17   41.65  739.65   1-0.16720 0.63586-0.48338 0.75471-0.85929 0.16146
   3   5 -16  400.72 1163.74   1-0.14230 0.61478-0.47994 0.76052-0.86568 0.20890
   3   5 -15  601.20 1529.67   1-0.11383 0.59013-0.47563 0.76546-0.87224 0.25652
   3   5 -14 2428.15 1720.16   1-0.08168 0.56181-0.47028 0.76936-0.87872 0.30405
   3   5 -13 7029.95 2442.76   1-0.04578 0.52973-0.46371 0.77204-0.88479 0.35117
   3   5 -12 1266.25 1269.37   1-0.00613 0.49391-0.45574 0.77332-0.89008 0.39750
  -3  -5  11  150.36  656.93   1-0.02804-0.46439 0.43884-0.76556 0.89812-0.44525
   3   5 -11  296.44  792.28   1 0.03714 0.45445-0.44618 0.77300-0.89417 0.44263
  -3  -5  10   42.87  560.35   1-0.07511-0.42113 0.42772-0.76383 0.90078-0.48908
   3   5 -10    3.25  601.96   1 0.08386 0.41156-0.43484 0.77091-0.89659 0.48610
  -3  -5   9 7900.16 5952.58   1-0.12535-0.37469 0.41470-0.76020 0.90127-0.53074
   3   5  -9 9613.59 2389.88   1 0.13367 0.36558-0.42158 0.76690-0.89688 0.52744
  -3  -5   8 1374.32 1782.53   1-0.17829-0.32555 0.39966-0.75455 0.89915-0.56979
   3   5  -8 1329.09 1185.65   1 0.18807 0.31540-0.40771 0.76171-0.89353 0.56595
  -3  -5   7 1374.32 1388.32   1-0.23333-0.27431 0.38256-0.74683 0.89397-0.60578
   3   5  -7 1840.41 1337.00   1 0.24236 0.26488-0.39032 0.75361-0.88820 0.60157
  -3  -5   6 4334.64 3607.36   1-0.28974-0.22171 0.36341-0.73707 0.88542-0.63840
  -3  -5   5 1927.76 1697.48   1-0.34795-0.16770 0.34337-0.72618 0.87236-0.66672
  -3  -5   4  356.04  876.25   1-0.40435-0.11517 0.32055-0.71258 0.85658-0.69207
  -3  -5   313921.48 4797.93   1-0.45974-0.06365 0.29620-0.69744 0.83719-0.71380
  -3  -5   2 1701.91 1298.52   1-0.51340-0.01386 0.27060-0.68104 0.81436-0.73210
  -3  -5   134973.39 4384.37   1-0.56471 0.03357 0.24404-0.66369 0.78837-0.74724
  -3  -5   023757.89 3828.30   1-0.61320 0.07819 0.21683-0.64569 0.75958-0.75958
  -3  -5  -1 3689.07 1942.24   1-0.65731 0.11698 0.18849-0.62639 0.72966-0.77068
  -3  -5  -2 8324.08 2638.01   1-0.69912 0.15479 0.16101-0.60804 0.69663-0.77866
  -3  -5  -3  -62.28  765.08   1-0.73746 0.18914 0.13366-0.58982 0.66202-0.78507
  -3  -5  -4   91.66  779.25   1-0.77233 0.22002 0.10662-0.57191 0.62619-0.79025
  -3  -5  -5 2715.89 1679.61   1-0.80380 0.24749 0.08004-0.55446 0.58947-0.79455
  -3  -5  -6 5658.88 2373.47   1-0.83198 0.27167 0.05404-0.53758 0.55215-0.79824
  -3  -5  -7 1268.56 1456.70   1-0.85703 0.29272 0.02867-0.52135 0.51445-0.80155
  -3  -5  -8 1080.06 1362.70   1-0.87912 0.31081 0.00401-0.50581 0.47658-0.80469
  -3  -5  -9  780.33 1733.21   1-0.89842 0.32612-0.01993-0.49100 0.43867-0.80780
  -3  -5 -10  272.19 1230.96   1-0.91512 0.33882-0.04314-0.47692 0.40086-0.81101
  -3  -5 -11  625.02 1625.62   1-0.92938 0.34909-0.06561-0.46357 0.36322-0.81438
   3   6 -16  127.80  728.20   1-0.01311 0.51749-0.45720 0.82349-0.88926 0.23249
   3   6 -15  -41.93  704.98   1 0.01748 0.49071-0.45063 0.82618-0.89253 0.27681
  -3  -6  14  171.80  897.43   1-0.04094-0.47194 0.43589-0.82045 0.89906-0.32268
   3   6 -14  169.46  603.02   1 0.05126 0.46075-0.44286 0.82765-0.89512 0.32044
  -3  -6  13  131.06  727.25   1-0.07810-0.43859 0.42698-0.82092 0.90087-0.36566
   3   6 -13  -25.69  566.78   1 0.08814 0.42770-0.43375 0.82779-0.89671 0.36308
  -3  -6  12  -98.69  496.18   1-0.11828-0.40222 0.41661-0.81994 0.90135-0.40731
   3   6 -12  103.89  610.43   1 0.12796 0.39171-0.42316 0.82645-0.89696 0.40438
  -3  -6  11  384.28  859.40   1-0.16122-0.36308 0.40466-0.81738 0.90013-0.44726
   3   6 -11  544.07 1423.86   1 0.17047 0.35302-0.41100 0.82354-0.89555 0.44402
  -3  -6  10  108.25  468.94   1-0.20661-0.32150 0.39106-0.81316 0.89687-0.48517
   3   6 -10    0.82  576.64   1 0.21738 0.31040-0.39851 0.81960-0.89102 0.48155
  -3  -6   9 1105.31 1768.43   1-0.25400-0.27790 0.37574-0.80723 0.89123-0.52070
  -3  -6   8 1114.55 1502.41   1-0.30290-0.23281 0.35870-0.79959 0.88293-0.55357
  -3  -6   7 9007.84 3732.51   1-0.35427-0.18556 0.34090-0.79108 0.87078-0.58288
  -3  -6   6 1247.46 1237.53   1-0.40405-0.13966 0.32068-0.78006 0.85668-0.60990
  -3  -6   5 3991.08 4316.32   1-0.45351-0.09407 0.29905-0.76764 0.83957-0.63393
  -3  -6   4 3170.04 1936.39   1-0.50206-0.04939 0.27619-0.75399 0.81954-0.65502
  -3  -6   3   96.62  769.24   1-0.54917-0.00615 0.25231-0.73932 0.79670-0.67332
  -3  -6   2 2727.64 1830.57   1-0.59437 0.03517 0.22766-0.72387 0.77128-0.68903
  -3  -6   1  210.45 1443.64   1-0.63628 0.07179 0.20151-0.70690 0.74466-0.70365
  -3  -6   013149.57 3041.74   1-0.67651 0.10802 0.17614-0.69067 0.71505-0.71505
  -3  -6  -1 9291.19 2973.39   1-0.71400 0.14152 0.15066-0.67431 0.68374-0.72475
  -3  -6  -218408.76 3980.44   1-0.74865 0.17217 0.12523-0.65801 0.65102-0.73305
  -3  -6  -3  -13.20  787.21   1-0.78042 0.19995 0.10001-0.64192 0.61719-0.74023
  -3  -6  -4  209.34 1156.91   1-0.80934 0.22487 0.07511-0.62615 0.58250-0.74656
  -3  -6  -5 3387.62 1976.73   1-0.83548 0.24701 0.05064-0.61081 0.54718-0.75225
  -3  -6  -6   13.75  808.90   1-0.85891 0.26645 0.02667-0.59597 0.51142-0.75750
  -3  -6  -7 5094.36 2586.76   1-0.87977 0.28330 0.00324-0.58167 0.47538-0.76248
  -3  -6  -8  108.18  788.30   1-0.89817 0.29771-0.01960-0.56796 0.43920-0.76732
  -3  -7  13  242.52  707.22   1-0.21154-0.33702 0.38951-0.86945 0.89639-0.36118
   3   7 -13   -2.70  660.17   1 0.22357 0.32476-0.39651 0.87539-0.89038 0.35807
  -3  -7  12  133.29  544.36   1-0.25024-0.30213 0.37700-0.86633 0.89176-0.39772
  -3  -7  11  104.95  306.54   1-0.29079-0.26538 0.36304-0.86176 0.88523-0.43236
  -3  -7  10  106.80  567.15   1-0.33502-0.22514 0.34833-0.85665 0.87545-0.46416
  -3  -7   9   89.86  410.38   1-0.37777-0.18626 0.33154-0.84907 0.86450-0.49434
  -3  -7   8 1472.74 1405.03   1-0.42110-0.14680 0.31340-0.84014 0.85114-0.52211
  -3  -7   7   95.48  268.90   1-0.46453-0.10724 0.29401-0.82995 0.83532-0.54742
  -3  -7   6  524.18 1238.07   1-0.50759-0.06805 0.27348-0.81863 0.81704-0.57026
  -3  -7   5 1345.39 1253.06   1-0.54983-0.02967 0.25197-0.80633 0.79636-0.59071
  -3  -7   4   71.80  592.81   1-0.59085 0.00746 0.22965-0.79322 0.77340-0.60888
  -3  -7   3  602.48 1472.27   1-0.62945 0.04080 0.20563-0.77852 0.74933-0.62628
  -3  -7   2 1329.11 1228.12   1-0.66689 0.07425 0.18238-0.76439 0.72248-0.64045
  -3  -7   1  261.06 1015.64   1-0.70226 0.10562 0.15885-0.74999 0.69396-0.65295
  -3  -7   0 1668.73 1459.62   1-0.73539 0.13475 0.13519-0.73547 0.66401-0.66401
  -3  -7  -1 1743.54 1602.02   1-0.76618 0.16155 0.11156-0.72096 0.63285-0.67387
  -3  -7  -2  116.12  752.94   1-0.79460 0.18596 0.08806-0.70660 0.60070-0.68273
  -3  -7  -3  600.02 1420.00   1-0.82063 0.20800 0.06480-0.69247 0.56776-0.69081
  -3  -7  -4 2902.19 2095.14   1-0.84431 0.22768 0.04186-0.67865 0.53421-0.69827
  -3  -7  -5  516.98 1513.22   1-0.86569 0.24506 0.01930-0.66522 0.50020-0.70527
  -3  -8   7    2.35  571.85   1-0.56570-0.03799 0.24351-0.86523 0.78783-0.49993
  -3  -8   6 1419.96 1536.61   1-0.60201-0.00556 0.22331-0.85423 0.76662-0.51985
  -3  -8   5  106.68  615.94   1-0.63657 0.02376 0.20133-0.84171 0.74446-0.53939
  -3  -8   4  291.89  863.48   1-0.67041 0.05360 0.18012-0.82962 0.71979-0.55573
  -3  -8   3  135.33  917.59   1-0.70271 0.08191 0.15853-0.81717 0.69357-0.57053
  -3  -8   2  319.05 1274.68   1-0.73332 0.10852 0.13672-0.80449 0.66598-0.58396
  -4  10   2  531.78 1626.91   1-0.72658 0.55380 0.37116 0.50688-0.57819 0.66057
  -4  10   1  327.01 1069.39   1-0.74814 0.57133 0.32846 0.54036-0.57653 0.61772
  -4  10   0  269.55 1084.47   1-0.76691 0.58607 0.28747 0.57212-0.57375 0.57375
  -4  10  -1  356.13 1222.47   1-0.78313 0.59825 0.24840 0.60196-0.57007 0.52888
  -4  10  -2  255.13 1409.40   1-0.79705 0.60813 0.21141 0.62973-0.56569 0.48331
  -4  10  -3 1500.00 1536.81   1-0.80888 0.61594 0.17661 0.65531-0.56081 0.43724
  -4  10  -4  940.02 1426.00   1-0.81887 0.62190 0.14410 0.67859-0.55558 0.39082
  -4  10  -5  431.04 1681.12   1-0.82723 0.62623 0.11394 0.69953-0.55017 0.34422
  -4  10  -6  128.31  821.08   1-0.83417 0.62913 0.08617 0.71807-0.54472 0.29758
  -4  10  -7 1152.22 1275.17   1-0.83987 0.63080 0.06080 0.73421-0.53935 0.25102
  -4  10  -8   67.69  799.29   1-0.84452 0.63141 0.03784 0.74794-0.53417 0.20466
  -4  10  -9   38.92  797.11   1-0.84826 0.63112 0.01727 0.75929-0.52928 0.15857
  -4  10 -10  499.04 1694.69   1-0.85125 0.63008-0.00093 0.76828-0.52474 0.11284
  -4  10 -11  186.66  921.07   1-0.85361 0.62840-0.01682 0.77494-0.52063 0.06754
  -4   9   6 1519.48 1329.28   1-0.62147 0.42864 0.50953 0.32344-0.59510 0.84358
  -4   9   5  654.88 1127.27   1-0.65869 0.46195 0.45473 0.36894-0.59944 0.80652
  -4   9   3   78.18  587.73   1-0.74347 0.54274 0.33807 0.46324-0.57702 0.70059
  -4   9   2    8.77  560.96   1-0.76654 0.56179 0.28831 0.50377-0.57382 0.65620
  -4   9   1   84.64  595.93   1-0.78617 0.57738 0.24063 0.54223-0.56922 0.61041
  -4   9   0 1227.77 1284.09   1-0.80268 0.58986 0.19527 0.57836-0.56352 0.56352
  -4   9  -1  302.59 1163.25   1-0.81640 0.59955 0.15245 0.61195-0.55698 0.51579
  -4   9  -2 3256.78 1626.91   1-0.82766 0.60677 0.11232 0.64286-0.54986 0.46748
  -4   9  -3  187.38  926.56   1-0.83676 0.61184 0.07497 0.67098-0.54240 0.41883
  -4   9  -4  132.48  823.06   1-0.84401 0.61506 0.04047 0.69625-0.53478 0.37002
  -4   9  -5  134.07  954.45   1-0.84968 0.61670 0.00885 0.71865-0.52720 0.32125
  -4   9  -6 1136.75 1401.93   1-0.85404 0.61702-0.01990 0.73819-0.51982 0.27268
  -4   9  -7  257.24 1201.82   1-0.85731 0.61625-0.04582 0.75488-0.51275 0.22442
  -4   9  -8 3329.82 1858.93   1-0.85970 0.61461-0.06896 0.76880-0.50612 0.17660
  -4   9  -9  -48.75  802.95   1-0.86139 0.61227-0.08938 0.78000-0.50001 0.12930
  -4   9 -10 8273.69 3890.99   1-0.86254 0.60939-0.10716 0.78855-0.49449 0.08259
  -4   9 -11  165.80  519.57   1-0.86329 0.60611-0.12237 0.79453-0.48963 0.03654
  -4   9 -12  194.49  724.48   1-0.86375 0.60254-0.13510 0.79803-0.48545-0.00882
  -4   9 -13  -14.76  726.61   1-0.86401 0.59876-0.14542 0.79913-0.48200-0.05346
  -4   9 -14   61.53  810.92   1-0.86414 0.59486-0.15342 0.79790-0.47928-0.09737
   4  -8  -9  431.00 1138.15   1-0.73105 0.93670-0.44999-0.31958-0.51290 0.14299
   4  -8  -7 1684.24 1150.11   1-0.70844 0.92219-0.45660-0.29466-0.53816 0.25045
  -4   8   7 2037.89 1403.46   1-0.61901 0.39795 0.51293 0.24298-0.59474 0.88463
  -4   8   5  881.14 1004.99   1-0.72730 0.50266 0.36980 0.36399-0.57816 0.78411
  -4   8   4  654.53 1407.00   1-0.75731 0.52864 0.30893 0.41564-0.57535 0.74011
  -4   8   3   66.69  745.92   1-0.78243 0.54973 0.25018 0.46517-0.57026 0.69383
  -4   8   2  932.67 1053.88   1-0.80311 0.56637 0.19402 0.51210-0.56334 0.64572
  -4   8   1  503.89 1175.96   1-0.81982 0.57905 0.14082 0.55607-0.55502 0.59621
  -4   8   0  961.30 1100.85   1-0.83305 0.58825 0.09086 0.59681-0.54567 0.54567
  -4   8  -1   59.46  541.54   1-0.84326 0.59443 0.04430 0.63414-0.53566 0.49447
  -4   8  -2    6.85  545.03   1-0.85091 0.59804 0.00127 0.66794-0.52530 0.44292
  -4   8  -3 7587.96 2065.98   1-0.85641 0.59951-0.03818 0.69818-0.51487 0.39130
  -4   8  -4  965.20 1144.74   1-0.86016 0.59922-0.07408 0.72486-0.50461 0.33985
  -4   8  -5 2774.61 2426.24   1-0.86250 0.59754-0.10648 0.74803-0.49471 0.28876
  -4   8  -6 1128.74 1791.93   1-0.86376 0.59477-0.13546 0.76779-0.48533 0.23819
  -4   8  -7  142.85  479.19   1-0.86421 0.59118-0.16114 0.78424-0.47661 0.18828
  -4   8  -8 1197.84 1998.35   1-0.86408 0.58702-0.18365 0.79752-0.46865 0.13913
  -4   8  -9 2908.83 2981.45   1-0.86356 0.58247-0.20311 0.80776-0.46151 0.09080
  -4   8 -10  562.02 1323.89   1-0.86283 0.57770-0.21966 0.81509-0.45526 0.04336
  -4   8 -11 1761.90 1678.31   1-0.86201 0.57285-0.23345 0.81965-0.44992-0.00316
  -4   8 -12  -29.56  563.85   1-0.86120 0.56801-0.24459 0.82157-0.44552-0.04875
  -4   8 -13  153.99  521.07   1-0.86049 0.56327-0.25322 0.82097-0.44206-0.09340
  -4   8 -14   35.55  456.00   1-0.85993 0.55867-0.25944 0.81797-0.43953-0.13711
  -4   8 -15  239.65  900.35   1-0.85956 0.55427-0.26336 0.81265-0.43793-0.17990
  -4   8 -16   31.01  377.65   1-0.85939 0.55007-0.26505 0.80512-0.43724-0.22179
   4  -7 -12  106.45  690.82   1-0.73879 0.96457-0.44754-0.26361-0.50386 0.01066
   4  -7 -11   95.60  652.46   1-0.73593 0.96575-0.44846-0.25353-0.50723 0.05512
   4  -7 -10   23.91  534.04   1-0.73082 0.96468-0.45006-0.24277-0.51316 0.10215
   4  -7  -9  -39.73  475.50   1-0.72300 0.96092-0.45243-0.23124-0.52207 0.15216
   4  -7  -8 3246.47 1586.90   1-0.71188 0.95384-0.45564-0.21888-0.53442 0.20561
   4  -7  -7 5327.26 1892.97   1-0.69660 0.94260-0.45975-0.20561-0.55078 0.26308
   4  -7  -6  326.10  840.46   1-0.67600 0.92605-0.46478-0.19142-0.57182 0.32522
  -4   7   6  297.46  954.90   1-0.73283 0.48025 0.35920 0.29787-0.57786 0.82500
   4  -7  -515917.83 2670.19   1-0.64845 0.90255-0.47068-0.17637-0.59829 0.39279
  -4   7   510439.01 2222.19   1-0.76766 0.51104 0.28575 0.36208-0.57361 0.77956
   4  -7  -430102.50 3436.45   1-0.61708 0.87247-0.47738-0.16197-0.62555 0.46103
  -4   7   423251.63 2938.51   1-0.79574 0.53509 0.21504 0.42357-0.56616 0.73092
   4  -7  -3 4266.24 1303.70   1-0.56818 0.82766-0.48426-0.14591-0.66531 0.54192
  -4   7   3 1902.63 1122.68   1-0.81780 0.55312 0.14777 0.48162-0.55620 0.67977
   4  -7  -2   73.21  399.40   1-0.50149 0.76505-0.49029-0.13071-0.71282 0.63056
  -4   7   2  344.92  987.74   1-0.83457 0.56586 0.08447 0.53569-0.54437 0.62675
  -4   7   1  293.79  861.23   1-0.84681 0.57407 0.02551 0.58543-0.53127 0.57246
  -4   7   0  -15.39  574.24   1-0.85524 0.57846-0.02887 0.63059-0.51741 0.51741
  -4   7  -1   97.85  624.41   1-0.86054 0.57973-0.07861 0.67111-0.50326 0.46207
  -4   7  -2    0.24  332.09   1-0.86335 0.57851-0.12371 0.70698-0.48919 0.40681
  -4   7  -3  102.08  656.96   1-0.86422 0.57535-0.16426 0.73830-0.47553 0.35196
  -4   7  -4  126.64  584.87   1-0.86366 0.57075-0.20041 0.76523-0.46251 0.29775
  -4   7  -5  640.64 1848.49   1-0.86208 0.56514-0.23236 0.78796-0.45035 0.24440
  -4   7  -615105.72 5275.80   1-0.85985 0.55887-0.26034 0.80670-0.43917 0.19203
  -4   7  -7   21.38  497.69   1-0.85726 0.55225-0.28456 0.82170-0.42909 0.14076
  -4   7  -819276.42 6252.86   1-0.85455 0.54551-0.30526 0.83318-0.42017 0.09065
  -4   7  -9 1308.97 1468.42   1-0.85192 0.53884-0.32267 0.84136-0.41244 0.04173
  -4   7 -10 1058.90 1377.44   1-0.84949 0.53239-0.33701 0.84647-0.40592-0.00596
  -4   7 -11 2265.22 3092.27   1-0.84739 0.52625-0.34846 0.84870-0.40061-0.05246
  -4   7 -12 6569.67 7232.35   1-0.84568 0.52051-0.35722 0.84823-0.39649-0.09778
  -4   7 -13  -29.48  579.01   1-0.84441 0.51521-0.36343 0.84522-0.39353-0.14193
  -4   7 -14  461.56 1209.02   1-0.84361 0.51037-0.36726 0.83982-0.39170-0.18495
  -4   7 -15  147.11  574.17   1-0.84328 0.50601-0.36880 0.83214-0.39095-0.22688
  -4   7 -16   27.61  465.17   1-0.84341 0.50211-0.36818 0.82229-0.39125-0.26777
  -4   7 -17   18.19  414.21   1-0.84399 0.49865-0.36547 0.81036-0.39256-0.30766
   4  -6 -14  355.04 1245.81   1-0.72937 0.97931-0.45051-0.19305-0.51482-0.06057
   4  -6 -13  176.68  637.76   1-0.72881 0.98279-0.45068-0.18372-0.51547-0.01883
   4  -6 -12  214.96  983.70   1-0.72642 0.98445-0.45141-0.17384-0.51820 0.02499
   4  -6 -11   64.66  737.20   1-0.72191 0.98399-0.45276-0.16334-0.52329 0.07119
   4  -6 -10 3202.38 1617.92   1-0.71490 0.98103-0.45479-0.15215-0.53110 0.12009
   4  -6  -9  -34.48  618.97   1-0.70487 0.97504-0.45757-0.14021-0.54200 0.17210
   4  -6  -814044.69 2731.46   1-0.69113 0.96535-0.46114-0.12748-0.55647 0.22767
   4  -6  -713840.29 2588.35   1-0.67276 0.95102-0.46553-0.11394-0.57503 0.28733
  -4   6   7 1824.40 1172.99   1-0.73054 0.45001 0.36362 0.21670-0.57799 0.86632
   4  -6  -6 5011.17 1583.75   1-0.64850 0.93081-0.47067-0.09964-0.59825 0.35164
   4  -6  -5  684.72 1523.13   1-0.62150 0.90527-0.47664-0.08579-0.62172 0.41607
  -4   6   5   26.47  455.91   1-0.80624 0.51765 0.18469 0.37719-0.56201 0.76796
   4  -6  -412752.33 2240.96   1-0.58020 0.86805-0.48278-0.07047-0.65595 0.49143
  -4   6   4 4452.44 1388.04   1-0.83029 0.53766 0.10207 0.45058-0.54790 0.71266
   4  -6  -3 3927.88 1222.48   1-0.52574 0.81767-0.48851-0.05557-0.69637 0.57298
  -4   6   3  585.25 1461.71   1-0.84686 0.55021 0.02522 0.51820-0.53120 0.65477
   4  -6  -2 3925.16 1131.77   1-0.45365 0.74967-0.49251-0.04239-0.74271 0.66045
  -4   6   2  341.33  923.69   1-0.85725 0.55656-0.04534 0.57956-0.51288 0.59526
   4  -6  -1    8.99  270.86   1-0.35796 0.65806-0.49239-0.03334-0.79335 0.75222
  -4   6   1  -59.62  363.03   1-0.86267 0.55795-0.10944 0.63443-0.49377 0.53496
   4  -6   0 1285.87  732.89   1-0.23803 0.54558-0.49145-0.02282-0.83774 0.83774
  -4   6   0   33.56  188.78   1-0.86422 0.55547-0.16706 0.68282-0.47454 0.47454
   4  -6   118829.70 2262.43   1-0.07775 0.38913-0.46959-0.03543-0.87945 0.92049
  -4   6  -110354.38 2102.87   1-0.86290 0.55011-0.21839 0.72492-0.45575 0.41456
  -4   6  -2  692.47 1203.12   1-0.85953 0.54270-0.26370 0.76101-0.43779 0.35541
  -4   6  -3 3827.08 1287.59   1-0.85482 0.53396-0.30338 0.79146-0.42099 0.29742
  -4   6  -4   73.75  415.40   1-0.84935 0.52446-0.33781 0.81666-0.40556 0.24080
  -4   6  -5 3412.09 2969.41   1-0.84358 0.51466-0.36741 0.83704-0.39163 0.18568
  -4   6  -6  622.42 1544.90   1-0.83786 0.50491-0.39258 0.85299-0.37928 0.13214
  -4   6  -714984.59 2897.45   1-0.83246 0.49548-0.41372 0.86490-0.36855 0.08022
  -4   6  -811565.46 8668.04   1-0.82758 0.48656-0.43117 0.87312-0.35942 0.02990
  -4   6  -9   99.17  394.28   1-0.82335 0.47830-0.44525 0.87799-0.35188-0.01882
  -4   6 -10 7219.30 2422.59   1-0.81987 0.47078-0.45626 0.87977-0.34587-0.06602
  -4   6 -11   68.76  474.42   1-0.81717 0.46405-0.46445 0.87873-0.34134-0.11174
  -4   6 -12   49.90  407.81   1-0.81527 0.45812-0.47002 0.87507-0.33822-0.15605
  -4   6 -13   19.13  650.07   1-0.81418 0.45300-0.47317 0.86900-0.33644-0.19901
  -4   6 -14 1278.90 1361.99   1-0.81387 0.44866-0.47406 0.86067-0.33594-0.24071
  -4   6 -15  -21.92  610.47   1-0.81431 0.44506-0.47282 0.85020-0.33664-0.28119
  -4   6 -16   20.41  337.24   1-0.81544 0.44216-0.46954 0.83770-0.33849-0.32054
  -4   6 -17  -51.46  665.85   1-0.81721 0.43990-0.46432 0.82325-0.34141-0.35881
  -4   6 -18  119.54  494.45   1-0.81956 0.43821-0.45720 0.80690-0.34536-0.39605
   4  -5 -16  248.41 1223.31   1-0.71108 0.98519-0.45586-0.12011-0.53529-0.12231
   4  -5 -15  537.01 1333.12   1-0.71221 0.99036-0.45555-0.11127-0.53406-0.08244
   4  -5 -14  110.38  796.69   1-0.71174 0.99394-0.45568-0.10198-0.53457-0.04083
   4  -5 -13  352.50 1015.75   1-0.70949 0.99573-0.45631-0.09220-0.53702 0.00272
   4  -5 -12  574.07 1745.56   1-0.70517 0.99546-0.45749-0.08186-0.54169 0.04848
   4  -5 -11  878.11 1006.71   1-0.69844 0.99277-0.45928-0.07092-0.54885 0.09674
   4  -5 -10 6904.17 2134.28   1-0.68884 0.98723-0.46171-0.05932-0.55884 0.14783
   4  -5  -9 2718.54 1510.04   1-0.67579 0.97822-0.46483-0.04705-0.57203 0.20212
   4  -5  -8 9157.02 2119.03   1-0.65852 0.96499-0.46863-0.03409-0.58883 0.26003
   4  -5  -7 2894.53 1181.53   1-0.63600 0.94652-0.47306-0.02051-0.60968 0.32197
  -4   5   7  264.56  780.98   1-0.77172 0.45922 0.27628 0.21809-0.57280 0.86113
   4  -5  -6  864.56 1850.88   1-0.61127 0.92341-0.47832-0.00718-0.63052 0.38374
  -4   5   6  218.54  788.70   1-0.81327 0.49673 0.16274 0.32240-0.55865 0.80579
   4  -5  -5 6262.66 1635.84   1-0.57424 0.89047-0.48353 0.00719-0.66062 0.45497
  -4   5   5  766.76 1630.48   1-0.84061 0.52004 0.05734 0.41858-0.53859 0.74454
   4  -5  -4 3162.51 1194.35   1-0.52666 0.84696-0.48844 0.02127-0.69573 0.53121
  -4   5   4   62.86  416.74   1-0.85646 0.53186-0.03865 0.50535-0.51474 0.67950
   4  -5  -3   88.85  346.86   1-0.46561 0.79000-0.49211 0.03412-0.73554 0.61215
  -4   5   3   76.41  299.92   1-0.86339 0.53475-0.12471 0.58219-0.48887 0.61244
   4  -5  -2 6394.63 1482.76   1-0.38758 0.71605-0.49304 0.04422-0.77889 0.69663
  -4   5   2  201.04  517.60   1-0.86364 0.53097-0.20084 0.64909-0.46235 0.54473
   4  -5  -122768.63 2807.95   1-0.29090 0.62652-0.49575 0.05794-0.81829 0.77724
  -4   5   1 2860.49 5614.34   1-0.85915 0.52245-0.26742 0.70645-0.43626 0.47745
   4  -5   015250.33 2155.79   1-0.17058 0.51003-0.48382 0.05526-0.85837 0.85837
  -4   5   014076.12 2326.35   1-0.85152 0.51079-0.32510 0.75490-0.41135 0.41135
   4  -5   1  631.50  491.82   1-0.02513 0.36841-0.45966 0.04034-0.88773 0.92878
  -4   5  -1  -11.63  286.45   1-0.84201 0.49725-0.37464 0.79521-0.38813 0.34694
  -4   5  -2 4272.33 1992.38   1-0.16175-0.18639 0.40451 0.00669 0.90011-0.98245
   4  -5   2 4284.96 1003.84   1 0.14240 0.20469-0.41913 0.00907-0.89668 0.97878
  -4   5  -2  631.40 2067.26   1-0.83162 0.48282-0.41684 0.82819-0.36693 0.28455
  -4   5  -3 1294.19 1234.57   1-0.33674-0.01572 0.34768 0.05355 0.87505-0.99844
  -4   5  -3 1368.96 1566.22   1-0.82107 0.46824-0.45251 0.85463-0.34793 0.22436
  -4   5  -4 2108.64  686.46   1-0.50839 0.15205 0.27308 0.11894 0.81667-0.98118
  -4   5  -4 2340.69 2590.94   1-0.81092 0.45406-0.48238 0.87528-0.33121 0.16645
  -4   5  -5 3629.50  870.00   1-0.65739 0.29746 0.18843 0.19467 0.72960-0.93467
  -4   5  -5 3504.03 3067.91   1-0.80154 0.44064-0.50714 0.89081-0.31675 0.11080
  -4   5  -6 3951.06 3025.80   1-0.79318 0.42825-0.52738 0.90183-0.30450 0.05736
  -4   5  -7 2478.97 2753.70   1-0.78599 0.41703-0.54364 0.90887-0.29437 0.00604
  -4   5  -8 1850.26 2059.98   1-0.78006 0.40707-0.55637 0.91237-0.28625-0.04326
  -4   5  -912376.89 2858.88   1-0.77542 0.39839-0.56595 0.91272-0.28003-0.09067
  -4   5 -1013143.47 6154.13   1-0.77205 0.39098-0.57270 0.91024-0.27559-0.13630
  -4   5 -11 5125.16 4319.34   1-0.76991 0.38482-0.57689 0.90521-0.27280-0.18028
  -4   5 -12  148.12  590.18   1-0.76895 0.37983-0.57875 0.89784-0.27156-0.22271
  -4   5 -13  129.43  761.25   1-0.76911 0.37595-0.57845 0.88832-0.27176-0.26370
  -4   5 -14  107.69  566.16   1-0.77029 0.37310-0.57615 0.87679-0.27330-0.30335
  -4   5 -15  259.76  948.07   1-0.77242 0.37120-0.57195 0.86337-0.27608-0.34175
  -4   5 -16  -10.02  467.71   1-0.77542 0.37016-0.56594 0.84813-0.28004-0.37899
  -4   5 -17  143.24  633.52   1-0.77919 0.36990-0.55819 0.83115-0.28508-0.41514
  -4   5 -18  117.51  448.61   1-0.78366 0.37033-0.54873 0.81247-0.29115-0.45026
  -4   5 -19  103.99  756.48   1-0.78872 0.37137-0.53757 0.79209-0.29818-0.48442
   4  -4 -17  268.24  989.75   1-0.68736 0.98968-0.46208-0.03716-0.56036-0.13834
   4  -4 -16  581.12 1465.96   1-0.68839 0.99475-0.46183-0.02825-0.55931-0.09829
   4  -4 -15   89.58  783.72   1-0.68780 0.99821-0.46197-0.01895-0.55991-0.05659
   4  -4 -14  443.82 1291.05   1-0.68541 0.99987-0.46256-0.00921-0.56235-0.01305
   4  -4 -13  144.66  708.39   1-0.68096 0.99946-0.46362 0.00100-0.56686 0.03255
   4  -4 -12   19.97  745.39   1-0.67413 0.99668-0.46521 0.01175-0.57368 0.08047
   4  -4 -11 2470.21 1515.00   1-0.66452 0.99111-0.46735 0.02305-0.58308 0.13097
   4  -4 -10   40.63  659.63   1-0.65159 0.98223-0.47005 0.03490-0.59537 0.18436
   4  -4  -9  956.32 2146.58   1-0.63469 0.96938-0.47330 0.04730-0.61085 0.24095
   4  -4  -8  -60.41  629.22   1-0.61659 0.95303-0.47746 0.05970-0.62597 0.29692
   4  -4  -7 1633.38 1076.18   1-0.58925 0.92977-0.48157 0.07299-0.64873 0.36082
  -4   4   7  125.67  435.93   1-0.81476 0.47028 0.15788 0.25053-0.55787 0.84620
   4  -4  -6  107.56  547.52   1-0.55468 0.89928-0.48578 0.08636-0.67552 0.42874
  -4   4   6  113.07  477.38   1-0.84874 0.50023 0.01449 0.38469-0.52860 0.77574
   4  -4  -513531.34 2439.25   1-0.51122 0.85990-0.48963 0.09939-0.70633 0.50068
  -4   4   5  191.68  345.84   1-0.86273 0.51019-0.11065 0.50062-0.49339 0.69934
   4  -4  -4  516.37  750.60   1-0.45686 0.80962-0.49242 0.11135-0.74081 0.57629
  -4   4   4  129.71  344.56   1-0.86292 0.50634-0.21786 0.59860-0.45595 0.62071
   4  -4  -3 7106.75 1636.82   1-0.38933 0.74618-0.49306 0.12116-0.77801 0.65462
  -4   4   3  147.42  555.60   1-0.85410 0.49349-0.30842 0.67993-0.41878 0.54235
   4  -4  -2 5610.56 1519.97   1-0.30620 0.66990-0.49671 0.13537-0.81210 0.73000
  -4   4   2   -6.02  267.13   1-0.83987 0.47522-0.38411 0.74640-0.38349 0.46587
   4  -4  -1 3992.12 1275.09   1-0.20777 0.57530-0.48832 0.13622-0.84756 0.80651
  -4   4   1   55.96  244.89   1-0.82285 0.45418-0.44687 0.79993-0.35101 0.39220
   4  -4   0  119.22  364.36   1-0.09186 0.46321-0.47203 0.12918-0.87678 0.87678
  -4   4   0  -16.86  324.06   1-0.80489 0.43218-0.49856 0.84240-0.32182 0.32182
  -4   4  -1 9306.03 1795.67   1-0.05229-0.32392 0.43324-0.09864 0.89975-0.94092
   4  -4   1 9349.52 1716.49   1 0.03981 0.33535-0.44556 0.11196-0.89436 0.93541
  -4   4  -1 8491.82 1758.83   1-0.78724 0.41050-0.54088 0.87550-0.29611 0.25492
  -4   4  -2 8550.74 1801.75   1-0.19488-0.18513 0.39467-0.06945 0.89791-0.98025
  -4   4  -2 8261.39 1747.37   1-0.77071 0.38994-0.57532 0.90071-0.27385 0.19147
  -4   4  -3   80.99  209.72   1-0.33707-0.04732 0.34755-0.03209 0.87497-0.99836
  -4   4  -3   49.96  143.75   1-0.75580 0.37100-0.60313 0.91929-0.25491 0.13134
  -4   4  -4 2423.41  858.46   1-0.47358 0.08531 0.28980 0.01644 0.83170-0.99621
  -4   4  -4 1767.40 2201.62   1-0.74279 0.35395-0.62536 0.93230-0.23910 0.07434
  -4   4  -5  232.45  378.23   1-0.59453 0.20240 0.22757 0.06947 0.77119-0.97683
  -4   4  -5   76.39  684.84   1-0.73180 0.33893-0.64287 0.94059-0.22618 0.02023
  -4   4  -6 3383.44 6562.65   1-0.69511 0.29902 0.16374 0.12448 0.70000-0.94609
  -4   4  -6 3255.72 3038.66   1-0.72286 0.32595-0.65638 0.94486-0.21593-0.03120
  -4   4  -751875.00 4922.41   1-0.77482 0.37474 0.10460 0.17449 0.62345-0.91055
  -4   4  -744429.06 5294.23   1-0.71591 0.31497-0.66644 0.94570-0.20812-0.08020
  -4   4  -826389.64 3127.19   1-0.83577 0.43168 0.05036 0.21961 0.54676-0.87488
  -4   4  -821429.79 4723.48   1-0.71087 0.30590-0.67352 0.94355-0.20254-0.12697
  -4   4  -921488.71 3049.34   1-0.88108 0.47300 0.00168 0.25915 0.47295-0.84208
  -4   4  -914692.30 3146.11   1-0.70763 0.29863-0.67798 0.93879-0.19897-0.17172
  -4   4 -10134567.912048.29   1-0.91402 0.50194-0.04153 0.29324 0.40352-0.81366
  -4   4 -10115726.0128480.5   1-0.70606 0.29302-0.68011 0.93170-0.19726-0.21463
  -4   4 -1129497.68 3854.48   1-0.93741 0.52133-0.07981 0.32239 0.33894-0.79010
  -4   4 -1123337.79 3700.49   1-0.70603 0.28896-0.68015 0.92251-0.19723-0.25585
  -4   4 -12   15.39  481.33   1-0.95349 0.53342-0.11379 0.34725 0.27910-0.77128
  -4   4 -12  -81.07  583.41   1-0.70741 0.28631-0.67828 0.91141-0.19873-0.29554
  -4   4 -13  -15.43  442.61   1-0.96406 0.53934-0.14514 0.36984 0.22252-0.75651
  -4   4 -13  -58.43  567.57   1-0.71007 0.28493-0.67463 0.89854-0.20165-0.33381
  -4   4 -14  -30.77  381.10   1-0.97008 0.54133-0.17248 0.38804 0.17084-0.74590
  -4   4 -14  115.04  531.66   1-0.71388 0.28471-0.66931 0.88399-0.20587-0.37078
  -4   4 -15  704.37 1423.49   1-0.97267 0.53988-0.19725 0.40367 0.12248-0.73862
  -4   4 -15  392.90 1004.29   1-0.71873 0.28553-0.66239 0.86785-0.21128-0.40656
  -4   4 -16 1657.93 1272.51   1-0.97248 0.53566-0.21986 0.41715 0.07698-0.73419
  -4   4 -17  229.99 1433.32   1-0.73110 0.28984-0.64396 0.83096-0.22537-0.47485
  -4   4 -18   48.65  591.51   1-0.73841 0.29311-0.63247 0.81025-0.23390-0.50750
  -4   4 -19  118.93  561.41   1-0.74634 0.29701-0.61947 0.78802-0.24335-0.53925
   4  -3 -18 3100.03 2067.92   1-0.65711 0.98765-0.46892 0.04642-0.59017-0.14963
   4  -3 -17  647.71 1521.57   1-0.65788 0.99246-0.46876 0.05542-0.58943-0.10926
   4  -3 -16  896.58 1065.60   1-0.65700 0.99562-0.46895 0.06476-0.59027-0.06732
   4  -3 -15  185.19 1010.10   1-0.65427 0.99694-0.46951 0.07448-0.59286-0.02364
   4  -3 -14  335.40 1046.40   1-0.64945 0.99617-0.47048 0.08460-0.59736 0.02196
   4  -3 -13  399.29 1430.27   1-0.64225 0.99301-0.47189 0.09516-0.60400 0.06970
   4  -3 -12  244.60 1144.45   1-0.63229 0.98710-0.47373 0.10616-0.61300 0.11979
   4  -3 -11 1491.87 1219.35   1-0.62197 0.97862-0.47656 0.11738-0.62131 0.16888
   4  -3 -10 5305.47 1960.39   1-0.60516 0.96589-0.47927 0.12926-0.63566 0.22436
   4  -3  -910227.85 2418.21   1-0.58385 0.94866-0.48230 0.14146-0.65306 0.28289
   4  -3  -8 1084.86 1003.52   1-0.55714 0.92603-0.48552 0.15385-0.67368 0.34464
   4  -3  -7  194.02  790.15   1-0.52399 0.89696-0.48866 0.16616-0.69759 0.40968
  -4   3   7  164.74  375.33   1-0.85460 0.47814-0.02400 0.34646-0.51872 0.80705
  -4   3   6  963.82 1401.57   1-0.86372 0.48323-0.19849 0.51172-0.46322 0.71036
   4  -3  -542174.66 4790.72   1-0.43313 0.81427-0.49298 0.18883-0.75455 0.54890
  -4   3   5 7767.54 1660.65   1-0.84997 0.46544-0.33430 0.63831-0.40716 0.61311
   4  -3  -4  786.17  733.99   1-0.37251 0.75773-0.49277 0.19780-0.78638 0.62186
  -4   3   4   65.18  192.38   1-0.82507 0.43651-0.43966 0.73444-0.35490 0.51966
   4  -3  -3 1864.65  999.58   1-0.29831 0.69008-0.49624 0.21135-0.81532 0.69217
  -4   3   3   13.38  186.72   1-0.79577 0.40318-0.52128 0.80683-0.30823 0.43180
   4  -3  -2 2408.09 1141.18   1-0.21386 0.60946-0.48899 0.21335-0.84566 0.76356
  -4   3   2  239.50  472.61   1-0.76595 0.36933-0.58450 0.86083-0.26770 0.35007
   4  -3  -146672.55 5700.51   1-0.11642 0.51583-0.47603 0.20965-0.87168 0.83063
  -4   3   139312.41 4887.78   1-0.73778 0.33712-0.63349 0.90059-0.23315 0.27434
   4  -3   066901.16 7573.42   1-0.00714 0.41039-0.45595 0.19882-0.88997 0.88997
  -4   3   055714.15 6680.09   1-0.71237 0.30768-0.67144 0.92932-0.20419 0.20419
  -4   3  -135165.82 4532.62   1-0.11911-0.28897 0.41639-0.16778 0.90134-0.94251
   4  -3   136511.17 4621.12   1 0.11104 0.29601-0.42775 0.17986-0.89704 0.93809
  -4   3  -132081.22 4158.87   1-0.69023 0.28151-0.70077 0.94942-0.18026 0.13907
  -4   3  -2 1073.14 1201.26   1-0.24151-0.17037 0.37989-0.14067 0.89294-0.97528
   4  -3   2 1132.68  845.73   1 0.23161 0.17953-0.39388 0.15546-0.88949 0.97139
  -4   3  -2  677.22  646.59   1-0.67152 0.25876-0.72331 0.96274-0.16082 0.07844
  -4   3  -311709.11 2226.37   1-0.36070-0.05561 0.33837-0.10868 0.86913-0.99251
  -4   3  -310469.83 2143.45   1-0.65617 0.23939-0.74047 0.97067-0.14534 0.02177
  -4   3  -456741.29 6633.48   1-0.47372 0.05352 0.28974-0.06925 0.83164-0.99616
  -4   3  -449481.47 6067.68   1-0.64402 0.22320-0.75328 0.97426-0.13336-0.03139
  -4   3  -528402.96 3828.93   1-0.57524 0.15118 0.23832-0.02704 0.78249-0.98813
  -4   3  -524413.61 3671.20   1-0.63484 0.20999-0.76254 0.97430-0.12445-0.08149
  -4   3  -6 8926.61 1727.59   1-0.66224 0.23399 0.18536 0.01711 0.72599-0.97208
  -4   3  -6 7178.50 1770.51   1-0.62838 0.19950-0.76885 0.97138-0.11826-0.12887
  -4   3  -752594.32 5194.44   1-0.73531 0.30306 0.13525 0.05809 0.66409-0.95119
  -4   3  -740413.00 4790.24   1-0.62439 0.19148-0.77267 0.96597-0.11446-0.17386
  -4   3  -8149247.712291.58   1-0.79489 0.35865 0.08781 0.09640 0.60036-0.92848
  -4   3  -8127450.511491.99   1-0.62264 0.18569-0.77433 0.95841-0.11279-0.21671
  -4   3  -9   38.35  587.36   1-0.84250 0.40227 0.04368 0.13140 0.53690-0.90604
  -4   3  -9 -168.44  835.95   1-0.62288 0.18190-0.77410 0.94895-0.11303-0.25767
  -4   3 -10  497.91 1242.16   1-0.87993 0.43570 0.00304 0.16291 0.47507-0.88522
  -4   3 -10 -146.44  700.24   1-0.62492 0.17991-0.77217 0.93779-0.11496-0.29693
  -4   3 -1131616.91 4130.23   1-0.90889 0.46066-0.03416 0.19099 0.41561-0.86678
  -4   3 -1128343.34 4215.35   1-0.62856 0.17951-0.76868 0.92508-0.11843-0.33465
  -4   3 -12  524.41  932.61   1-0.93089 0.47866-0.06818 0.21588 0.35886-0.85104
  -4   3 -12  407.09  773.80   1-0.63363 0.18055-0.76374 0.91091-0.12329-0.37098
  -4   3 -13  253.87  663.89   1-0.94719 0.49097-0.09933 0.23790 0.30487-0.83806
  -4   3 -13  243.21  924.90   1-0.63997 0.18285-0.75741 0.89536-0.12941-0.40605
  -4   3 -14 3579.85 1499.50   1-0.95892 0.49793-0.12873 0.25841 0.25275-0.82781
  -4   3 -14 3111.10 1596.58   1-0.64743 0.18628-0.74976 0.87848-0.13670-0.43995
  -4   3 -15   -8.28  456.98   1-0.96663 0.50160-0.15512 0.27566 0.20386-0.82000
  -4   3 -15 -111.32  574.50   1-0.65588 0.19070-0.74079 0.86028-0.14505-0.47279
  -4   3 -16 2314.60 1564.32   1-0.97110 0.50204-0.17954 0.29094 0.15721-0.81443
  -4   3 -16 1571.87 1271.60   1-0.66520 0.19599-0.73051 0.84079-0.15440-0.50463
  -4   3 -17  194.46  687.96   1-0.97284 0.49974-0.20222 0.30449 0.11259-0.81088
  -4   3 -17  239.98 1210.62   1-0.67528 0.20204-0.71893 0.81998-0.16468-0.53554
  -4   3 -18 1389.25 1620.54   1-0.97222 0.49509-0.22339 0.31651 0.06976-0.80913
  -4   3 -18   94.23  653.34   1-0.68602 0.20874-0.70601 0.79783-0.17583-0.56558
  -4   3 -19   94.55  655.27   1-0.69732 0.21601-0.69171 0.77430-0.18780-0.59479
   4  -2 -18 -102.29  799.49   1-0.62250 0.98303-0.47647 0.13917-0.62085-0.11949
   4  -2 -17  160.48  756.78   1-0.62127 0.98587-0.47668 0.14855-0.62192-0.07728
   4  -2 -16  237.70 1031.42   1-0.61814 0.98683-0.47720 0.15825-0.62463-0.03344
   4  -2 -15  608.33 1560.12   1-0.61289 0.98566-0.47806 0.16828-0.62914 0.01218
   4  -2 -14  548.47 1262.75   1-0.60524 0.98209-0.47926 0.17865-0.63560 0.05978
   4  -2 -13  326.30  865.08   1-0.59484 0.97578-0.48079 0.18936-0.64420 0.10950
   4  -2 -12  700.20 1324.01   1-0.58129 0.96630-0.48264 0.20038-0.65510 0.16153
   4  -2 -11   83.74  682.70   1-0.56406 0.95316-0.48474 0.21166-0.66846 0.21603
   4  -2 -10  694.42 1579.33   1-0.54256 0.93575-0.48701 0.22309-0.68442 0.27312
   4  -2  -9 5891.82 1951.86   1-0.51607 0.91333-0.48928 0.23453-0.70304 0.33287
   4  -2  -815340.25 2845.38   1-0.48374 0.88508-0.49131 0.24574-0.72429 0.39525
   4  -2  -7 1149.12 1152.54   1-0.44463 0.85006-0.49275 0.25636-0.74799 0.46008
  -4   2   7   35.03  167.97   1-0.85212 0.44368-0.32140 0.55790-0.41301 0.70134
   4  -2  -6 9634.87 2178.99   1-0.39772 0.80724-0.49314 0.26592-0.77370 0.52692
  -4   2   6  146.61  267.31   1-0.80850 0.39603-0.48901 0.71629-0.32739 0.57453
   4  -2  -5  285.37  580.59   1-0.34202 0.75561-0.49182 0.27377-0.80070 0.59505
  -4   2   5   19.00  114.03   1-0.75750 0.34099-0.60011 0.81815-0.25701 0.46296
   4  -2  -4  730.16  910.30   1-0.27429 0.69413-0.49456 0.28614-0.82472 0.66052
  -4   2   4   48.00  191.66   1-0.70873 0.28819-0.67648 0.88530-0.20018 0.36493
   4  -2  -319216.67 3083.67   1-0.19966 0.62333-0.48740 0.28823-0.85004 0.72689
  -4   2   316300.12 2339.26   1-0.66548 0.24091-0.73020 0.92980-0.15468 0.27825
   4  -2  -2 5286.41 1407.56   1-0.11503 0.54252-0.47582 0.28589-0.87198 0.78988
  -4   2   2 5041.68 1105.10   1-0.62866 0.20006-0.76859 0.95896-0.11852 0.20090
   4  -2  -1 4979.60 1402.02   1-0.02130 0.45262-0.45888 0.27821-0.88823 0.84719
  -4   2   0 2723.20 1175.42   1-0.08421-0.35194 0.42545-0.25346 0.90105-0.90105
   4  -2   0 2546.76 1010.67   1 0.07960 0.35553-0.43592 0.26449-0.89645 0.89645
  -4   2  -136994.71 5402.89   1-0.18954-0.25041 0.39629-0.23368 0.89834-0.93951
   4  -2   139605.12 5060.89   1 0.18384 0.25538-0.40900 0.24695-0.89382 0.93476
  -4   2  -213208.77 2345.78   1-0.29527-0.14849 0.36145-0.20823 0.88440-0.96674
  -4   2  -3 6418.99 4816.36   1-0.39669-0.05155 0.32376-0.17985 0.85895-0.98234
  -4   2  -4  -64.72  364.98   1-0.49213 0.04001 0.28100-0.14629 0.82391-0.98843
  -4   2  -510152.04 2115.45   1-0.57857 0.12258 0.23648-0.11098 0.78058-0.98623
  -4   2  -6 6051.25 1633.03   1-0.65380 0.19340 0.19070-0.07397 0.73223-0.97832
  -4   2  -753242.96 5618.95   1-0.71918 0.25478 0.14698-0.03938 0.67909-0.96619
  -4   2  -889770.72 8494.03   1-0.77445 0.30605 0.10491-0.00644 0.62387-0.95199
  -4   2  -920826.74 3442.45   1-0.82043 0.34804 0.06498 0.02434 0.56802-0.93716
  -4   2 -1098634.64 9748.65   1-0.85819 0.38180 0.02744 0.05276 0.51258-0.92273
  -4   2 -11 2022.69 1214.34   1-0.88879 0.40841-0.00766 0.07874 0.45823-0.90939
  -4   2 -12  201.38  651.81   1-0.91325 0.42887-0.04040 0.10235 0.40537-0.89754
  -4   2 -13  828.89  816.21   1-0.93247 0.44409-0.07092 0.12373 0.35420-0.88739
  -4   2 -14 1908.76 1403.46   1-0.94721 0.45483-0.09936 0.14305 0.30480-0.87900
  -4   2 -15   23.22  561.23   1-0.95820 0.46093-0.12667 0.16133 0.25650-0.87264
  -4   2 -16  334.71  941.61   1-0.96577 0.46446-0.15159 0.17712 0.21048-0.86769
  -4   2 -17 3751.11 2117.84   1-0.97047 0.46513-0.17499 0.19137 0.16601-0.86430
  -4   2 -18  192.20 1059.15   1-0.97265 0.46328-0.19700 0.20424 0.12298-0.86235
  -4   2 -18  103.40  676.57   1-0.62949 0.12023-0.76778 0.77365-0.11931-0.62209
   4  -1 -19  113.35  781.56   1-0.57809 0.96699-0.48305 0.22268-0.65762-0.12385
   4  -1 -18  285.75 1196.42   1-0.57631 0.96929-0.48327 0.23207-0.65901-0.08132
   4  -1 -17 1847.54 1642.63   1-0.57256 0.96963-0.48374 0.24171-0.66193-0.03727
   4  -1 -16   30.53  669.34   1-0.56665 0.96779-0.48444 0.25159-0.66649 0.00841
   4  -1 -15  263.59  848.67   1-0.55829 0.96352-0.48539 0.26171-0.67282 0.05587
   4  -1 -14  393.97 1249.12   1-0.54720 0.95651-0.48655 0.27204-0.68105 0.10522
   4  -1 -1310637.13 2761.12   1-0.53298 0.94638-0.48789 0.28256-0.69128 0.15659
   4  -1 -12  -50.88  673.19   1-0.51521 0.93269-0.48934 0.29317-0.70362 0.21006
   4  -1 -11   82.15  685.83   1-0.49338 0.91494-0.49078 0.30379-0.71812 0.26569
   4  -1 -10 5965.35 2172.72   1-0.46689 0.89253-0.49206 0.31424-0.73476 0.32346
   4  -1  -911262.81 2585.98   1-0.43510 0.86482-0.49295 0.32430-0.75344 0.38327
   4  -1  -8 3276.03 1533.27   1-0.39730 0.83111-0.49314 0.33366-0.77392 0.44488
   4  -1  -7  264.27  800.30   1-0.35278 0.79067-0.49222 0.34192-0.79577 0.50786
  -4   1   7   -0.46   89.64   1-0.70052 0.26011-0.68752 0.83806-0.19125 0.47957
   4  -1  -6  767.38  751.52   1-0.29737 0.74145-0.49618 0.35497-0.81570 0.56941
   4  -1  -5   12.93  503.59   1-0.23821 0.68612-0.49147 0.35951-0.83768 0.63243
   4  -1  -4 2883.98 1200.89   1-0.17102 0.62275-0.48388 0.36117-0.85825 0.69406
   4  -1  -3   99.63  508.97   1-0.09596 0.55152-0.47272 0.35926-0.87597 0.75282
   4  -1  -235355.78 4836.57   1-0.01380 0.47319-0.45734 0.35313-0.88918 0.80708
  -4   1   1 3324.97 1366.75   1-0.07600-0.38821 0.42750-0.33212 0.90081-0.85964
   4  -1  -1 3498.54 1329.59   1 0.07408 0.38912-0.43730 0.34234-0.89625 0.85520
  -4   1   049724.98 7095.70   1-0.16791-0.30011 0.40272-0.31672 0.89978-0.89978
   4  -1   054621.85 6666.40   1 0.16569 0.30134-0.41241 0.32670-0.89580 0.89580
  -4   1  -117551.24 3825.76   1-0.26098-0.21085 0.37339-0.29678 0.89020-0.93137
   4  -1   121039.08 3349.89   1 0.25811 0.21296-0.38498 0.30861-0.88609 0.92704
  -4   1  -2 2922.52 2677.80   1-0.35216-0.12413 0.34173-0.27437 0.87131-0.95357
  -4   1  -3 5527.34 5509.12   1-0.43955-0.04062 0.30532-0.24717 0.84473-0.96811
  -4   1  -4  110.37  509.04   1-0.52103 0.03698 0.26678-0.21784 0.81076-0.97528
  -4   1  -5 2585.87 1230.84   1-0.59526 0.10734 0.22715-0.18742 0.77075-0.97639
  -4   1  -6  307.97 1024.69   1-0.66040 0.16784 0.18653-0.15556 0.72737-0.97346
  -4   1  -7 3571.41 7008.37   1-0.71834 0.22179 0.14757-0.12573 0.67985-0.96695
  -4   1  -826105.41 3806.19   1-0.76844 0.26789 0.10975-0.09704 0.63043-0.95854
  -4   1  -9  130.75  695.43   1-0.81121 0.30666 0.07343-0.06985 0.58011-0.94925
  -4   1 -10 9775.34 2499.92   1-0.84731 0.33876 0.03881-0.04436 0.52967-0.93982
  -4   1 -12  584.55 1066.49   1-0.90227 0.38573-0.02504 0.00124 0.43043-0.92260
  -4   1 -13  205.00  894.26   1-0.92246 0.40193-0.05434 0.02140 0.38222-0.91541
  -4   1 -14 1221.36 1476.09   1-0.93858 0.41404-0.08199 0.03992 0.33517-0.90937
  -4   1 -15  305.65 1332.07   1-0.95111 0.42257-0.10809 0.05689 0.28931-0.90453
  -4   1 -16  762.24 1106.39   1-0.96052 0.42697-0.13347 0.07311 0.24408-0.90130
  -4   1 -17  245.77 1128.23   1-0.96703 0.42945-0.15687 0.08738 0.20055-0.89885
  -4   1 -18  -68.67  738.58   1-0.97104 0.42942-0.17907 0.10043 0.15813-0.89750
   4   0 -19   47.39  782.12   1-0.52422 0.94557-0.48864 0.31436-0.69743-0.08403
   4   0 -18  145.12  840.50   1-0.51981 0.94525-0.48899 0.32388-0.70048-0.03986
   4   0 -17  509.44 1173.05   1-0.51319 0.94271-0.48949 0.33356-0.70500 0.00579
   4   0 -16 2570.96 1853.24   1-0.50410 0.93770-0.49012 0.34336-0.71109 0.05301
   4   0 -15  233.90  938.95   1-0.49227 0.92995-0.49085 0.35326-0.71883 0.10188
   4   0 -14 3255.84 1836.61   1-0.47738 0.91914-0.49162 0.36320-0.72829 0.15247
   4   0 -13 1323.37 1455.72   1-0.45905 0.90489-0.49234 0.37310-0.73950 0.20481
   4   0 -12 3387.09 1725.88   1-0.43686 0.88679-0.49292 0.38285-0.75244 0.25888
   4   0 -11 6547.20 2262.51   1-0.41034 0.86436-0.49318 0.39228-0.76706 0.31463
   4   0 -10   38.64  605.15   1-0.37900 0.83710-0.49291 0.40118-0.78319 0.37189
   4   0  -9  112.65  603.06   1-0.34233 0.80451-0.49184 0.40928-0.80055 0.43038
   4   0  -8 1748.12 1258.59   1-0.29566 0.76400-0.49607 0.42208-0.81638 0.48800
   4   0  -7  459.83  827.36   1-0.24740 0.71956-0.49232 0.42758-0.83450 0.54716
   4   0  -613745.91 2656.05   1-0.19269 0.66868-0.48658 0.43109-0.85211 0.60582
   4   0  -5  157.16  450.82   1-0.13148 0.61129-0.47835 0.43210-0.86826 0.66302
   4   0  -419850.20 3450.11   1-0.06402 0.54765-0.46713 0.43013-0.88186 0.71767
   4   0  -3 6522.15 1815.29   1 0.00904 0.47841-0.45249 0.42474-0.89172 0.76857
  -4   0   256916.30 7062.96   1-0.08646-0.40582 0.42489-0.40611 0.90110-0.81876
   4   0  -263571.29 7747.24   1 0.08666 0.40461-0.43413 0.41563-0.89667 0.81457
  -4   0   177585.0010413.55   1-0.16754-0.32854 0.40283-0.39344 0.89980-0.85863
   4   0  -186533.57 9998.34   1 0.16738 0.32772-0.41191 0.40266-0.89571 0.85466
  -4   0   017628.22 3211.17   1-0.24994-0.24995 0.37709-0.37709 0.89180-0.89180
   4   0   020058.81 3469.50   1 0.24958 0.24958-0.38789 0.38789-0.88726 0.88726
  -4   0  -111342.05 2578.23   1-0.33177-0.17259 0.34956-0.35877 0.87620-0.91732
  -4   0  -2 9228.24 5759.70   1-0.41092-0.09731 0.31777-0.33619 0.85449-0.93675
  -4   0  -320355.54 3197.31   1-0.48611-0.02599 0.28389-0.31151 0.82649-0.94988
  -4   0  -4  912.90  807.43   1-0.55612 0.04015 0.24864-0.28547 0.79302-0.95754
  -4   0  -5  -30.01  541.08   1-0.61912 0.09840 0.21178-0.25743 0.75619-0.96127
  -4   0  -6   62.58  593.13   1-0.67662 0.15190 0.17607-0.23085 0.71496-0.96105
  -4   0  -7 7755.74 2253.01   1-0.72771 0.19899 0.14083-0.20474 0.67126-0.95837
  -4   0  -8  -39.10  684.71   1-0.77256 0.23985 0.10644-0.17948 0.62595-0.95407
  -4   0  -913118.12 2993.22   1-0.81151 0.27480 0.07316-0.15533 0.57973-0.94886
  -4   0 -1042555.89 4660.73   1-0.84500 0.30430 0.04116-0.13246 0.53317-0.94332
  -4   0 -11 7770.71 2346.09   1-0.87350 0.32881 0.01052-0.11095 0.48669-0.93785
  -4   0 -12  650.97 1153.13   1-0.89750 0.34880-0.01873-0.09083 0.44060-0.93278
  -4   0 -13  -16.17  606.73   1-0.91744 0.36475-0.04661-0.07207 0.39511-0.92830
  -4   0 -14  413.49 1101.57   1-0.93374 0.37705-0.07316-0.05465 0.35036-0.92457
  -4   0 -15  639.86 1566.16   1-0.94678 0.38610-0.09844-0.03850 0.30643-0.92165
  -4   0 -16  112.59  782.67   1-0.95694 0.39115-0.12319-0.02304 0.26281-0.92003
  -4   0 -17 2066.17 1694.96   1-0.96435 0.39452-0.14621-0.00916 0.22054-0.91883
   4   1 -19  595.44 1476.75   1-0.45989 0.91371-0.49232 0.40413-0.73899-0.04247
   4   1 -18  753.90 1819.89   1-0.45258 0.91048-0.49255 0.41354-0.74334 0.00300
   4   1 -17 7233.34 2979.20   1-0.44279 0.90477-0.49280 0.42296-0.74905 0.04983
   4   1 -16 6846.44 2647.22   1-0.43029 0.89634-0.49302 0.43236-0.75615 0.09807
   4   1 -15    4.54  779.19   1-0.41478 0.88492-0.49316 0.44167-0.76468 0.14772
   4   1 -14  149.51  768.57   1-0.39597 0.87020-0.49313 0.45081-0.77461 0.19878
   4   1 -13  298.85 1080.37   1-0.37352 0.85183-0.49280 0.45965-0.78589 0.25119
   4   1 -12 7813.49 2390.08   1-0.34706 0.82945-0.49202 0.46804-0.79840 0.30484
   4   1 -11 4458.95 1923.48   1-0.31135 0.80011-0.49701 0.48099-0.80995 0.35842
   4   1 -10 2789.27 1547.28   1-0.27612 0.76870-0.49470 0.48793-0.82402 0.41354
   4   1  -9 7250.65 2360.00   1-0.23588 0.73228-0.49124 0.49372-0.83847 0.46903
   4   1  -8 1357.32 1282.22   1-0.19039 0.69062-0.48630 0.49803-0.85279 0.52440
   4   1  -7  759.25  963.31   1-0.13955 0.64360-0.47954 0.50051-0.86635 0.57901
   4   1  -614346.91 2790.30   1-0.08341 0.59129-0.47058 0.50080-0.87840 0.63211
   4   1  -5 1527.62 1284.37   1-0.02227 0.53397-0.45908 0.49855-0.88811 0.68287
  -4  -1   435071.12 4608.13   1-0.04105-0.47550 0.43587-0.48431 0.89907-0.73439
   4   1  -439001.04 5009.92   1 0.04331 0.47221-0.44474 0.49346-0.89460 0.73041
  -4  -1   3 7941.55 5423.38   1-0.11063-0.40972 0.41864-0.47648 0.90138-0.77787
   4   1  -3 7844.85 2103.28   1 0.11250 0.40684-0.42736 0.48533-0.89705 0.77390
  -4  -1   2 1539.71 1320.56   1-0.18274-0.34141 0.39834-0.46556 0.89884-0.81650
   4   1  -2 1197.59 1053.43   1 0.18499 0.33848-0.40865 0.47574-0.89374 0.81184
  -4  -1   1 2226.57 1689.24   1-0.25609-0.27187 0.37504-0.45165 0.89093-0.84976
   4   1  -1 2445.27 1483.00   1 0.25771 0.26953-0.38512 0.46150-0.88615 0.84520
  -4  -1   0 1038.63  974.10   1-0.32956-0.20285 0.35040-0.43617 0.87670-0.87670
  -4  -1  -1 5373.19 5104.47   1-0.40093-0.13535 0.32199-0.41697 0.85765-0.89878
  -4  -1  -2   76.20  672.11   1-0.46955-0.07060 0.29168-0.39587 0.83332-0.91558
  -4  -1  -3 6790.62 2109.79   1-0.53441-0.00961 0.25998-0.37338 0.80424-0.92762
  -4  -1  -4 2870.18 1494.89   1-0.59477 0.04687 0.22743-0.35003 0.77104-0.93556
  -4  -1  -5  225.93  794.60   1-0.64901 0.09613 0.19369-0.32509 0.73570-0.94078
  -4  -1  -626378.68 4101.71   1-0.69906 0.14219 0.16105-0.30158 0.69668-0.94277
  -4  -1  -7 9137.32 2762.72   1-0.74392 0.18305 0.12882-0.27848 0.65573-0.94283
  -4  -1  -8 4724.36 2148.00   1-0.78372 0.21886 0.09727-0.25606 0.61343-0.94155
  -4  -1  -910304.60 2780.79   1-0.81871 0.24985 0.06658-0.23450 0.57032-0.93945
  -4  -1 -10   57.79  797.30   1-0.84918 0.27633 0.03688-0.21394 0.52679-0.93694
  -4  -1 -11  -26.02  578.52   1-0.87547 0.29862 0.00826-0.19444 0.48319-0.93435
  -4  -1 -12  -40.02  646.54   1-0.89791 0.31706-0.01926-0.17604 0.43974-0.93192
  -4  -1 -13 2843.58 1607.77   1-0.91683 0.33198-0.04569-0.15874 0.39663-0.92982
  -4  -1 -14    8.62  653.35   1-0.93254 0.34369-0.07104-0.14253 0.35399-0.92820
  -4  -1 -15  820.18 1399.80   1-0.94532 0.35247-0.09534-0.12736 0.31189-0.92711
  -4  -1 -16   -3.40  868.23   1-0.95541 0.35857-0.11864-0.11319 0.27037-0.92661
   4   2 -19  422.38 1273.00   1-0.38493 0.87120-0.49300 0.49092-0.78023-0.00123
   4   2 -18   -5.69  906.22   1-0.37455 0.86490-0.49282 0.49990-0.78538 0.04504
   4   2 -17  451.98 1346.17   1-0.36149 0.85592-0.49249 0.50875-0.79168 0.09247
   4   2 -16  376.92 1173.39   1-0.34552 0.84404-0.49196 0.51739-0.79911 0.14102
   4   2 -15 2947.32 1780.88   1-0.32090 0.82625-0.49751 0.53021-0.80591 0.19018
   4   2 -14  441.23 1188.81   1-0.29858 0.80776-0.49625 0.53820-0.81521 0.24053
   4   2 -13  181.15 1072.75   1-0.27260 0.78560-0.49443 0.54563-0.82535 0.29172
   4   2 -12  689.31 1243.46   1-0.24270 0.75953-0.49189 0.55233-0.83614 0.34356
   4   2 -11 6064.43 2125.08   1-0.20865 0.72930-0.48841 0.55810-0.84729 0.39576
   4   2 -1012172.60 3053.00   1-0.17025 0.69473-0.48378 0.56272-0.85846 0.44798
   4   2  -9 1623.87 1335.51   1-0.12740 0.65570-0.47773 0.56592-0.86921 0.49978
   4   2  -8  382.40 1095.91   1-0.08009 0.61221-0.47000 0.56744-0.87902 0.55063
   4   2  -720652.45 3711.66   1-0.02845 0.56440-0.46032 0.56701-0.88729 0.59995
   4   2  -6 2007.02 1467.58   1 0.02720 0.51256-0.44845 0.56439-0.89338 0.64709
  -4  -2   5  892.11  910.17   1-0.08279-0.46183 0.42581-0.55087 0.90101-0.69516
   4   2  -5 1249.18 1146.88   1 0.08640 0.45719-0.43419 0.55937-0.89666 0.69142
  -4  -2   4 2014.34 1228.32   1-0.14524-0.40318 0.40921-0.54366 0.90080-0.73612
   4   2  -4 2082.06 1468.42   1 0.14844 0.39897-0.41741 0.55184-0.89650 0.73231
  -4  -2   348955.25 7072.81   1-0.20973-0.34249 0.39008-0.53391 0.89657-0.77306
   4   2  -354467.60 6394.59   1 0.21356 0.33800-0.39974 0.54320-0.89140 0.76856
  -4  -2   231577.76 5218.17   1-0.27527-0.28075 0.36849-0.52171 0.88794-0.80560
  -4  -2   157729.11 8015.22   1-0.34131-0.21916 0.34593-0.50826 0.87397-0.83284
  -4  -2   015681.95 3540.82   1-0.40553-0.15881 0.32006-0.49160 0.85621-0.85621
  -4  -2  -1 1098.41 1230.61   1-0.46776-0.10045 0.29251-0.47326 0.83404-0.87517
  -4  -2  -260523.63 7237.94   1-0.52719-0.04489 0.26367-0.45363 0.80779-0.89005
  -4  -2  -3 3757.82 1662.06   1-0.58318 0.00722 0.23394-0.43310 0.77792-0.90131
  -4  -2  -411757.64 2731.36   1-0.63419 0.05315 0.20278-0.41081 0.74610-0.91016
  -4  -2  -512607.46 3089.08   1-0.68195 0.09692 0.17256-0.38972 0.71074-0.91581
  -4  -2  -6 3639.76 1726.26   1-0.72544 0.13642 0.14247-0.36876 0.67336-0.91945
  -4  -2  -7  989.03 1032.39   1-0.76467 0.17165 0.11276-0.34818 0.63447-0.92157
  -4  -2  -8 1464.02 1286.10   1-0.79974 0.20272 0.08361-0.32816 0.59449-0.92261
  -4  -2  -9 4675.28 2265.42   1-0.83082 0.22980 0.05516-0.30884 0.55380-0.92293
  -4  -2 -10   86.53  817.67   1-0.85812 0.25311 0.02751-0.29032 0.51269-0.92284
  -4  -2 -11   72.01  775.51   1-0.88189 0.27288 0.00072-0.27265 0.47143-0.92259
  -4  -2 -12 1540.73 1648.71   1-0.90237 0.28937-0.02518-0.25587 0.43020-0.92238
  -4  -2 -13  924.39 1500.07   1-0.91980 0.30280-0.05020-0.23999 0.38915-0.92234
  -4  -2 -14   94.86 1084.09   1-0.93440 0.31340-0.07432-0.22500 0.34837-0.92257
   4   3 -18  871.23 2165.46   1-0.28044 0.80622-0.49502 0.58568-0.82237 0.08350
   4   3 -17    0.26  759.07   1-0.26442 0.79402-0.49379 0.59370-0.82840 0.13058
   4   3 -16  294.36 1307.79   1-0.24542 0.77884-0.49214 0.60130-0.83520 0.17842
   4   3 -15   23.75  739.78   1-0.22325 0.76050-0.48998 0.60839-0.84265 0.22693
   4   3 -14 1915.47 1466.71   1-0.19773 0.73880-0.48717 0.61483-0.85062 0.27594
   4   3 -13   79.47  710.74   1-0.16868 0.71358-0.48357 0.62048-0.85889 0.32526
   4   3 -12 1443.99 1561.46   1-0.13597 0.68469-0.47901 0.62517-0.86720 0.37462
   4   3 -11 3437.44 1722.79   1-0.09951 0.65205-0.47331 0.62871-0.87525 0.42372
   4   3 -10 3438.93 1882.14   1-0.05926 0.61563-0.46625 0.63090-0.88266 0.47217
   4   3  -9 1254.19 1369.48   1-0.01529 0.57549-0.45765 0.63155-0.88899 0.51956
  -4  -3   8 5894.05 2240.07   1-0.02681-0.53826 0.43911-0.62200 0.89803-0.56867
   4   3  -8 5717.45 2098.38   1 0.03220 0.53181-0.44731 0.63046-0.89379 0.56540
  -4  -3   7 3376.50 1687.35   1-0.07789-0.49098 0.42703-0.61931 0.90087-0.61268
   4   3  -7 3502.74 1742.88   1 0.08295 0.48489-0.43507 0.62747-0.89656 0.60922
  -4  -3   6   12.28  368.87   1-0.13183-0.44085 0.41294-0.61460 0.90116-0.65414
   4   3  -6   30.21  752.83   1 0.13650 0.43516-0.42079 0.62244-0.89682 0.65053
  -4  -3   5 8947.93 3865.35   1-0.18806-0.38842 0.39674-0.60779 0.89845-0.69260
   4   3  -5 9062.17 2637.96   1 0.19372 0.38214-0.40597 0.61651-0.89311 0.68838
  -4  -3   4  714.85 1604.06   1-0.24590-0.33438 0.37844-0.59888 0.89236-0.72768
   4   3  -4  813.54 1956.17   1 0.25092 0.32871-0.38743 0.60727-0.88708 0.72330
  -4  -3   3 1260.19 2025.23   1-0.30459-0.27950 0.35809-0.58792 0.88260-0.75909
  -4  -3   2 9149.86 3892.63   1-0.36397-0.22456 0.33708-0.57598 0.86827-0.78601
  -4  -3   1 1775.82 1266.21   1-0.42166-0.17074 0.31316-0.56127 0.85095-0.80982
  -4  -3   0 4443.69 3853.02   1-0.47785-0.11842 0.28780-0.54511 0.82995-0.82995
  -4  -3  -1 8291.53 2703.35   1-0.53189-0.06825 0.26127-0.52780 0.80549-0.84662
  -4  -3  -2  746.06 1800.15   1-0.58325-0.02076 0.23390-0.50963 0.77788-0.86014
  -4  -3  -314536.63 3171.27   1-0.63051 0.02132 0.20500-0.48965 0.74861-0.87165
  -4  -3  -4 4672.12 2165.26   1-0.67527 0.06208 0.17695-0.47074 0.71602-0.88008
  -4  -3  -5 1786.02 1471.87   1-0.71651 0.09932 0.14888-0.45179 0.68150-0.88657
  -4  -3  -6 2854.21 1909.32   1-0.75418 0.13299 0.12098-0.43302 0.64542-0.89151
  -4  -3  -7  278.56 1164.38   1-0.78829 0.16311 0.09343-0.41460 0.60815-0.89526
  -4  -3  -8 7501.87 2601.92   1-0.81895 0.18977 0.06636-0.39666 0.57001-0.89813
  -4  -3  -9  762.28 1727.18   1-0.84626 0.21309 0.03988-0.37931 0.53126-0.90039
  -4  -3 -10  143.55  760.17   1-0.87040 0.23323 0.01404-0.36261 0.49213-0.90228
  -4  -3 -11    4.26  748.79   1-0.89153 0.25036-0.01108-0.34660 0.45281-0.90397
  -4  -3 -12  947.59 1591.51   1-0.90983 0.26466-0.03548-0.33133 0.41345-0.90563
  -4  -3 -13  646.19 1519.87   1-0.92547 0.27631-0.05915-0.31680 0.37416-0.90735
   4   4 -17  159.78  829.87   1-0.16419 0.72569-0.48298 0.66860-0.86009 0.16227
   4   4 -16  102.97  793.46   1-0.14247 0.70779-0.47996 0.67483-0.86564 0.20886
   4   4 -15  700.89 1697.70   1-0.11769 0.68683-0.47623 0.68035-0.87140 0.25567
   4   4 -14  676.18 1700.23   1-0.08975 0.66272-0.47167 0.68504-0.87719 0.30251
   4   4 -13  382.49 1286.05   1-0.05859 0.63539-0.46613 0.68875-0.88277 0.34914
   4   4 -12   31.08  682.42   1-0.02419 0.60481-0.45947 0.69133-0.88786 0.39528
   4   4 -11  347.89 1161.18   1 0.01340 0.57103-0.45154 0.69265-0.89215 0.44061
  -4  -4  10 2101.39 1505.09   1-0.04753-0.54181 0.43436-0.68447 0.89948-0.48778
   4   4 -10 2225.01 1518.71   1 0.05409 0.53416-0.44218 0.69255-0.89528 0.48480
  -4  -4   9 5957.57 2234.85   1-0.09143-0.50171 0.42363-0.68312 0.90120-0.53067
   4   4  -9 6355.11 2165.84   1 0.09769 0.49440-0.43128 0.69089-0.89691 0.52747
  -4  -4   8 2330.03 2588.04   1-0.13800-0.45894 0.41123-0.68012 0.90101-0.57166
   4   4  -8 2512.45 1613.35   1 0.14389 0.45202-0.41871 0.68757-0.89664 0.56825
  -4  -4   7 4219.30 4141.20   1-0.18685-0.41390 0.39711-0.67538 0.89854-0.61035
   4   4  -7 6037.55 2284.42   1 0.19398 0.40619-0.40589 0.68352-0.89309 0.60646
  -4  -4   6  152.99  459.72   1-0.23750-0.36705 0.38120-0.66886 0.89346-0.64644
   4   4  -6  286.41 1110.36   1 0.24404 0.35991-0.38976 0.67668-0.88799 0.64231
  -4  -4   5 4897.63 4379.21   1-0.28942-0.31894 0.36353-0.66058 0.88548-0.67963
  -4  -4   4 1280.04 1232.83   1-0.34301-0.26971 0.34527-0.65153 0.87356-0.70905
  -4  -4   323012.80 6404.49   1-0.39531-0.22128 0.32434-0.63980 0.85937-0.73598
  -4  -4   2 6658.33 5816.23   1-0.44702-0.17344 0.30198-0.62665 0.84200-0.75975
  -4  -4   177519.21 7245.42   1-0.49755-0.12678 0.27838-0.61226 0.82154-0.78041
  -4  -4   015184.89 3312.10   1-0.54638-0.08181 0.25378-0.59686 0.79815-0.79815
  -4  -4  -1   64.95  811.57   1-0.59308-0.03898 0.22839-0.58068 0.77206-0.81319
  -4  -4  -2 3489.39 2043.45   1-0.63637-0.00097 0.20146-0.56273 0.74460-0.82663
  -4  -4  -3   55.46  679.18   1-0.67771 0.03637 0.17535-0.54576 0.71410-0.83714
  -4  -4  -4   54.61  678.03   1-0.71616 0.07082 0.14913-0.52866 0.68181-0.84586
  -4  -4  -5 3922.42 2110.39   1-0.75162 0.10228 0.12295-0.51162 0.64802-0.85310
  -4  -4  -6 5467.18 2346.04   1-0.78407 0.13073 0.09698-0.49477 0.61304-0.85912
  -4  -4  -7  315.48 1138.73   1-0.81354 0.15620 0.07132-0.47825 0.57711-0.86421
  -4  -4  -8   47.33  734.10   1-0.84009 0.17876 0.04609-0.46214 0.54047-0.86859
  -4  -4  -9  168.95 1120.88   1-0.86382 0.19849 0.02135-0.44654 0.50333-0.87246
  -4  -4 -10  130.23 1135.13   1-0.88485 0.21553-0.00283-0.43147 0.46585-0.87599
   4   5 -15  408.72 1350.29   1-0.00625 0.60729-0.45577 0.74560-0.89007 0.27434
   4   5 -14  511.38 1622.96   1 0.02310 0.58176-0.44938 0.74846-0.89304 0.31836
  -4  -5  13   41.59  608.10   1-0.04743-0.56236 0.43438-0.74233 0.89947-0.36426
   4   5 -13  350.83 1445.05   1 0.05525 0.55343-0.44191 0.75024-0.89535 0.36172
  -4  -5  12  -19.69  585.84   1-0.08255-0.53105 0.42587-0.74320 0.90100-0.40696
   4   5 -12   51.39  709.72   1 0.09011 0.52240-0.43324 0.75082-0.89675 0.40417
  -4  -5  11  236.86  879.28   1-0.12029-0.49712 0.41607-0.74279 0.90133-0.44846
   4   5 -11  104.58 1058.76   1 0.12754 0.48879-0.42328 0.75010-0.89697 0.44544
  -4  -5  10  484.33 1164.34   1-0.16044-0.46076 0.40489-0.74100 0.90017-0.48847
   4   5 -10  295.17  960.95   1 0.16734 0.45281-0.41192 0.74800-0.89571 0.48523
  -4  -5   9   55.08  362.60   1-0.20275-0.42226 0.39225-0.73775 0.89723-0.52670
   4   5  -9  192.91  852.15   1 0.21104 0.41345-0.40054 0.74525-0.89164 0.52311
  -4  -5   8  118.06  529.24   1-0.24688-0.38194 0.37811-0.73300 0.89223-0.56287
   4   5  -8  118.47  741.38   1 0.25460 0.37366-0.38618 0.74019-0.88658 0.55901
  -4  -5   7 2394.84 2056.19   1-0.29242-0.34020 0.36246-0.72674 0.88493-0.59674
  -4  -5   6 3077.77 2615.34   1-0.34027-0.29663 0.34632-0.71993 0.87422-0.62745
  -4  -5   523083.66 5258.94   1-0.38697-0.25380 0.32779-0.71060 0.86185-0.65621
  -4  -5   4 1941.59 1769.60   1-0.43366-0.21098 0.30792-0.69995 0.84682-0.68231
  -4  -5   3  648.71 1386.57   1-0.47984-0.16867 0.28686-0.68809 0.82912-0.70574
  -4  -5   2 6013.63 2446.93   1-0.52507-0.12731 0.26475-0.67519 0.80882-0.72656
  -4  -5   1 5025.66 2222.51   1-0.56893-0.08733 0.24176-0.66141 0.78604-0.74491
  -4  -5   0   96.40  784.64   1-0.61105-0.04908 0.21808-0.64694 0.76095-0.76095
  -4  -5  -1  927.88 1230.80   1-0.65029-0.01521 0.19289-0.63079 0.73478-0.77580
  -4  -5  -2 3051.50 1865.95   1-0.68802 0.01851 0.16852-0.61555 0.70584-0.78787
  -4  -5  -3  731.42 1689.89   1-0.72335 0.04985 0.14398-0.60014 0.67529-0.79833
  -4  -5  -4  953.07 1368.92   1-0.75619 0.07869 0.11942-0.58471 0.64335-0.80741
  -4  -5  -5  367.72 1119.36   1-0.78648 0.10498 0.09496-0.56938 0.61026-0.81534
  -4  -5  -6  948.01 1478.09   1-0.81421 0.12872 0.07071-0.55426 0.57623-0.82232
  -4  -5  -7  336.07 1332.78   1-0.83942 0.14993 0.04676-0.53944 0.54146-0.82856
  -4  -5  -8 5890.87 2659.52   1-0.86215 0.16866 0.02317-0.52498 0.50611-0.83423
  -4  -6  12  -37.17  729.78   1-0.19692-0.44855 0.39405-0.79738 0.89774-0.40370
   4   6 -12   37.18  747.21   1 0.20655 0.43849-0.40196 0.80446-0.89205 0.40069
  -4  -6  11  163.26  728.45   1-0.23338-0.41590 0.38255-0.79526 0.89397-0.44110
   4   6 -11  152.27  764.14   1 0.24253 0.40627-0.39026 0.80205-0.88818 0.43776
  -4  -6  10   66.21  616.55   1-0.27157-0.38150 0.36976-0.79187 0.88854-0.47684
  -4  -6   9  655.53 1226.94   1-0.31121-0.34567 0.35568-0.78718 0.88126-0.51073
  -4  -6   8 1302.32 1539.05   1-0.35358-0.30751 0.34117-0.78214 0.87096-0.54193
  -4  -6   7  358.66  947.64   1-0.39477-0.27019 0.32456-0.77474 0.85953-0.57163
  -4  -6   6  959.20  893.70   1-0.43630-0.23254 0.30676-0.76614 0.84589-0.59912
  -4  -6   5  760.25 1097.41   1-0.47776-0.19494 0.28784-0.75643 0.82998-0.62434
  -4  -6   4 2259.90 1675.73   1-0.51879-0.15778 0.26791-0.74571 0.81183-0.64731
  -4  -6   3 1048.89 1521.47   1-0.55902-0.12142 0.24710-0.73410 0.79147-0.66808
  -4  -6   2  375.77 1538.31   1-0.59811-0.08620 0.22553-0.72175 0.76901-0.68676
  -4  -6   1 2294.62 1891.44   1-0.63509-0.05457 0.20223-0.70762 0.74548-0.70447
  -4  -6   0  465.48 1372.12   1-0.67098-0.02268 0.17975-0.69427 0.71935-0.71935
  -4  -6  -1 1310.98 1385.32   1-0.70501 0.00735 0.15694-0.68060 0.69160-0.73261
  -4  -6  -2  103.56  839.07   1-0.73706 0.03540 0.13396-0.66674 0.66241-0.74444
  -4  -6  -3 1447.84 1659.30   1-0.76700 0.06135 0.11090-0.65282 0.63197-0.75502
  -4  -6  -4  -11.34  804.02   1-0.79479 0.08514 0.08789-0.63893 0.60047-0.76453
  -4  -7   6  290.18 1280.24   1-0.52666-0.17410 0.26394-0.80910 0.80805-0.56128
  -4  -7   5  315.46  999.79   1-0.56281-0.14182 0.24507-0.79943 0.78941-0.58377
  -4  -7   4  184.41 1081.31   1-0.59827-0.11022 0.22544-0.78901 0.76891-0.60440
  -5  10   1  105.50 1187.31   1-0.78573 0.48376 0.24176 0.62705-0.56935 0.61054
  -5  10   0  158.09  983.21   1-0.80141 0.49541 0.19897 0.66062-0.56403 0.56403
  -5  10  -1   53.27  688.12   1-0.81451 0.50448 0.15871 0.69166-0.55801 0.51682
  -5  10  -3 2886.90 1890.87   1-0.83419 0.51609 0.08607 0.74584-0.54470 0.42113
  -5  10  -4   24.10  726.25   1-0.84135 0.51922 0.05377 0.76892-0.53780 0.37304
  -5  10  -5   97.18  843.50   1-0.84706 0.52089 0.02414 0.78933-0.53094 0.32499
  -5  10  -6 -119.08  836.56   1-0.85155 0.52135-0.00284 0.80708-0.52426 0.27712
  -5  10  -8  169.16 1266.17   1-0.85767 0.51941-0.04904 0.83484-0.51184 0.18233
  -5   9   4  168.20 1028.10   1-0.76114 0.43929 0.30051 0.51002-0.57476 0.73952
  -5   9   3    2.66  566.77   1-0.78434 0.45846 0.24533 0.55598-0.56974 0.69331
  -5   9   2   60.06  586.04   1-0.80347 0.47356 0.19295 0.59913-0.56319 0.64557
  -5   9   1   51.49  621.80   1-0.81902 0.48507 0.14359 0.63926-0.55549 0.59668
  -5   9   0  897.65 1255.52   1-0.83145 0.49347 0.09740 0.67623-0.54698 0.54698
  -5   9  -1   48.07  637.74   1-0.84120 0.49919 0.05446 0.70994-0.53795 0.49676
  -5   9  -2    0.22  674.11   1-0.84869 0.50264 0.01480 0.74037-0.52868 0.44630
  -5   9  -3  287.05 1135.61   1-0.85427 0.50419-0.02158 0.76754-0.51937 0.39580
  -5   9  -4  218.72 1069.82   1-0.85829 0.50418-0.05474 0.79148-0.51023 0.34547
  -5   9  -8   -7.19  761.39   1-0.86418 0.49394-0.15686 0.85670-0.47809 0.14857
  -5   9  -9  187.94  929.91   1-0.86419 0.48991-0.17529 0.86590-0.47164 0.10093
  -5   9 -10    5.67  486.22   1-0.86392 0.48562-0.19111 0.87249-0.46594 0.05404
  -5   9 -11  131.55  679.58   1-0.86351 0.48118-0.20442 0.87658-0.46102 0.00793
  -5   9 -12   65.69  368.50   1-0.86305 0.47668-0.21534 0.87828-0.45691-0.03736
  -5   8   5  126.45  806.18   1-0.77402 0.42422 0.27083 0.46297-0.57231 0.77826
  -5   8   4  118.37  857.39   1-0.79908 0.44526 0.20566 0.51891-0.56494 0.72970
  -5   8   3   19.23  497.71   1-0.81884 0.46099 0.14420 0.57115-0.55560 0.67917
  -5   8   2  100.02  798.48   1-0.83404 0.47215 0.08672 0.61940-0.54483 0.62721
  -5   8   1   47.58  598.43   1-0.84537 0.47944 0.03336 0.66353-0.53313 0.57432
  -5   8   0   -9.85  553.97   1-0.85346 0.48351-0.01579 0.70347-0.52090 0.52090
  -5   8  -1 1511.25 1153.20   1-0.85891 0.48492-0.06077 0.73923-0.50850 0.46731
  -5   8  -2   52.00  394.83   1-0.86222 0.48420-0.10166 0.77089-0.49622 0.41384
  -5   8  -3  250.67  720.12   1-0.86385 0.48180-0.13858 0.79858-0.48429 0.36072
  -5   8  -4 -105.23  624.59   1-0.86421 0.47812-0.17167 0.82245-0.47292 0.30816
  -5   8  -5  105.87  456.04   1-0.86363 0.47351-0.20111 0.84266-0.46225 0.25630
  -5   8  -6 1658.01 2879.72   1-0.86241 0.46826-0.22708 0.85941-0.45240 0.20526
  -5   8  -7 2350.17 4248.19   1-0.86078 0.46260-0.24978 0.87288-0.44345 0.15512
  -5   8  -8  -25.55  368.86   1-0.85895 0.45673-0.26939 0.88327-0.43545 0.10593
  -5   8  -9   79.17  468.28   1-0.85708 0.45082-0.28609 0.89074-0.42844 0.05773
  -5   8 -10   53.71  728.90   1-0.85528 0.44500-0.30004 0.89546-0.42244 0.01055
  -5   8 -11   13.11  792.93   1-0.85366 0.43934-0.31141 0.89761-0.41746-0.03562
  -5   8 -12  -73.08  708.67   1-0.85229 0.43394-0.32033 0.89731-0.41349-0.08078
  -5   8 -13   20.48  600.68   1-0.85122 0.42884-0.32694 0.89469-0.41051-0.12494
  -5   8 -14  120.13  792.31   1-0.85047 0.42406-0.33136 0.88988-0.40851-0.16814
   5  -7 -11  862.96 1229.73   1-0.60565 0.95720-0.47919-0.22436-0.63525 0.18282
   5  -7 -10  301.76 1092.75   1-0.59277 0.94840-0.48108-0.21330-0.64588 0.23458
   5  -7  -9 5442.56 2145.00   1-0.57607 0.93578-0.48330-0.20190-0.65920 0.28903
   5  -7  -8 5227.05 1944.68   1-0.55479 0.91858-0.48577-0.19027-0.67544 0.34640
   5  -7  -7   79.51  501.19   1-0.52797 0.89585-0.48833-0.17854-0.69482 0.40691
   5  -7  -6  289.95  772.16   1-0.49439 0.86635-0.49072-0.16697-0.71746 0.47068
   5  -7  -5  -17.03  379.05   1-0.45252 0.82856-0.49255-0.15597-0.74338 0.53773
  -5   7   5   64.34  421.77   1-0.81133 0.42956 0.16893 0.47890-0.55963 0.76558
   5  -7  -4  237.89  728.55   1-0.40039 0.78051-0.49316-0.14619-0.77231 0.60779
  -5   7   4   10.21  460.55   1-0.83191 0.44611 0.09554 0.54307-0.54661 0.71137
   5  -7  -3 5841.18 1699.35   1-0.33662 0.72554-0.49823-0.12949-0.79902 0.67588
  -5   7   3  371.16 1032.79   1-0.84641 0.45658 0.02770 0.60168-0.53179 0.65536
  -5   7   2  -19.05  450.01   1-0.85595 0.46208-0.03445 0.65462-0.51590 0.59828
  -5   7   1   91.50  745.76   1-0.86150 0.46360-0.09097 0.70192-0.49952 0.54071
  -5   7   0  -32.53  474.54   1-0.86394 0.46200-0.14199 0.74371-0.48315 0.48315
  -5   7  -1  100.04  514.59   1-0.86400 0.45803-0.18772 0.78021-0.46717 0.42598
  -5   7  -2   90.40  660.14   1-0.86233 0.45233-0.22843 0.81170-0.45188 0.36950
  -5   7  -3  799.11  762.91   1-0.85945 0.44542-0.26443 0.83847-0.43749 0.31392
  -5   7  -4 3684.00 4547.73   1-0.85582 0.43775-0.29603 0.86085-0.42418 0.25942
  -5   7  -5 8132.52 5435.02   1-0.85177 0.42968-0.32355 0.87914-0.41205 0.20610
  -5   7  -6  124.94  468.21   1-0.84761 0.42148-0.34729 0.89365-0.40116 0.15402
  -5   7  -7  252.81  803.49   1-0.84355 0.41339-0.36753 0.90468-0.39157 0.10324
  -5   7  -8 4555.21 4973.34   1-0.83977 0.40557-0.38456 0.91248-0.38327 0.05375
  -5   7  -9  131.71  422.71   1-0.83638 0.39815-0.39861 0.91730-0.37626 0.00555
  -5   7 -10  323.95 1122.01   1-0.83348 0.39122-0.40989 0.91936-0.37051-0.04137
  -5   7 -11   52.46  593.91   1-0.83113 0.38484-0.41862 0.91886-0.36601-0.08707
  -5   7 -12   52.03  328.81   1-0.82936 0.37904-0.42496 0.91597-0.36270-0.13157
  -5   7 -13   78.86  894.73   1-0.82819 0.37383-0.42906 0.91084-0.36054-0.17492
  -5   7 -14  200.09  910.81   1-0.82762 0.36923-0.43104 0.90360-0.35949-0.21716
  -5   7 -15  -15.71  779.52   1-0.82763 0.36520-0.43102 0.89436-0.35950-0.25834
   5  -6 -13   32.68  805.37   1-0.60675 0.98259-0.47902-0.15678-0.63433 0.09964
   5  -6 -12 3850.53 2104.45   1-0.59819 0.97811-0.48031-0.14632-0.64145 0.14788
   5  -6 -11 5334.95 2220.79   1-0.58670 0.97071-0.48192-0.13554-0.65078 0.19835
   5  -6 -10  -94.97  583.14   1-0.57180 0.95989-0.48383-0.12446-0.66252 0.25122
   5  -6  -9 2550.16 1590.18   1-0.55289 0.94506-0.48597-0.11314-0.67685 0.30668
   5  -6  -8 2670.10 1607.28   1-0.52921 0.92547-0.48822-0.10172-0.69394 0.36490
   5  -6  -7 5472.82 1890.71   1-0.49987 0.90020-0.49039-0.09038-0.71388 0.42597
   5  -6  -6  772.31  925.08   1-0.46373 0.86815-0.49218-0.07942-0.73668 0.48990
  -5   6   6   18.88  368.10   1-0.82094 0.41122 0.13693 0.43417-0.55434 0.80148
   5  -6  -5  756.60  842.90   1-0.41945 0.82795-0.49314-0.06929-0.76214 0.55649
  -5   6   5   43.26  403.89   1-0.84272 0.42897 0.04704 0.51484-0.53629 0.74223
   5  -6  -4  949.55  707.73   1-0.36546 0.77804-0.49260-0.06065-0.78979 0.62527
  -5   6   4   33.93  423.66   1-0.85595 0.43817-0.03445 0.58711-0.51590 0.68066
   5  -6  -3  475.20 1000.60   1-0.30019 0.72101-0.49635-0.04566-0.81456 0.69141
  -5   6   3  -26.83  394.60   1-0.86257 0.44076-0.10764 0.65108-0.49434 0.61791
   5  -6  -2 1010.01  745.63   1-0.22319 0.64783-0.48997-0.04279-0.84267 0.76058
  -5   6   2   10.75  270.72   1-0.86420 0.43836-0.17284 0.70706-0.47251 0.55489
   5  -6  -1 6965.85 1656.87   1-0.13165 0.56011-0.47837-0.04514-0.86822 0.82718
  -5   6   1  145.21  628.13   1-0.86220 0.43232-0.23050 0.75549-0.45107 0.49226
   5  -6   0  244.11  697.53   1-0.02468 0.45697-0.45957-0.05470-0.88779 0.88779
  -5   6   0   61.55  324.30   1-0.85766 0.42375-0.28115 0.79691-0.43053 0.43053
   5  -6   1 3028.08 1084.12   1 0.09725 0.33885-0.43139-0.07362-0.89690 0.93795
  -5   6  -1    0.17  243.82   1-0.85148 0.41354-0.32536 0.83189-0.41123 0.37004
  -5   6  -2  -19.65  224.33   1-0.84436 0.40238-0.36370 0.86101-0.39340 0.31102
  -5   6  -3 2035.71 1653.14   1-0.83684 0.39083-0.39674 0.88482-0.37720 0.25363
  -5   6  -4  268.11  709.24   1-0.82936 0.37931-0.42498 0.90384-0.36268 0.19792
  -5   6  -520141.32 6220.22   1-0.82221 0.36813-0.44892 0.91856-0.34989 0.14394
  -5   6  -620024.86 3681.81   1-0.81563 0.35752-0.46898 0.92939-0.33880 0.09167
  -5   6  -9  -35.54  651.58   1-0.80061 0.33040-0.50948 0.94221-0.31535-0.05535
  -5   6 -10 2959.33 2302.90   1-0.79738 0.32314-0.51740 0.94091-0.31059-0.10130
  -5   6 -11  115.49  493.33   1-0.79508 0.31680-0.52292 0.93720-0.30723-0.14585
  -5   6 -12  -18.40  577.40   1-0.79367 0.31137-0.52623 0.93128-0.30520-0.18906
  -5   6 -13   67.21  391.88   1-0.79314 0.30680-0.52747 0.92330-0.30444-0.23102
  -5   6 -14 -138.46  647.09   1-0.79344 0.30307-0.52678 0.91338-0.30487-0.27178
  -5   6 -15 2745.90 5731.88   1-0.79451 0.30011-0.52425 0.90163-0.30642-0.31142
  -5   6 -16   72.88  594.12   1-0.79632 0.29788-0.51997 0.88812-0.30903-0.35000
   5  -5 -14  228.23 1225.30   1-0.59016 0.99438-0.48145-0.07743-0.64800 0.07217
   5  -5 -13  133.37  770.94   1-0.58224 0.99053-0.48251-0.06719-0.65434 0.11965
   5  -5 -12 5169.32 2286.63   1-0.57158 0.98396-0.48386-0.05668-0.66269 0.16913
   5  -5 -11  149.69 1162.25   1-0.55778 0.97424-0.48545-0.04592-0.67321 0.22078
   5  -5 -10 2900.07 1741.59   1-0.54034 0.96088-0.48722-0.03497-0.68603 0.27473
   5  -5  -9 1337.08 1243.83   1-0.51866 0.94329-0.48908-0.02394-0.70127 0.33110
   5  -5  -8   64.57  633.75   1-0.49203 0.92074-0.49086-0.01299-0.71899 0.38995
   5  -5  -7   -7.62  554.26   1-0.45959 0.89238-0.49233-0.00235-0.73917 0.45126
   5  -5  -6   39.19  504.32   1-0.42036 0.85723-0.49313 0.00762-0.76165 0.51487
  -5   5   6   -5.29  298.03   1-0.85129 0.40960-0.00117 0.48632-0.52468 0.77182
   5  -5  -5  583.82 1039.32   1-0.37321 0.81417-0.49279 0.01645-0.78604 0.58039
  -5   5   5    8.65  262.57   1-0.86221 0.41648-0.10149 0.57742-0.49627 0.70222
   5  -5  -4  -64.95  412.63   1-0.31544 0.76433-0.49723 0.03167-0.80823 0.64404
  -5   5   4  100.41  523.83   1-0.86398 0.41422-0.18866 0.65536-0.46683 0.63159
   5  -5  -3 9233.89 2127.24   1-0.25015 0.70286-0.49257 0.03626-0.83354 0.71039
  -5   5   3   40.54  405.66   1-0.85951 0.40572-0.26385 0.72133-0.43773 0.56130
   5  -5  -211712.95 2320.09   1-0.17386 0.63039-0.48425 0.03719-0.85748 0.77538
  -5   5   2 3613.82 1341.43   1-0.85099 0.39316-0.32833 0.77659-0.40988 0.49226
   5  -5  -1 2520.38 1150.46   1-0.08605 0.54641-0.47104 0.03322-0.87790 0.83685
  -5   5   1  108.25  690.87   1-0.84005 0.37819-0.38334 0.82236-0.38387 0.42506
   5  -5   0  131.01  466.76   1 0.01294 0.45123-0.45164 0.02307-0.89210 0.89210
  -5   5   0  139.33  625.14   1-0.82791 0.36202-0.43003 0.85983-0.36003 0.36003
  -5   5  -1  767.87 1694.71   1-0.13458-0.33473 0.41218 0.00841 0.90110-0.94227
   5  -5   1 1066.80 2181.81   1 0.12163 0.34637-0.42490 0.00558-0.89703 0.93807
  -5   5  -1    2.83  285.87   1-0.81546 0.34554-0.46947 0.89004-0.33853 0.29734
  -5   5  -2 8939.52 4015.96   1-0.24985-0.22326 0.37713 0.03408 0.89182-0.97416
   5  -5   2 9587.78 1890.48   1 0.23414 0.23809-0.39305-0.01670-0.88920 0.97109
  -5   5  -2 6219.95 1630.66   1-0.80333 0.32937-0.50260 0.91395-0.31944 0.23706
  -5   5  -3 1353.51 1394.16   1-0.36455-0.11303 0.33685 0.06438 0.86811-0.99150
  -5   5  -3   -0.84  417.89   1-0.79194 0.31396-0.53025 0.93237-0.30273 0.17916
  -5   5  -4 2342.34 1143.48   1-0.47764-0.00382 0.28790 0.10412 0.83004-0.99455
  -5   5  -4 2109.13 2236.88   1-0.78160 0.29958-0.55313 0.94603-0.28833 0.12357
  -5   5  -5   82.61  369.23   1-0.58209 0.09676 0.23454 0.14827 0.77855-0.98420
  -5   5  -5  130.57  465.11   1-0.77247 0.28642-0.57185 0.95552-0.27615 0.07020
  -5   5  -6 1679.51  921.60   1-0.67428 0.18516 0.17760 0.19638 0.71679-0.96288
  -5   5  -6 2097.59 2149.28   1-0.76467 0.27458-0.58692 0.96137-0.26605 0.01892
  -5   5  -7 9794.91 3894.39   1-0.75823 0.26411-0.59878 0.96401-0.25793-0.03039
  -5   5  -8   26.70  340.46   1-0.81392 0.31681 0.07098 0.28474 0.57662-0.90473
  -5   5  -8   75.13  669.61   1-0.75316 0.25501-0.60780 0.96379-0.25164-0.07787
  -5   5  -9   38.64  266.00   1-0.74942 0.24723-0.61426 0.96103-0.24707-0.12363
  -5   5 -10  387.40 1384.98   1-0.74696 0.24075-0.61842 0.95597-0.24410-0.16779
  -5   5 -11   87.45  415.38   1-0.74573 0.23548-0.62049 0.94881-0.24261-0.21046
  -5   5 -12  192.58  523.68   1-0.74565 0.23137-0.62063 0.93972-0.24252-0.25175
  -5   5 -13  -26.85  574.06   1-0.74664 0.22832-0.61897 0.92884-0.24371-0.29175
  -5   5 -14  148.14  415.02   1-0.74862 0.22628-0.61561 0.91626-0.24611-0.33054
  -5   5 -15   13.75  321.46   1-0.75152 0.22514-0.61065 0.90207-0.24963-0.36821
  -5   5 -16  201.57 1069.79   1-0.75524 0.22483-0.60413 0.88632-0.25421-0.40481
  -5   5 -17  120.99  675.95   1-0.75972 0.22527-0.59609 0.86906-0.25979-0.44043
   5  -4 -15  680.29 1491.75   1-0.56616 0.99875-0.48450 0.00253-0.66686 0.04991
   5  -4 -14   60.76  789.75   1-0.55855 0.99522-0.48536 0.01257-0.67263 0.09681
   5  -4 -13  173.38  877.46   1-0.54833 0.98909-0.48644 0.02282-0.68021 0.14552
   5  -4 -12  111.99 1054.71   1-0.53516 0.98000-0.48770 0.03325-0.68973 0.19617
   5  -4 -11  821.03 1286.64   1-0.51862 0.96754-0.48908 0.04380-0.70129 0.24886
   5  -4 -10   45.90  742.32   1-0.49822 0.95122-0.49049 0.05439-0.71497 0.30367
   5  -4  -9  734.66 1030.28   1-0.47337 0.93045-0.49180 0.06486-0.73078 0.36061
   5  -4  -8  643.69 1175.38   1-0.44341 0.90457-0.49278 0.07502-0.74869 0.41965
   5  -4  -7 1245.57 1109.02   1-0.40759 0.87283-0.49318 0.08459-0.76853 0.48062
   5  -4  -6 2206.43 1303.08   1-0.36509 0.83442-0.49259 0.09318-0.78996 0.54318
  -5   4   6  -15.71  232.53   1-0.86417 0.39050-0.17657 0.57577-0.47118 0.71832
   5  -4  -5 5503.96 1754.34   1-0.31249 0.78945-0.49707 0.10798-0.80948 0.60424
  -5   4   5   48.32  267.93   1-0.85764 0.37994-0.28130 0.67127-0.43046 0.63641
   5  -4  -4 3446.14 1412.88   1-0.25509 0.73587-0.49300 0.11316-0.83178 0.66759
  -5   4   4  125.21  399.34   1-0.84364 0.36191-0.36711 0.74785-0.39177 0.55653
   5  -4  -3  248.44  709.84   1-0.18892 0.67353-0.48613 0.11553-0.85321 0.73007
  -5   4   3  155.03  445.79   1-0.82576 0.33999-0.43736 0.80888-0.35613 0.47970
   5  -4  -2 3427.78 1385.21   1-0.11369 0.60212-0.47560 0.11426-0.87227 0.79018
  -5   4   2  155.93  580.55   1-0.80632 0.31652-0.49483 0.85712-0.32401 0.40639
   5  -4  -1 2446.22 1161.99   1-0.02964 0.52190-0.46056 0.10846-0.88713 0.84608
  -5   4   1    0.10  372.23   1-0.78684 0.29300-0.54178 0.89484-0.29554 0.33673
  -5   4   0 3810.81 1476.38   1-0.07115-0.42623 0.42870-0.08471 0.90063-0.90063
   5  -4   0 4136.31 1347.92   1 0.06227 0.43380-0.44021 0.09736-0.89573 0.89573
  -5   4   0   93.58  398.67   1-0.76827 0.27041-0.58006 0.92390-0.27068 0.27068
  -5   4  -1 1547.72 1745.48   1-0.16928-0.33190 0.40232-0.06772 0.89970-0.94087
   5  -4   1 1621.82  930.66   1 0.16024 0.33966-0.41401 0.08041-0.89605 0.93710
  -5   4  -1  162.11  468.71   1-0.75120 0.24930-0.61119 0.94580-0.24925 0.20806
  -5   4  -2  440.30 1049.71   1-0.27045-0.23453 0.37015-0.04493 0.88872-0.97106
  -5   4  -2  113.79  433.74   1-0.73597 0.23003-0.63637 0.96176-0.23103 0.14865
  -5   4  -3 1047.64 2341.61   1-0.37001-0.13950 0.33467-0.01921 0.86664-0.99003
  -5   4  -3   55.57  378.34   1-0.72273 0.21276-0.65657 0.97274-0.21578 0.09221
  -5   4  -4 1004.97 2208.15   1-0.46706-0.04632 0.29283 0.01341 0.83432-0.99883
  -5   4  -4   33.78  611.68   1-0.71154 0.19754-0.67259 0.97953-0.20327 0.03851
  -5   4  -5  890.14 1887.32   1-0.55741 0.04014 0.24796 0.04908 0.79234-0.99798
  -5   4  -5  622.91 1893.60   1-0.70237 0.18434-0.68506 0.98277-0.19325-0.01269
  -5   4  -616406.12 2763.13   1-0.63855 0.11728 0.20013 0.08810 0.74309-0.98918
  -5   4  -612696.78 3146.14   1-0.69518 0.17311-0.69448 0.98297-0.18551-0.06162
  -5   4  -795313.55 9349.10   1-0.70941 0.18414 0.15389 0.12521 0.68778-0.97489
  -5   4  -780956.26 8697.99   1-0.68984 0.16375-0.70125 0.98051-0.17985-0.10847
  -5   4  -815152.05 2709.24   1-0.68627 0.15614-0.70570 0.97574-0.17608-0.15343
  -5   4  -9 3835.40 1485.80   1-0.81986 0.28660 0.06552 0.19532 0.56879-0.93792
  -5   4  -9 3537.66 1508.53   1-0.68433 0.15016-0.70809 0.96890-0.17405-0.19665
  -5   4 -10 2061.70 1149.39   1-0.86072 0.32346 0.02472 0.22699 0.50846-0.91860
  -5   4 -10  433.37 1057.27   1-0.68390 0.14570-0.70861 0.96020-0.17360-0.23828
  -5   4 -11  803.55  814.27   1-0.89337 0.35212-0.01341 0.25600 0.44910-0.90026
  -5   4 -11  -13.42  590.84   1-0.68486 0.14264-0.70743 0.94979-0.17461-0.27846
  -5   4 -12 2418.22 1429.73   1-0.91893 0.37367-0.04886 0.28231 0.39137-0.88354
  -5   4 -12  149.91  827.70   1-0.68711 0.14085-0.70466 0.93780-0.17696-0.31730
  -5   4 -13  211.23  674.53   1-0.93843 0.38918-0.08172 0.30604 0.33564-0.86883
  -5   4 -13 -107.59  560.86   1-0.69051 0.14022-0.70041 0.92432-0.18056-0.35490
  -5   4 -15   39.65  657.82   1-0.70039 0.14203-0.68769 0.89315-0.19111-0.42673
  -5   4 -16  261.91  906.09   1-0.70666 0.14427-0.67929 0.87553-0.19792-0.46111
  -5   4 -17   38.60  373.40   1-0.71370 0.14728-0.66956 0.85657-0.20567-0.49455
   5  -3 -16  108.40  849.34   1-0.53511 0.99607-0.48770 0.08266-0.68977 0.03169
   5  -3 -15  271.27  958.01   1-0.52759 0.99264-0.48836 0.09249-0.69508 0.07813
   5  -3 -14  159.18 1090.45   1-0.51757 0.98669-0.48916 0.10246-0.70202 0.12620
   5  -3 -13  192.95 1105.22   1-0.50472 0.97793-0.49008 0.11255-0.71068 0.17599
   5  -3 -12  399.45 1242.76   1-0.48870 0.96600-0.49105 0.12269-0.72113 0.22757
   5  -3 -11 1217.62 1315.70   1-0.46910 0.95048-0.49197 0.13279-0.73341 0.28098
   5  -3 -10 9027.62 2563.61   1-0.44545 0.93090-0.49274 0.14272-0.74751 0.33621
   5  -3  -9  818.75  911.78   1-0.41721 0.90674-0.49315 0.15231-0.76336 0.39319
   5  -3  -8  137.79  683.13   1-0.38381 0.87743-0.49299 0.16132-0.78079 0.45175
   5  -3  -7   40.60  659.75   1-0.34464 0.84234-0.49193 0.16943-0.79951 0.51160
   5  -3  -6 3916.68 1770.31   1-0.29585 0.80088-0.49608 0.18345-0.81631 0.57002
  -5   3   6   42.63  182.67   1-0.83823 0.33258-0.39105 0.70428-0.38005 0.62718
   5  -3  -5  -29.26  623.51   1-0.24414 0.75299-0.49202 0.18864-0.83564 0.63040
  -5   3   5   24.08  199.35   1-0.80980 0.30012-0.48548 0.78948-0.32943 0.53538
   5  -3  -4 1666.86 1104.66   1-0.18523 0.69791-0.48568 0.19155-0.85428 0.69008
  -5   3   4  -21.03  272.40   1-0.77942 0.26570-0.55772 0.85250-0.28538 0.45014
   5  -3  -3  494.21 1176.68   1-0.11898 0.63548-0.47644 0.19155-0.87111 0.74797
  -5   3   3   -6.32  276.69   1-0.74984 0.23210-0.61353 0.89909-0.24759 0.37116
   5  -3  -2 7828.19 2036.85   1-0.04559 0.56591-0.46368 0.18804-0.88482 0.80273
  -5   3   2   68.39  277.26   1-0.72249 0.20071-0.65692 0.93325-0.21552 0.29789
  -5   3   1  994.47 1029.47   1-0.04001-0.48544 0.43611-0.16873 0.89900-0.85783
   5  -3  -1  824.92  722.05   1 0.03426 0.48988-0.44684 0.18045-0.89395 0.85290
  -5   3   1   19.02  443.49   1-0.69804 0.17222-0.69077 0.95788-0.18857 0.22976
  -5   3   0 7081.11 1861.65   1-0.12535-0.40390 0.41470-0.15671 0.90127-0.90127
   5  -3   0 7593.31 1838.16   1 0.11936 0.40860-0.42551 0.16838-0.89704 0.89704
  -5   3   0 6420.57 1611.69   1-0.67675 0.14690-0.71721 0.97509-0.16618 0.16618
  -5   3  -111209.25 3260.17   1-0.21400-0.31905 0.38874-0.14014 0.89614-0.93731
   5  -3   112632.26 2506.06   1 0.20689 0.32528-0.40186 0.15414-0.89202 0.93296
  -5   3  -111557.95 2221.04   1-0.65865 0.12477-0.73778 0.98643-0.14781 0.10662
  -5   3  -211207.22 7308.60   1-0.30373-0.23313 0.35840-0.11918 0.88277-0.96511
  -5   3  -2 9160.82 2246.16   1-0.64365 0.10574-0.75367 0.99310-0.13299 0.05061
  -5   3  -372495.60 8172.47   1-0.39131-0.15013 0.32600-0.09631 0.86057-0.98396
  -5   3  -361831.01 6481.35   1-0.63157 0.08962-0.76576 0.99597-0.12130-0.00226
  -5   3  -435151.06 4697.91   1-0.47594-0.06937 0.28870-0.06821 0.83074-0.99525
  -5   3  -426826.29 3943.44   1-0.62221 0.07624-0.77473 0.99571-0.11239-0.05236
  -5   3  -5 1031.27 2244.85   1-0.55502 0.00583 0.24922-0.03795 0.79361-0.99926
  -5   3  -655141.82 6237.89   1-0.62665 0.07322 0.20731-0.00483 0.75121-0.99730
  -5   3  -7 6341.51 1746.54   1-0.69075 0.13333 0.16669 0.02665 0.70360-0.99071
  -5   3  -8 3609.45 1618.83   1-0.74682 0.18539 0.12662 0.05759 0.65285-0.98097
  -5   3  -9 1161.34  997.36   1-0.79500 0.22958 0.08771 0.08736 0.60022-0.96935
  -5   3 -10 3148.51 1446.38   1-0.83576 0.26634 0.05036 0.11559 0.54677-0.95692
  -5   3 -11  149.95  659.56   1-0.86972 0.29631 0.01481 0.14201 0.49331-0.94447
  -5   3 -12  254.42  920.16   1-0.89759 0.32017-0.01884 0.16654 0.44042-0.93260
  -5   3 -12  -50.52  556.11   1-0.62123 0.04300-0.77565 0.92282-0.11147-0.38280
  -5   3 -13  -14.37  471.75   1-0.92005 0.33864-0.05058 0.18915 0.38851-0.92170
  -5   3 -13  279.73 1085.09   1-0.62777 0.04550-0.76945 0.90740-0.11767-0.41779
  -5   3 -14   72.55  520.60   1-0.93776 0.35236-0.08046 0.20990 0.33781-0.91202
  -5   3 -14  -57.64  560.75   1-0.63532 0.04901-0.76207 0.89080-0.12491-0.45174
  -5   3 -15  317.79 1146.89   1-0.95131 0.36191-0.10857 0.22888 0.28845-0.90367
  -5   3 -15  177.23  766.25   1-0.64378 0.05345-0.75353 0.87303-0.13312-0.48472
  -5   3 -16 5780.54 2349.90   1-0.96132 0.36695-0.13594 0.24735 0.23953-0.89675
  -5   3 -16 5520.27 2197.00   1-0.65306 0.05869-0.74382 0.85409-0.14224-0.51678
   5  -2 -17   61.39  791.28   1-0.49724 0.98658-0.49055 0.16243-0.71561 0.01639
   5  -2 -16   71.45  775.06   1-0.48969 0.98310-0.49099 0.17204-0.72050 0.06242
   5  -2 -15  146.55  708.67   1-0.47968 0.97718-0.49151 0.18173-0.72685 0.10990
   5  -2 -14  897.75 1117.41   1-0.46696 0.96855-0.49206 0.19145-0.73471 0.15889
   5  -2 -13 8047.53 2581.84   1-0.45124 0.95690-0.49258 0.20115-0.74413 0.20944
   5  -2 -12   60.12  675.15   1-0.43215 0.94190-0.49300 0.21074-0.75511 0.26154
   5  -2 -11 1432.66 1353.42   1-0.40932 0.92315-0.49318 0.22009-0.76760 0.31517
   5  -2 -10   68.65  777.79   1-0.38234 0.90025-0.49296 0.22905-0.78153 0.37023
   5  -2  -9 4464.43 1911.80   1-0.35075 0.87275-0.49215 0.23741-0.79671 0.42654
   5  -2  -8 3087.00 1734.14   1-0.30992 0.83919-0.49693 0.25151-0.81055 0.48217
   5  -2  -7 3572.54 1764.99   1-0.26832 0.80142-0.49410 0.25793-0.82696 0.53962
   5  -2  -6 2956.94 1602.16   1-0.22095 0.75787-0.48974 0.26282-0.84340 0.59711
  -5   2   6   31.71  260.54   1-0.74725 0.20962-0.61795 0.84522-0.24444 0.49158
   5  -2  -530837.12 4522.12   1-0.16757 0.70832-0.48343 0.26576-0.85919 0.65395
  -5   2   5 8374.79 1593.55   1-0.70304 0.16138-0.68418 0.90222-0.19397 0.39992
   5  -2  -416281.95 3107.60   1-0.10812 0.65269-0.47471 0.26629-0.87347 0.70927
  -5   2   4 5511.57 1296.45   1-0.66399 0.11830-0.73188 0.94070-0.15317 0.31793
   5  -2  -323133.37 3607.82   1-0.04280 0.59119-0.46314 0.26397-0.88524 0.76210
  -5   2   318426.21 2534.13   1-0.63044 0.08072-0.76686 0.96645-0.12023 0.24380
  -5   2   2 2289.11 1488.44   1-0.03111-0.52240 0.43814-0.24737 0.89836-0.81602
   5  -2  -2 2242.06 1261.24   1 0.02786 0.52435-0.44830 0.25838-0.89344 0.81134
  -5   2   116386.74 3155.24   1-0.10651-0.45081 0.41973-0.23834 0.90137-0.86020
   5  -2  -116951.78 2974.69   1 0.10298 0.45305-0.42989 0.24922-0.89698 0.85593
  -5   2   019335.16 4140.15   1-0.18503-0.37609 0.39765-0.22566 0.89868-0.89868
   5  -2   022754.16 3544.07   1 0.18097 0.37927-0.40987 0.23853-0.89400 0.89400
  -5   2  -131589.54 4714.20   1-0.26512-0.29980 0.37198-0.20937 0.88957-0.93074
   5  -2   134214.14 4431.30   1 0.26072 0.30329-0.38408 0.22204-0.88571 0.92666
  -5   2  -211420.41 2532.42   1-0.34473-0.22477 0.34461-0.19148 0.87315-0.95541
  -5   2  -339116.33 6467.62   1-0.42257-0.15080 0.31277-0.16885 0.85065-0.97403
  -5   2  -437937.38 4893.51   1-0.49696-0.08028 0.27867-0.14396 0.82180-0.98632
  -5   2  -5 4153.96 1782.22   1-0.56662-0.01448 0.24301-0.11751 0.78732-0.99296
  -5   2  -616467.59 3008.38   1-0.62996 0.04437 0.20533-0.08860 0.74898-0.99507
  -5   2  -7   34.42  544.13   1-0.68759 0.09801 0.16881-0.06121 0.70619-0.99330
  -5   2  -8 2593.75 1475.44   1-0.73885 0.14527 0.13262-0.03416 0.66068-0.98880
  -5   2  -9 2106.26 1225.94   1-0.78381 0.18623 0.09719-0.00786 0.61334-0.98247
  -5   2 -10  196.02 1047.24   1-0.82273 0.22116 0.06284 0.01736 0.56493-0.97508
  -5   2 -11    4.98  512.01   1-0.85601 0.25044 0.02975 0.04131 0.51608-0.96724
  -5   2 -12 2115.53 1455.52   1-0.88411 0.27454-0.00193 0.06387 0.46727-0.95945
  -5   2 -13 1059.88 1224.09   1-0.90748 0.29391-0.03218 0.08499 0.41885-0.95204
  -5   2 -14  641.33 1523.28   1-0.92660 0.30904-0.06098 0.10467 0.37106-0.94527
  -5   2 -15  362.82 1178.60   1-0.94189 0.32033-0.08838 0.12294 0.32407-0.93929
  -5   2 -16  110.12  746.89   1-0.95375 0.32819-0.11443 0.13986 0.27796-0.93419
   5  -1 -16  104.59  782.58   1-0.43497 0.96085-0.49295 0.26010-0.75351 0.09543
   5  -1 -15   87.56  755.68   1-0.42228 0.95224-0.49312 0.26943-0.76059 0.14364
   5  -1 -14 3826.61 1970.82   1-0.40671 0.94075-0.49318 0.27867-0.76899 0.19317
   5  -1 -13  129.07  937.35   1-0.38798 0.92611-0.49305 0.28771-0.77869 0.24400
   5  -1 -12  -22.19  681.64   1-0.36579 0.90799-0.49261 0.29645-0.78963 0.29607
   5  -1 -11 4405.67 2211.04   1-0.33979 0.88607-0.49173 0.30474-0.80170 0.34927
   5  -1 -10 2366.20 1781.26   1-0.30488 0.85840-0.49664 0.31844-0.81264 0.40216
   5  -1  -9   44.47  676.54   1-0.27068 0.82802-0.49429 0.32533-0.82607 0.45664
   5  -1  -8 2958.81 1752.16   1-0.23176 0.79293-0.49084 0.33114-0.83985 0.51146
   5  -1  -7 3521.93 1783.37   1-0.18789 0.75289-0.48600 0.33555-0.85351 0.56617
  -5   1   7   55.09  400.63   1-0.64503 0.07946-0.75225 0.90279-0.13434 0.42267
   5  -1  -6 6511.86 2133.60   1-0.13894 0.70776-0.47945 0.33825-0.86649 0.62020
   5  -1  -5 5966.19 2090.16   1-0.08492 0.65756-0.47084 0.33888-0.87811 0.67287
   5  -1  -4  469.98 1185.42   1-0.02602 0.60249-0.45984 0.33713-0.88762 0.72342
  -5   1   3  503.72 1284.46   1-0.03854-0.54304 0.43645-0.32228 0.89890-0.77539
   5  -1  -3  652.40 1617.53   1 0.03731 0.54297-0.44614 0.33268-0.89418 0.77103
  -5   1   2 2239.01 2239.43   1-0.10592-0.47946 0.41988-0.31511 0.90137-0.81903
   5  -1  -2 2535.66 1410.25   1 0.10442 0.47969-0.42951 0.32530-0.89700 0.81490
  -5   1   1 1200.77 1142.79   1-0.17611-0.41308 0.40031-0.30493 0.89929-0.85812
   5  -1  -1 1373.69 1038.78   1 0.17436 0.41357-0.40984 0.31488-0.89533 0.85428
  -5   1   0 8223.55 7142.42   1-0.24795-0.34504 0.37776-0.29176 0.89208-0.89208
   5  -1   0 8381.09 2243.82   1 0.24594 0.34615-0.38912 0.30345-0.88774 0.88774
  -5   1  -1 4623.41 4248.28   1-0.32016-0.27663 0.35238-0.27577 0.87938-0.92055
  -5   1  -2  264.99  652.96   1-0.39130-0.21012 0.32600-0.25865 0.86058-0.94283
  -5   1  -3  608.02 1425.83   1-0.46020-0.14509 0.29600-0.23785 0.83701-0.96040
  -5   1  -4 3508.88 1625.47   1-0.52586-0.08331 0.26435-0.21541 0.80844-0.97296
  -5   1  -5 6187.08 2158.61   1-0.58741-0.02563 0.23158-0.19185 0.77544-0.98108
  -5   1  -6  295.39  923.33   1-0.64344 0.02570 0.19713-0.16616 0.73967-0.98576
  -5   1  -7   49.80  666.34   1-0.69505 0.07331 0.16378-0.14194 0.70005-0.98715
  -5   1  -8 2499.01 1590.96   1-0.74147 0.11574 0.13066-0.11795 0.65813-0.98625
  -5   1  -9  329.37 1044.79   1-0.78274 0.15301 0.09808-0.09450 0.61456-0.98369
  -5   1 -10 4470.50 2007.84   1-0.81903 0.18530 0.06629-0.07183 0.56990-0.98005
  -5   1 -11  172.34  750.93   1-0.85058 0.21286 0.03544-0.05011 0.52463-0.97579
  -5   1 -12 1749.14 1407.29   1-0.87772 0.23600 0.00564-0.02945 0.47912-0.97130
  -5   1 -13   15.24  681.61   1-0.90076 0.25504-0.02303-0.00990 0.43368-0.96687
  -5   1 -14 2900.29 2016.51   1-0.92004 0.27033-0.05057 0.00851 0.38852-0.96272
  -5   1 -15  397.11 1153.92   1-0.93588 0.28216-0.07699 0.02579 0.34379-0.95901
   5   0 -17   61.86  771.81   1-0.38368 0.93793-0.49298 0.33705-0.78086 0.08164
   5   0 -16   55.14  797.42   1-0.37099 0.92932-0.49274 0.34598-0.78712 0.12904
   5   0 -15  228.78 1152.12   1-0.35554 0.91795-0.49231 0.35473-0.79448 0.17753
   5   0 -14  532.60 1167.47   1-0.33711 0.90360-0.49162 0.36321-0.80290 0.22708
   5   0 -13 1342.08 1474.96   1-0.31004 0.88398-0.49693 0.37670-0.81050 0.27687
   5   0 -12 6945.38 2469.03   1-0.28519 0.86295-0.49536 0.38438-0.82053 0.32795
   5   0 -11 3895.15 2307.54   1-0.25663 0.83822-0.49314 0.39140-0.83123 0.37970
   5   0 -10 2108.62 1905.90   1-0.22415 0.80956-0.49007 0.39758-0.84236 0.43188
   5   0  -9 2640.15 1626.01   1-0.18753 0.77677-0.48596 0.40272-0.85362 0.48418
   5   0  -8 4004.82 1996.54   1-0.14663 0.73970-0.48056 0.40657-0.86461 0.53622
   5   0  -7 3389.55 1743.64   1-0.10140 0.69829-0.47362 0.40888-0.87486 0.58753
   5   0  -6 5886.80 2160.93   1-0.05190 0.65262-0.46488 0.40939-0.88384 0.63755
   5   0  -5 6084.81 2166.66   1 0.00166 0.60287-0.45408 0.40784-0.89095 0.68571
  -5   0   449220.49 6345.23   1-0.05850-0.55115 0.43176-0.39421 0.90008-0.73540
   5   0  -455495.84 6889.57   1 0.05894 0.54942-0.44102 0.40402-0.89555 0.73136
  -5   0   342128.67 6791.56   1-0.11922-0.49423 0.41636-0.38819 0.90134-0.77783
   5   0  -347737.70 6232.51   1 0.11937 0.49281-0.42551 0.39776-0.89704 0.77389
  -5   0   220727.56 3759.06   1-0.18238-0.43488 0.39845-0.37967 0.89887-0.81653
   5   0  -222314.54 3900.96   1 0.18283 0.43358-0.40931 0.39072-0.89388 0.81199
  -5   0   1 9152.12 4650.89   1-0.24711-0.37395 0.37804-0.36865 0.89219-0.85102
   5   0  -1 9527.95 2437.40   1 0.24708 0.37309-0.38873 0.37944-0.88759 0.84665
  -5   0   0 1844.47 2036.80   1-0.31243-0.31243 0.35523-0.35523 0.88101-0.88101
  -5   0  -1  713.17 1689.65   1-0.37749-0.25199 0.33166-0.34086 0.86457-0.90570
  -5   0  -213080.41 7502.65   1-0.44080-0.19255 0.30476-0.32318 0.84428-0.92653
  -5   0  -3 4813.02 2011.37   1-0.50184-0.13538 0.27630-0.30392 0.81964-0.94302
  -5   0  -411507.59 2873.80   1-0.55987-0.08122 0.24664-0.28347 0.79101-0.95553
  -5   0  -520136.34 3590.86   1-0.61430-0.03066 0.21618-0.26222 0.75887-0.96451
  -5   0  -6 9513.13 2502.34   1-0.66383 0.01394 0.18434-0.23912 0.72479-0.97088
  -5   0  -7 3872.45 1748.41   1-0.70990 0.05600 0.15354-0.21745 0.68735-0.97446
  -5   0  -8  727.71 1062.45   1-0.75165 0.09376 0.12293-0.19597 0.64799-0.97611
  -5   0  -9 1670.14 1378.52   1-0.78912 0.12723 0.09274-0.17491 0.60719-0.97632
  -5   0 -10 1785.74 1640.45   1-0.82241 0.15652 0.06314-0.15444 0.56537-0.97552
  -5   0 -11   38.03  686.99   1-0.85170 0.18182 0.03428-0.13471 0.52289-0.97405
  -5   0 -12   42.20  773.15   1-0.87721 0.20333 0.00624-0.11580 0.48006-0.97223
  -5   0 -13 1516.74 1682.72   1-0.89916 0.22129-0.02091-0.09777 0.43710-0.97029
  -5   0 -14  591.09 1396.72   1-0.91780 0.23593-0.04716-0.08066 0.39420-0.96841
   5   1 -17  -88.53  794.67   1-0.30734 0.89788-0.49678 0.42527-0.81163 0.11380
   5   1 -16   94.96  778.86   1-0.29225 0.88661-0.49584 0.43358-0.81775 0.16098
   5   1 -15  112.75  793.75   1-0.27437 0.87255-0.49457 0.44155-0.82469 0.20896
   5   1 -14  153.71 1028.13   1-0.25350 0.85551-0.49286 0.44909-0.83235 0.25767
   5   1 -13 1269.96 1563.43   1-0.22946 0.83530-0.49061 0.45609-0.84061 0.30699
   5   1 -12  706.25 1740.18   1-0.20207 0.81173-0.48767 0.46240-0.84931 0.35673
   5   1 -11   58.98  790.36   1-0.17117 0.78466-0.48390 0.46788-0.85821 0.40668
   5   1 -10 5113.67 2409.85   1-0.13663 0.75394-0.47911 0.47234-0.86705 0.45656
   5   1  -9 7569.17 2549.12   1-0.09839 0.71952-0.47312 0.47559-0.87548 0.50604
   5   1  -8 8151.95 2524.89   1-0.05643 0.68139-0.46573 0.47745-0.88312 0.55473
   5   1  -7  234.72 1075.21   1-0.01086 0.63965-0.45673 0.47770-0.88953 0.60219
  -5  -1   6 1558.10 1303.48   1-0.03602-0.59789 0.43702-0.46669 0.89872-0.65170
   5   1  -6 1964.24 1575.04   1 0.03812 0.59448-0.44595 0.47617-0.89424 0.64795
  -5  -1   5  228.91  890.51   1-0.08839-0.54933 0.42440-0.46346 0.90114-0.69529
   5   1  -5   -3.75  726.98   1 0.09020 0.54622-0.43322 0.47269-0.89676 0.69151
  -5  -1   4 9466.17 5620.01   1-0.14342-0.49810 0.40973-0.45817 0.90086-0.73618
   5   1  -4 9135.35 2509.31   1 0.14493 0.49532-0.41841 0.46713-0.89661 0.73242
  -5  -1   3  409.41 1085.75   1-0.20053-0.44479 0.39294-0.45077 0.89743-0.77392
   5   1  -3  176.60  843.80   1 0.20261 0.44188-0.40320 0.46099-0.89239 0.76955
  -5  -1   2 3597.29 2490.76   1-0.25905-0.39008 0.37404-0.44126 0.89049-0.80815
   5   1  -2 3999.09 2016.05   1 0.26063 0.38763-0.38412 0.45120-0.88573 0.80383
  -5  -1   1  815.79 1898.70   1-0.31821-0.33472 0.35310-0.42971 0.87980-0.83863
  -5  -1   0  166.39  585.84   1-0.37762-0.27992 0.33160-0.41738 0.86454-0.86454
  -5  -1  -1 2202.65 1810.55   1-0.43552-0.22589 0.30710-0.40208 0.84617-0.88729
  -5  -1  -228374.90 4039.93   1-0.49180-0.17348 0.28116-0.38535 0.82405-0.90631
  -5  -1  -3 4658.78 2274.14   1-0.54584-0.12331 0.25406-0.36746 0.79844-0.92182
  -5  -1  -4 8757.73 2631.93   1-0.59710-0.07592 0.22611-0.34871 0.76963-0.93414
  -5  -1  -5   86.84  736.08   1-0.64437-0.03368 0.19656-0.32796 0.73901-0.94408
  -5  -1  -6 5486.25 2156.23   1-0.68891 0.00686 0.16793-0.30846 0.70512-0.95121
  -5  -1  -7  247.35 1039.47   1-0.72987 0.04382 0.13925-0.28892 0.66924-0.95634
  -5  -1  -8 2417.54 1536.23   1-0.76720 0.07715 0.11075-0.26955 0.63177-0.95989
  -5  -1  -9 1346.55 1451.70   1-0.80090 0.10686 0.08259-0.25052 0.59306-0.96219
  -5  -1 -10  375.69 1041.46   1-0.83108 0.13303 0.05491-0.23197 0.55343-0.96358
  -5  -1 -12  458.45 1281.91   1-0.88133 0.17530 0.00139-0.19670 0.47248-0.96466
  -5  -1 -13   30.25  937.63   1-0.90174 0.19170-0.02433-0.18011 0.43159-0.96478
   5   2 -16  144.90  898.55   1-0.21142 0.83768-0.48872 0.51217-0.84643 0.18965
   5   2 -15  442.81 1530.84   1-0.19116 0.82124-0.48640 0.51909-0.85256 0.23684
   5   2 -14  -28.18  755.81   1-0.16798 0.80189-0.48348 0.52543-0.85908 0.28440
   5   2 -13  175.03 1091.13   1-0.14177 0.77950-0.47986 0.53105-0.86581 0.33218
   5   2 -12  579.66 1728.59   1-0.11242 0.75398-0.47540 0.53584-0.87255 0.37997
   5   2 -11 8382.54 3004.52   1-0.07986 0.72525-0.46996 0.53965-0.87906 0.42753
   5   2 -10   16.34  812.73   1-0.04408 0.69329-0.46339 0.54233-0.88505 0.47457
   5   2  -9  541.18 1447.82   1-0.00512 0.65815-0.45553 0.54372-0.89020 0.52076
  -5  -2   8  390.80 1183.27   1-0.03341-0.62476 0.43762-0.53451 0.89853-0.56917
   5   2  -8  230.29 1161.91   1 0.03691 0.61994-0.44623 0.54367-0.89415 0.56576
  -5  -2   7 4652.23 2313.35   1-0.07859-0.58339 0.42686-0.53314 0.90089-0.61270
   5   2  -7 4246.91 1865.11   1 0.08182 0.57885-0.43535 0.54204-0.89653 0.60919
  -5  -2   6 1285.29 1507.93   1-0.12638-0.53940 0.41442-0.53009 0.90126-0.65424
   5   2  -6 1778.14 1497.48   1 0.12932 0.53517-0.42279 0.53872-0.89695 0.65066
  -5  -2   5  834.87 1457.17   1-0.17640-0.49318 0.40023-0.52528 0.89927-0.69342
   5   2  -5 1114.23 1346.33   1 0.18028 0.48853-0.41008 0.53495-0.89405 0.68931
  -5  -2   4 6550.39 4957.57   1-0.22819-0.44520 0.38422-0.51867 0.89459-0.72991
   5   2  -4 7731.44 2508.68   1 0.23157 0.44100-0.39390 0.52806-0.88950 0.72571
  -5  -2   3 5260.33 4748.55   1-0.28120-0.39600 0.36642-0.51025 0.88693-0.76342
  -5  -2   230532.36 8566.41   1-0.33560-0.34613 0.34811-0.50124 0.87532-0.79306
  -5  -2   1  710.90 1152.13   1-0.38900-0.29660 0.32695-0.48929 0.86126-0.82013
  -5  -2   0 3072.25 2227.11   1-0.44179-0.24768 0.30432-0.47586 0.84392-0.84392
  -5  -2  -1 8607.54 2639.32   1-0.49339-0.19995 0.28040-0.46115 0.82337-0.86449
  -5  -2  -2 6459.60 2471.77   1-0.54327-0.15393 0.25540-0.44536 0.79975-0.88201
  -5  -2  -3  -21.14  738.28   1-0.59100-0.11008 0.22956-0.42873 0.77331-0.89669
  -5  -2  -4 7655.33 2752.80   1-0.63544-0.07077 0.20202-0.41005 0.74525-0.90931
  -5  -2  -5   15.19  801.55   1-0.67772-0.03248 0.17535-0.39251 0.71409-0.91917
  -5  -2  -6  -14.38  792.90   1-0.71705 0.00284 0.14850-0.37479 0.68101-0.92710
  -5  -2  -7  -80.16  753.65   1-0.75331 0.03510 0.12165-0.35707 0.64631-0.93341
  -5  -2  -8  252.76 1164.37   1-0.78647 0.06426 0.09497-0.33952 0.61028-0.93839
  -5  -2  -9 3688.61 2274.08   1-0.81654 0.09034 0.06858-0.32226 0.57319-0.94232
  -5  -2 -10 1766.83 2020.56   1-0.84358 0.11339 0.04259-0.30540 0.53530-0.94544
  -5  -2 -11 1216.08 1352.21   1-0.86769 0.13349 0.01708-0.28902 0.49680-0.94796
   5   3 -15  745.38 1688.35   1-0.10114 0.76312-0.47358 0.59198-0.87492 0.25919
   5   3 -14    1.37  819.26   1-0.07619 0.74199-0.46931 0.59697-0.87973 0.30505
   5   3 -13 -208.10  734.68   1-0.04842 0.71805-0.46422 0.60112-0.88439 0.35076
   5   3 -12   28.80  673.08   1-0.01783 0.69129-0.45817 0.60433-0.88868 0.39610
  -5  -3  10  113.46  638.22   1-0.04701-0.63543 0.43448-0.59860 0.89944-0.48775
   5   3 -10  151.68  697.93   1 0.05169 0.62940-0.44276 0.60741-0.89514 0.48466
  -5  -3   9  932.34 1255.46   1-0.08600-0.60024 0.42500-0.59850 0.90109-0.53056
   5   3  -9  631.83 1421.59   1 0.09045 0.59447-0.43315 0.60705-0.89676 0.52733
  -5  -3   8  241.84  923.83   1-0.12746-0.56259 0.41413-0.59702 0.90124-0.57188
   5   3  -8  197.17  719.69   1 0.13163 0.55712-0.42215 0.60530-0.89691 0.56852
  -5  -3   7 1442.38 1833.53   1-0.17111-0.52274 0.40179-0.59406 0.89960-0.61141
   5   3  -7 1705.10 1483.93   1 0.17497 0.51760-0.40966 0.60205-0.89529 0.60796
  -5  -3   6 4756.79 3490.41   1-0.21664-0.48102 0.38791-0.58958 0.89587-0.64885
   5   3  -6 5463.18 2313.32   1 0.22153 0.47535-0.39717 0.59842-0.89060 0.64492
  -5  -3   5   37.95  379.03   1-0.26364-0.43782 0.37248-0.58354 0.88980-0.68395
  -5  -3   4  -42.94  522.40   1-0.31168-0.39359 0.35551-0.57595 0.88117-0.71649
  -5  -3   3  280.18  784.88   1-0.36116-0.34863 0.33819-0.56788 0.86901-0.74562
  -5  -3   2 2213.69 2669.82   1-0.40958-0.30407 0.31834-0.55724 0.85492-0.77266
  -5  -3   1 1281.43  994.53   1-0.45757-0.25996 0.29720-0.54531 0.83803-0.79690
  -5  -3   0 1146.37 1309.72   1-0.50465-0.21674 0.27492-0.53224 0.81837-0.81837
  -5  -3  -1  453.33 1184.55   1-0.55040-0.17487 0.25167-0.51819 0.79606-0.83719
  -5  -3  -2  176.15  977.43   1-0.59443-0.13470 0.22762-0.50336 0.77125-0.85351
  -5  -3  -3  164.73  749.53   1-0.63573-0.09863 0.20185-0.48650 0.74504-0.86809
  -5  -3  -4  964.22 1148.97   1-0.67533-0.06303 0.17692-0.47070 0.71597-0.88003
  -5  -3  -5 3627.97 2011.47   1-0.71247-0.02989 0.15174-0.45465 0.68509-0.89016
  -5  -3  -6 2453.00 2286.14   1-0.74703 0.00067 0.12646-0.43850 0.65264-0.89872
  -5  -3  -7  700.08 1650.21   1-0.77895 0.02859 0.10122-0.42239 0.61885-0.90595
  -5  -3  -8 3370.93 2539.40   1-0.80819 0.05383 0.07614-0.40644 0.58396-0.91208
  -5  -3  -9  227.82 1231.08   1-0.83478 0.07642 0.05132-0.39075 0.54818-0.91731
  -5  -4  13   49.93  685.20   1-0.04306-0.65984 0.43540-0.65735 0.89920-0.36399
   5   4 -13   73.80  856.58   1 0.04896 0.65255-0.44341 0.66602-0.89497 0.36135
  -5  -4  12   83.17  721.85   1-0.07429-0.63241 0.42793-0.65926 0.90075-0.40671
   5   4 -12  213.29 1283.08   1 0.07999 0.62535-0.43582 0.66768-0.89647 0.40389
  -5  -4  11  233.50  875.91   1-0.10791-0.60259 0.41936-0.66008 0.90138-0.44851
   5   4 -11  206.10  986.10   1 0.11338 0.59578-0.42713 0.66824-0.89705 0.44551
  -5  -4  10  101.32  543.66   1-0.14380-0.57051 0.40962-0.65973 0.90084-0.48914
   5   4 -10 -138.92  827.41   1 0.14901 0.56398-0.41725 0.66761-0.89648 0.48600
  -5  -4   9  181.07  613.50   1-0.18177-0.53634 0.39863-0.65813 0.89891-0.52838
   5   4  -9   33.27  762.36   1 0.18835 0.52909-0.40763 0.66667-0.89351 0.52498
   5   4  -8   -1.97  653.88   1 0.22772 0.49348-0.39516 0.66349-0.88993 0.56236
  -5  -4   7 2454.27 2776.54   1-0.26296-0.46276 0.37271-0.65099 0.88990-0.60171
  -5  -4   6 5403.95 4756.68   1-0.30558-0.42395 0.35773-0.64540 0.88240-0.63538
  -5  -4   5 3482.93 3153.19   1-0.35025-0.38372 0.34247-0.63952 0.87179-0.66615
  -5  -4   4   50.84  476.78   1-0.39397-0.34387 0.32490-0.63115 0.85978-0.69526
  -5  -4   3  -25.07  712.98   1-0.43777-0.30394 0.30611-0.62157 0.84537-0.72198
  -5  -4   2 1269.74 1520.82   1-0.48124-0.26434 0.28620-0.61087 0.82854-0.74629
  -5  -4   1  289.92  847.97   1-0.52400-0.22545 0.26529-0.59917 0.80934-0.76821
  -5  -4   0  115.43  678.95   1-0.56569-0.18763 0.24351-0.58660 0.78783-0.78783
  -5  -4  -1  318.69 1175.39   1-0.60600-0.15119 0.22101-0.57330 0.76413-0.80526
  -5  -4  -2 1588.91 1531.62   1-0.64401-0.11851 0.19678-0.55805 0.73926-0.82129
  -5  -4  -3   77.44  769.53   1-0.68068-0.08584 0.17340-0.54381 0.71175-0.83480
  -5  -4  -4   78.86  812.25   1-0.71529-0.05522 0.14974-0.52928 0.68258-0.84664
  -5  -4  -5  192.06  906.88   1-0.74773-0.02678 0.12593-0.51459 0.65194-0.85701
  -5  -4  -6 1101.16 1677.11   1-0.77792-0.00059 0.10207-0.49986 0.62001-0.86610
  -5  -5  10  528.76 1207.18   1-0.24086-0.50532 0.38010-0.71621 0.89303-0.48133
   5   5 -10  695.46 1798.00   1 0.24798 0.49753-0.38843 0.72385-0.88748 0.47801
  -5  -5   9 1737.12 2302.65   1-0.27703-0.47295 0.36787-0.71337 0.88764-0.51711
  -5  -5   8 2102.18 2044.49   1-0.31452-0.43927 0.35447-0.70935 0.88058-0.55122
  -5  -5   7 1892.10 2362.68   1-0.35448-0.40368 0.34082-0.70522 0.87073-0.58283
  -5  -5   6  757.47  813.81   1-0.39348-0.36855 0.32510-0.69871 0.85992-0.61315
  -5  -5   5 4443.37 4186.81   1-0.43286-0.33303 0.30827-0.69109 0.84710-0.64146
  -5  -5   4   91.54  459.02   1-0.47232-0.29745 0.29039-0.68242 0.83221-0.66769
  -5  -5   3  213.13 1144.18   1-0.51151-0.26213 0.27154-0.67277 0.81523-0.69185
  -5  -5   2  582.22 1643.91   1-0.55013-0.22737 0.25181-0.66225 0.79620-0.71394
  -5  -5   1  113.39  778.32   1-0.58789-0.19349 0.23131-0.65096 0.77516-0.73403
  -5  -5   0   83.12  780.76   1-0.62403-0.16265 0.20887-0.63764 0.75296-0.75296
  -5  -5  -1   89.15  818.81   1-0.65918-0.13151 0.18731-0.62520 0.72828-0.76929
  -5  -5  -2  227.50  956.44   1-0.69276-0.10191 0.16533-0.61236 0.70195-0.78398
  -6   9   2   37.51  593.43   1-0.82753 0.37246 0.11281 0.67927-0.54996 0.63234
  -6   9   1  301.28 1021.60   1-0.83934 0.38023 0.06331 0.71954-0.53990 0.58109
  -6   9   0  171.89  896.49   1-0.84820 0.38506 0.01767 0.75596-0.52938 0.52938
  -6   9  -1  104.39  714.25   1-0.85462 0.38745-0.02417 0.78859-0.51868 0.47749
  -6   9  -2  -19.42  652.38   1-0.85906 0.38786-0.06234 0.81753-0.50805 0.42567
  -6   9  -3  277.87 1174.28   1-0.86192 0.38668-0.09695 0.84291-0.49768 0.37411
  -6   9  -4   50.29  507.88   1-0.86352 0.38426-0.12814 0.86488-0.48775 0.32299
  -6   9  -5 -145.98  696.38   1-0.86417 0.38088-0.15606 0.88358-0.47837 0.27242
  -6   9  -6  -31.92  719.33   1-0.86412 0.37679-0.18088 0.89917-0.46964 0.22250
  -6   9  -7  265.52  813.43   1-0.86358 0.37221-0.20275 0.91181-0.46164 0.17331
  -6   9  -8   83.29  648.74   1-0.86271 0.36732-0.22183 0.92166-0.45443 0.12491
  -6   8   3  143.26  888.14   1-0.84073 0.35771 0.05676 0.65859-0.53846 0.66203
  -6   8   2   99.46  557.89   1-0.85110 0.36405 0.00004 0.70608-0.52499 0.60737
  -6   8   1  220.03 1025.38   1-0.85796 0.36688-0.05166 0.74857-0.51110 0.55229
  -6   8   0   64.67  276.75   1-0.86202 0.36691-0.09856 0.78624-0.49718 0.49718
  -6   8  -1   19.93  610.87   1-0.86391 0.36477-0.14085 0.81931-0.48353 0.44234
  -6   8  -2  131.21  537.88   1-0.86415 0.36097-0.17879 0.84802-0.47039 0.38801
  -6   8  -3  663.97 2128.29   1-0.86317 0.35596-0.21262 0.87262-0.45794 0.33437
  -6   8  -4 4863.07 5157.54   1-0.86136 0.35011-0.24261 0.89338-0.44631 0.28155
  -6   8  -5   45.41  693.24   1-0.85899 0.34372-0.26900 0.91055-0.43561 0.22966
  -6   8  -6  499.77 1055.73   1-0.85634 0.33703-0.29203 0.92436-0.42590 0.17876
  -6   8  -7   98.68  439.97   1-0.85358 0.33024-0.31195 0.93505-0.41722 0.12890
  -6   8  -8   92.53  444.41   1-0.85088 0.32351-0.32895 0.94282-0.40961 0.08009
  -6   8  -9  -22.23  683.72   1-0.84837 0.31696-0.34323 0.94788-0.40305 0.03234
  -6   8 -10  -62.98  691.69   1-0.84613 0.31069-0.35497 0.95040-0.39755-0.01433
  -6   8 -11  508.45 1410.83   1-0.84422 0.30475-0.36433 0.95053-0.39310-0.05998
  -6   7   4   47.34  463.64   1-0.85121 0.34026-0.00068 0.63930-0.52480 0.68956
  -6   7   3    5.05  453.99   1-0.85943 0.34444-0.06617 0.69556-0.50693 0.63050
  -6   7   2  -26.85  466.45   1-0.86340 0.34437-0.12491 0.74508-0.48880 0.57118
  -6   7   1   65.09  238.20   1-0.86417 0.34111-0.17733 0.78828-0.47091 0.51210
  -6   7   0   12.51  668.63   1-0.86260 0.33551-0.22389 0.82561-0.45363 0.45363
  -6   7  -1  116.13  381.56   1-0.85939 0.32827-0.26504 0.85753-0.43724 0.39605
  -6   7  -2   92.07  511.27   1-0.85512 0.31996-0.30122 0.88448-0.42193 0.33955
  -6   7  -3   -3.33  467.63   1-0.85022 0.31103-0.33284 0.90688-0.40783 0.28426
  -6   7  -4  795.14  710.41   1-0.84505 0.30183-0.36031 0.92513-0.39502 0.23026
  -6   7  -5  108.26  477.78   1-0.83990 0.29265-0.38398 0.93958-0.38355 0.17760
  -6   7  -6   53.57  372.88   1-0.83496 0.28368-0.40419 0.95056-0.37343 0.12629
  -6   7  -7  268.72  738.79   1-0.83041 0.27509-0.42124 0.95838-0.36465 0.07632
  -6   7  -8   11.12  315.77   1-0.82635 0.26699-0.43538 0.96329-0.35719 0.02767
  -6   7  -9   -9.00  629.53   1-0.82286 0.25947-0.44685 0.96554-0.35101-0.01968
  -6   7 -10   57.35  697.37   1-0.81999 0.25258-0.45586 0.96533-0.34609-0.06580
  -6   7 -11  -94.30  738.71   1-0.81779 0.24634-0.46259 0.96283-0.34237-0.11071
  -6   7 -12    5.38  487.28   1-0.81624 0.24076-0.46719 0.95821-0.33981-0.15446
   6  -6 -11  971.21 1317.67   1-0.43707 0.94580-0.49291-0.12454-0.75232 0.29989
   6  -6 -10  264.34 1114.76   1-0.41575 0.92856-0.49316-0.11513-0.76415 0.35285
   6  -6  -9   27.97  646.89   1-0.39016 0.90706-0.49307-0.10604-0.77759 0.40741
   6  -6  -8 1152.50 1047.11   1-0.35975 0.88073-0.49244-0.09750-0.79251 0.46346
   6  -6  -7 1066.61 1132.12   1-0.32088 0.85113-0.49751-0.08149-0.80591 0.51858
   6  -6  -6  610.98 1256.53   1-0.27968 0.81375-0.49497-0.07479-0.82266 0.57637
   6  -6  -5 1447.70 1221.82   1-0.23179 0.76969-0.49084-0.06967-0.83984 0.63460
   6  -6  -4  138.49  784.68   1-0.17657 0.71829-0.48459-0.06666-0.85672 0.69253
  -6   6   4  149.48  551.76   1-0.86379 0.32086-0.13642 0.68908-0.48501 0.64977
   6  -6  -3 8661.52 2314.31   1-0.11347 0.65902-0.47557-0.06644-0.87232 0.74917
  -6   6   3  143.00  489.01   1-0.86356 0.31659-0.20321 0.74665-0.46147 0.58504
   6  -6  -2 1967.85 1151.37   1-0.04218 0.59155-0.46302-0.06974-0.88534 0.80324
  -6   6   2   48.09  195.23   1-0.85974 0.30874-0.26149 0.79570-0.43870 0.52108
  -6   6   1   61.97  405.18   1-0.05020-0.50461 0.43373 0.09163 0.89963-0.85846
   6  -6  -1   88.84  388.26   1 0.03726 0.51592-0.44615-0.07737-0.89418 0.85313
  -6   6   1  183.22  491.13   1-0.85355 0.29851-0.31216 0.83715-0.41713 0.45832
   6  -6   0 1091.92  813.80   1 0.12428 0.43273-0.42417-0.09009-0.89700 0.89700
  -6   6   0   92.67  409.08   1-0.84591 0.28684-0.35606 0.87182-0.39704 0.39704
  -6   6  -1   49.63  643.71   1-0.83754 0.27444-0.39392 0.90045-0.37861 0.33742
  -6   6  -2  102.31  480.33   1-0.82895 0.26181-0.42643 0.92374-0.36192 0.27954
  -6   6  -3    3.66  393.50   1-0.82054 0.24937-0.45419 0.94227-0.34701 0.22344
  -6   6  -4 1862.44 2405.86   1-0.81259 0.23739-0.47772 0.95657-0.33387 0.16911
  -6   6  -5 7139.55 6523.72   1-0.80531 0.22608-0.49748 0.96711-0.32246 0.11651
  -6   6  -6  220.22  870.86   1-0.79883 0.21557-0.51387 0.97428-0.31272 0.06558
  -6   6  -7 -107.11  565.38   1-0.79324 0.20594-0.52724 0.97842-0.30458 0.01626
  -6   6  -8  -35.80  630.16   1-0.78859 0.19726-0.53788 0.97984-0.29799-0.03152
  -6   6  -9   58.15  588.64   1-0.78489 0.18953-0.54605 0.97878-0.29285-0.07785
  -6   6 -10  284.30 1400.75   1-0.78215 0.18276-0.55195 0.97545-0.28909-0.12280
  -6   6 -11  186.86  802.19   1-0.78035 0.17692-0.55576 0.97004-0.28664-0.16644
  -6   6 -12  572.34 1677.26   1-0.77945 0.17199-0.55765 0.96270-0.28543-0.20884
  -6   6 -13  -71.37  690.72   1-0.77942 0.16793-0.55772 0.95355-0.28538-0.25008
   6  -5 -12   24.89  779.51   1-0.42597 0.96307-0.49308-0.04746-0.75856 0.26500
   6  -5 -11  178.33 1207.29   1-0.40658 0.94777-0.49318-0.03819-0.76906 0.31663
   6  -5 -10  351.56 1209.70   1-0.38342 0.92869-0.49298-0.02921-0.78099 0.36969
   6  -5  -9   49.17  647.52   1-0.35602 0.90538-0.49233-0.02069-0.79426 0.42409
   6  -5  -8 1203.83 1325.35   1-0.32009 0.87841-0.49747-0.00507-0.80625 0.47787
   6  -5  -7   51.78  603.44   1-0.28340 0.84555-0.49524 0.00193-0.82122 0.53388
   6  -5  -6  342.21 1187.54   1-0.24110 0.80707-0.49174 0.00769-0.83669 0.59040
   6  -5  -5  836.11 1796.08   1-0.19271 0.76251-0.48658 0.01178-0.85211 0.64686
   6  -5  -4 1320.21 1089.36   1-0.13787 0.71149-0.47929 0.01374-0.86675 0.70256
  -6   5   4  149.62  546.40   1-0.85684 0.28193-0.28801 0.75471-0.42762 0.59238
   6  -5  -3   98.22  545.48   1-0.07635 0.65379-0.46934 0.01303-0.87970 0.75656
  -6   5   3   78.03  259.99   1-0.84671 0.26776-0.35200 0.80948-0.39895 0.52252
   6  -5  -2  587.34 1085.06   1-0.00818 0.58944-0.45617 0.00911-0.88985 0.80775
  -6   5   2 -105.12  411.88   1-0.83448 0.25151-0.40605 0.85430-0.37248 0.45486
  -6   5   1 2136.24 1231.76   1-0.07591-0.51076 0.42752 0.01185 0.90080-0.85963
   6  -5  -1 2282.06 1231.64   1 0.06625 0.51883-0.43923 0.00142-0.89592 0.85487
  -6   5   1   13.70  390.62   1-0.82135 0.23434-0.45164 0.89066-0.34841 0.38960
  -6   5   0  188.05  464.30   1-0.15604-0.43444 0.40615 0.02383 0.90038-0.90038
   6  -5   0  172.62  716.86   1 0.14615 0.44275-0.41807-0.01049-0.89657 0.89657
  -6   5   0   57.17  332.34   1-0.80813 0.21708-0.49001 0.91981-0.32681 0.32681
  -6   5  -1 4338.71 4428.31   1-0.24008-0.35420 0.38036 0.04024 0.89313-0.93430
   6  -5   1 5490.57 1830.52   1 0.22851 0.36474-0.39490-0.02415-0.88984 0.93079
  -6   5  -1   25.81  237.72   1-0.79537 0.20029-0.52222 0.94280-0.30766 0.26647
  -6   5  -2  315.86  597.20   1-0.32494-0.27390 0.35214 0.05830 0.87773-0.95998
  -6   5  -2  245.20  785.04   1-0.78347 0.18436-0.54913 0.96048-0.29089 0.20851
  -6   5  -3   55.75  361.14   1-0.41092-0.19179 0.31777 0.08345 0.85449-0.97788
  -6   5  -3  174.98  545.66   1-0.77266 0.16952-0.57148 0.97360-0.27639 0.15283
  -6   5  -4 1965.34 1302.21   1-0.49460-0.11197 0.27981 0.11221 0.82284-0.98735
  -6   5  -4  128.50  587.39   1-0.76310 0.15592-0.58986 0.98276-0.26406 0.09930
  -6   5  -5 2080.94 1275.33   1-0.57382-0.03662 0.23909 0.14371 0.78329-0.98894
  -6   5  -5  168.94  703.39   1-0.75486 0.14366-0.60479 0.98847-0.25375 0.04780
  -6   5  -6    1.93  378.48   1-0.64689 0.03259 0.19500 0.17897 0.73722-0.98331
  -6   5  -6    7.70  638.09   1-0.74799 0.13274-0.61670 0.99114-0.24533-0.00180
  -6   5  -7   64.95  270.58   1-0.74246 0.12318-0.62591 0.99114-0.23869-0.04963
  -6   5  -8   40.55  532.81   1-0.73825 0.11494-0.63274 0.98874-0.23370-0.09580
  -6   5  -9   56.05  499.38   1-0.73531 0.10797-0.63741 0.98418-0.23026-0.14044
  -6   5 -10   77.91  429.19   1-0.73358 0.10221-0.64011 0.97766-0.22825-0.18364
  -6   5 -11  126.77  624.88   1-0.73300 0.09760-0.64101 0.96933-0.22757-0.22551
  -6   5 -12  -22.85  692.94   1-0.73350 0.09406-0.64024 0.95933-0.22815-0.26612
  -6   5 -13  -50.55  724.80   1-0.73500 0.09153-0.63789 0.94776-0.22990-0.30556
  -6   5 -14  628.02 1804.68   1-0.73743 0.08993-0.63404 0.93468-0.23275-0.34390
   6  -4 -13  404.86 1320.26   1-0.40616 0.97164-0.49317 0.02955-0.76929 0.23459
   6  -4 -12 1261.10 1193.37   1-0.38817 0.95773-0.49305 0.03860-0.77860 0.28504
   6  -4 -11   84.45  772.71   1-0.36675 0.94040-0.49264 0.04736-0.78917 0.33674
   6  -4 -10  239.18 1162.89   1-0.34156 0.91929-0.49181 0.05570-0.80090 0.38960
   6  -4  -9 1632.52 1626.11   1-0.30783 0.89422-0.49681 0.07072-0.81142 0.44199
   6  -4  -8 2346.38 1740.69   1-0.27446 0.86468-0.49458 0.07774-0.82465 0.49626
   6  -4  -7 4057.75 2056.02   1-0.23625 0.83029-0.49128 0.08369-0.83834 0.55100
   6  -4  -613899.56 3218.23   1-0.19285 0.79072-0.48660 0.08826-0.85206 0.60577
   6  -4  -5 4587.91 1955.38   1-0.14401 0.74570-0.48018 0.09109-0.86526 0.66001
   6  -4  -4  763.35 1055.85   1-0.08958 0.69509-0.47164 0.09179-0.87722 0.71303
  -6   4   4  134.50  446.87   1-0.82207 0.21518-0.44935 0.83010-0.34966 0.51441
   6  -4  -3 4020.79 1763.11   1-0.02958 0.63892-0.46055 0.08995-0.88713 0.76399
  -6   4   3   98.08  387.54   1-0.80237 0.19145-0.50504 0.87656-0.31799 0.44156
  -6   4   2 1284.78 1024.19   1-0.04247-0.57227 0.43554-0.07277 0.89916-0.81682
   6  -4  -2 1344.03  966.05   1 0.03570 0.57745-0.44651 0.08516-0.89406 0.81196
  -6   4   2  -10.43  412.50   1-0.78286 0.16790-0.55045 0.91274-0.29005 0.37243
  -6   4   1 1309.79 1237.68   1-0.11274-0.50581 0.41809-0.06470 0.90138-0.86021
   6  -4  -1 1660.53 1124.69   1 0.10572 0.51125-0.42917 0.07707-0.89701 0.85596
  -6   4   1  231.28  478.29   1-0.76435 0.14536-0.58752 0.94059-0.26565 0.30684
  -6   4   0 4135.24 3544.88   1-0.18673-0.43562 0.39714-0.05315 0.89855-0.89855
   6  -4   0 5066.03 1949.51   1 0.17874 0.44260-0.41055 0.06787-0.89414 0.89414
  -6   4   0 2191.80 1144.38   1-0.74734 0.12432-0.61779 0.96163-0.24455 0.24455
  -6   4  -1 2057.39 2058.60   1-0.26322-0.36294 0.37262-0.03802 0.88986-0.93103
   6  -4   1 2628.05 1333.81   1 0.25497 0.37013-0.38606 0.05267-0.88653 0.92748
  -6   4  -1  137.99  487.84   1-0.73209 0.10504-0.64243 0.97704-0.22652 0.18533
  -6   4  -2 9817.44 2733.61   1-0.34000-0.29076 0.34643-0.02176 0.87428-0.95654
  -6   4  -2  221.78  813.16   1-0.71874 0.08766-0.66238 0.98777-0.21129 0.12891
  -6   4  -310322.15 5530.69   1-0.41676-0.21788 0.31527 0.00018 0.85258-0.97597
  -6   4  -3   18.36  248.06   1-0.70733 0.07221-0.67839 0.99455-0.19864 0.07507
  -6   4  -4  766.48  902.53   1-0.49129-0.14721 0.28140 0.02484 0.82427-0.98879
  -6   4  -4 1629.68 1332.17   1-0.69782 0.05867-0.69106 0.99799-0.18834 0.02358
  -6   4  -5 1543.85 1280.37   1-0.56212-0.08025 0.24543 0.05160 0.78979-0.99543
  -6   4  -5  200.49  844.98   1-0.69017 0.04698-0.70085 0.99856-0.18019-0.02575
  -6   4  -6 3022.90 1568.04   1-0.62786-0.01858 0.20659 0.08164 0.75040-0.99648
  -6   4  -6  148.08  852.48   1-0.68428 0.03706-0.70814 0.99663-0.17401-0.07312
  -6   4  -7 1583.78 1244.87   1-0.68773 0.03727 0.16872 0.11038 0.70608-0.99319
  -6   4  -7  848.40 1253.06   1-0.68007 0.02882-0.71324 0.99251-0.16962-0.11870
  -6   4  -8  195.25  847.63   1-0.74126 0.08681 0.13082 0.13914 0.65834-0.98645
  -6   4  -8  199.38  964.29   1-0.67743 0.02214-0.71640 0.98643-0.16688-0.16262
  -6   4  -9  187.29  807.68   1-0.78828 0.12984 0.09344 0.16739 0.60816-0.97730
  -6   4  -9  -37.16  684.97   1-0.67625 0.01693-0.71779 0.97860-0.16567-0.20503
  -6   4 -10 1782.55 1444.90   1-0.82889 0.16645 0.05701 0.19469 0.55648-0.96663
  -6   4 -10  -41.27  646.79   1-0.67643 0.01308-0.71758 0.96917-0.16585-0.24604
  -6   4 -11  404.62 1160.18   1-0.86337 0.19693 0.02184 0.22073 0.50408-0.95524
  -6   4 -11  174.79  981.63   1-0.67786 0.01048-0.71588 0.95824-0.16733-0.28574
  -6   4 -12  237.33 1189.65   1-0.68045 0.00904-0.71279 0.94592-0.17002-0.32425
  -6   4 -13   43.32  713.33   1-0.68410 0.00865-0.70836 0.93227-0.17382-0.36164
  -6   4 -14  119.17  734.29   1-0.68872 0.00924-0.70266 0.91734-0.17867-0.39798
   6  -3 -14  236.28 1233.11   1-0.37857 0.97243-0.49290 0.10620-0.78340 0.20758
   6  -3 -13  224.48 1162.01   1-0.36162 0.95956-0.49250 0.11497-0.79162 0.25693
   6  -3 -12  661.67 1505.17   1-0.34152 0.94354-0.49180 0.12345-0.80092 0.30736
   6  -3 -11   69.26  797.35   1-0.31287 0.92351-0.49709 0.13822-0.80932 0.35778
   6  -3 -10 2160.47 1670.38   1-0.28601 0.90048-0.49542 0.14580-0.82021 0.40972
   6  -3  -9  281.85 1200.34   1-0.25519 0.87347-0.49301 0.15264-0.83175 0.46231
   6  -3  -8  841.04 1817.90   1-0.22011 0.84222-0.48965 0.15853-0.84367 0.51528
   6  -3  -7 1921.42 1495.95   1-0.18055 0.80648-0.48510 0.16322-0.85561 0.56827
   6  -3  -6  166.02  873.54   1-0.13630 0.76606-0.47906 0.16643-0.86713 0.62083
   6  -3  -5 1048.67 1269.57   1-0.08729 0.72087-0.47125 0.16787-0.87766 0.67242
  -6   3   5   80.57  343.24   1-0.78187 0.14704-0.55254 0.85655-0.28871 0.49466
   6  -3  -4  139.92  723.90   1-0.03355 0.67095-0.46133 0.16720-0.88658 0.72239
  -6   3   4   89.98  422.14   1-0.75374 0.11487-0.60677 0.90156-0.25236 0.41712
  -6   3   3  627.41  864.70   1-0.02914-0.61367 0.43859-0.15243 0.89821-0.77470
   6  -3  -3  278.90  801.21   1 0.02470 0.61652-0.44902 0.16413-0.89317 0.77003
  -6   3   3  130.62  374.78   1-0.72766 0.08476-0.64922 0.93477-0.22140 0.34497
  -6   3   2 1343.30 1293.41   1-0.09173-0.55488 0.42355-0.14678 0.90121-0.81887
   6  -3  -2 1413.85 1247.46   1 0.08706 0.55799-0.43402 0.15839-0.89668 0.81458
  -6   3   2  490.70  871.59   1-0.70417 0.05724-0.68266 0.95899-0.19520 0.27758
  -6   3   140111.15 6170.65   1-0.15772-0.49270 0.40567-0.13829 0.90030-0.85913
   6  -3  -144267.42 5018.05   1 0.15287 0.49600-0.41614 0.14976-0.89635 0.85530
  -6   3   121812.26 2897.36   1-0.68350 0.03253-0.70910 0.97620-0.17319 0.21438
  -6   3   0 3331.60 3248.21   1-0.22621-0.42801 0.38486-0.12686 0.89482-0.89482
   6  -3   0 3708.55 1926.12   1 0.22078 0.43240-0.39741 0.14040-0.89067 0.89067
  -6   3   0 7881.59 2198.00   1-0.66567 0.01067-0.72999 0.98787-0.15487 0.15487
  -6   3  -1 8714.00 7051.14   1-0.29615-0.36188 0.36113-0.11252 0.88423-0.92540
  -6   3  -1 3249.09 1463.02   1-0.65060-0.00842-0.74643 0.99508-0.13982 0.09863
  -6   3  -2 4098.85 3579.08   1-0.36599-0.29670 0.33627-0.09738 0.86773-0.94999
  -6   3  -321960.28 5153.81   1-0.43504-0.23152 0.30731-0.07762 0.84634-0.96972
  -6   3  -4   33.23  517.19   1-0.50192-0.16851 0.27626-0.05577 0.81960-0.98411
  -6   3  -4  -28.71  487.42   1-0.62056-0.05056-0.77628 0.99726-0.11083-0.05392
  -6   3  -5   93.26  543.28   1-0.56557-0.10873 0.24358-0.03230 0.78790-0.99354
  -6   3  -6  409.86  937.93   1-0.62480-0.05380 0.20841-0.00593 0.75244-0.99853
  -6   3  -7   60.61  471.98   1-0.67948-0.00312 0.17419 0.01915 0.71270-0.99981
  -6   3  -8  530.87 1099.36   1-0.72907 0.04247 0.13984 0.04437 0.66999-0.99811
  -6   3  -9 1512.43 1346.69   1-0.77341 0.08281 0.10575 0.06933 0.62501-0.99415
  -6   3 -10  130.67  763.24   1-0.81251 0.11791 0.07226 0.09369 0.57844-0.98859
  -6   3 -11 3445.05 1679.26   1-0.84653 0.14793 0.03961 0.11721 0.53086-0.98202
  -6   3 -12  663.84 1494.92   1-0.87571 0.17311 0.00798 0.13971 0.48276-0.97494
  -6   3 -12 -149.45  712.40   1-0.62310-0.08028-0.77389 0.92106-0.11324-0.38103
  -6   3 -1312039.31 3209.36   1-0.90037 0.19377-0.02250 0.16107 0.43454-0.96773
  -6   3 -13 5511.02 2342.45   1-0.62935-0.07807-0.76792 0.90587-0.11918-0.41628
   6  -2 -14   51.84  845.99   1-0.32185 0.95291-0.49756 0.19665-0.80550 0.23082
   6  -2 -13 3228.78 2200.46   1-0.30307 0.93795-0.49653 0.20487-0.81338 0.27976
   6  -2 -12  224.96  897.14   1-0.28118 0.91988-0.49508 0.21267-0.82209 0.32950
   6  -2 -11 2090.77 1424.31   1-0.25595 0.89848-0.49308 0.21992-0.83148 0.37994
   6  -2 -10  527.41 1598.59   1-0.22716 0.87352-0.49038 0.22647-0.84137 0.43089
   6  -2  -9   20.47  737.25   1-0.19460 0.84478-0.48681 0.23214-0.85155 0.48211
   6  -2  -8 2352.23 1587.48   1-0.15810 0.81211-0.48216 0.23674-0.86169 0.53330
   6  -2  -7 4962.18 2178.91   1-0.11754 0.77537-0.47621 0.24004-0.87143 0.58409
   6  -2  -6 8496.38 2777.31   1-0.07286 0.73451-0.46872 0.24181-0.88033 0.63404
   6  -2  -512955.28 3098.36   1-0.02412 0.68960-0.45945 0.24178-0.88787 0.68263
  -6   2   5  367.86  897.15   1-0.68603 0.01921-0.70600 0.92405-0.17583 0.38178
  -6   2   424640.67 3982.91   1-0.03100-0.63988 0.43817-0.22862 0.89835-0.73367
   6  -2  -427788.57 4311.77   1 0.02849 0.64081-0.44816 0.23974-0.89349 0.72930
  -6   2   4 9773.38 1986.89   1-0.65450-0.01634-0.74228 0.95110-0.14367 0.30843
  -6   2   3 6952.13 2314.29   1-0.08739-0.58729 0.42465-0.22449 0.90112-0.77761
   6  -2  -3 7627.86 2581.41   1 0.08465 0.58846-0.43464 0.23547-0.89661 0.77347
  -6   2   3  148.16  931.83   1-0.62741-0.04746-0.76979 0.96938-0.11733 0.24090
  -6   2   216489.74 3439.75   1-0.14681-0.53167 0.40877-0.21800 0.90074-0.81840
   6  -2  -217330.31 3413.78   1 0.14388 0.53306-0.41871 0.22879-0.89664 0.81454
  -6   2   123624.80 4549.07   1-0.20860-0.47370 0.39044-0.20905 0.89668-0.85551
   6  -2  -125005.40 4035.58   1 0.20553 0.47574-0.40229 0.22165-0.89214 0.85119
  -6   2   0 4824.54 4185.16   1-0.27194-0.41415 0.36964-0.19764 0.88848-0.88848
  -6   2  -121550.10 4499.76   1-0.33601-0.35474 0.34795-0.18562 0.87522-0.91635
  -6   2  -2  480.29  953.64   1-0.39956-0.29506 0.32256-0.16944 0.85807-0.94033
  -6   2  -3  865.49  805.45   1-0.46188-0.23661 0.29523-0.15131 0.83636-0.95974
  -6   2  -4  187.33  864.87   1-0.52208-0.18028 0.26625-0.13154 0.81026-0.97477
  -6   2  -5 1544.71 1453.11   1-0.57941-0.12681 0.23602-0.11052 0.78010-0.98574
  -6   2  -6 1006.50 1028.72   1-0.63278-0.07798 0.20363-0.08690 0.74707-0.99315
  -6   2  -7 6560.63 2237.77   1-0.68252-0.03223 0.17218-0.06459 0.71028-0.99739
  -6   2  -8  129.89  586.43   1-0.72805 0.00928 0.14058-0.04212 0.67095-0.99906
  -6   2  -9   29.58  538.85   1-0.76922 0.04646 0.10913-0.01980 0.62959-0.99872
  -6   2 -10  601.25 1329.97   1-0.80602 0.07927 0.07808 0.00212 0.58670-0.99685
  -6   2 -11  148.52  719.63   1-0.83855 0.10780 0.04762 0.02345 0.54273-0.99389
  -6   2 -12 2120.71 1671.69   1-0.86695 0.13220 0.01790 0.04403 0.49806-0.99024
  -6   2 -13  695.06 1539.24   1-0.89143 0.15268-0.01095 0.06376 0.45302-0.98621
   6  -1 -14  270.75 1232.06   1-0.26324 0.92619-0.49369 0.27850-0.82883 0.25415
   6  -1 -13   -6.90  756.27   1-0.24243 0.90921-0.49186 0.28592-0.83623 0.30260
   6  -1 -12  435.53 1411.59   1-0.21858 0.88918-0.48949 0.29279-0.84416 0.35158
   6  -1 -11 1443.87 1587.31   1-0.19151 0.86594-0.48644 0.29899-0.85246 0.40093
   6  -1 -10  100.01  691.32   1-0.16107 0.83932-0.48256 0.30436-0.86092 0.45043
   6  -1  -9 4245.81 2111.86   1-0.12714 0.80921-0.47769 0.30874-0.86927 0.49984
   6  -1  -8    0.52  661.11   1-0.08964 0.77554-0.47165 0.31195-0.87721 0.54882
   6  -1  -7  275.72  956.21   1-0.04857 0.73829-0.46425 0.31379-0.88437 0.59703
   6  -1  -6  373.47 1281.45   1-0.00398 0.69753-0.45529 0.31408-0.89033 0.64404
  -6   1   5  290.04 1049.32   1-0.04483-0.65411 0.43499-0.30205 0.89931-0.69346
   6  -1  -5  126.64  936.73   1 0.04394 0.65342-0.44459 0.31264-0.89465 0.68941
  -6   1   4 6522.45 2337.09   1-0.09606-0.60669 0.42244-0.29889 0.90128-0.73660
   6  -1  -4 6047.99 2184.08   1 0.09495 0.60624-0.43199 0.30928-0.89686 0.73266
   6  -1  -3   87.51  810.13   1 0.14864 0.55638-0.41736 0.30390-0.89650 0.77335
  -6   1   2  211.03  506.46   1-0.20601-0.50435 0.39124-0.28647 0.89693-0.81459
   6  -1  -2   -1.63  768.05   1 0.20491 0.50444-0.40248 0.29822-0.89219 0.81030
  -6   1   1  128.76  409.76   1-0.26359-0.45057 0.37250-0.27711 0.88980-0.84863
   6  -1  -1  108.44  809.59   1 0.26213 0.45099-0.38360 0.28864-0.88551 0.84456
  -6   1   0 6303.20 5961.04   1-0.32201-0.39596 0.35169-0.26570 0.87898-0.87898
  -6   1  -1  329.69  675.98   1-0.38072-0.34196 0.33034-0.25378 0.86366-0.90479
  -6   1  -2 1437.48 1453.84   1-0.43838-0.28816 0.30583-0.23848 0.84515-0.92740
  -6   1  -310355.85 2558.13   1-0.49466-0.23575 0.27978-0.22163 0.82281-0.94620
  -6   1  -4  447.61 1106.24   1-0.54891-0.18538 0.25245-0.20351 0.79684-0.96135
  -6   1  -5  164.98  896.71   1-0.60055-0.13761 0.22414-0.18441 0.76752-0.97316
  -6   1  -6   10.06  603.55   1-0.64857-0.09434 0.19396-0.16298 0.73601-0.98210
  -6   1  -7  128.58  704.56   1-0.69367-0.05324 0.16472-0.14288 0.70120-0.98830
  -6   1  -8  200.65  701.06   1-0.73519-0.01572 0.13534-0.12263 0.66420-0.99232
  -6   1  -9 1714.54 1545.07   1-0.77303 0.01811 0.10606-0.10248 0.62543-0.99456
  -6   1 -10  222.32  815.21   1-0.80717 0.04825 0.07706-0.08261 0.58526-0.99541
  -6   1 -11  513.80 1315.55   1-0.83765 0.07474 0.04850-0.06318 0.54403-0.99519
  -6   1 -12  110.47  772.48   1-0.86459 0.09768 0.02051-0.04432 0.50205-0.99422
   6   0 -14  495.83 1484.20   1-0.19726 0.89211-0.48712 0.35764-0.85076 0.27608
   6   0 -13  280.78 1278.00   1-0.17463 0.87331-0.48435 0.36411-0.85726 0.32363
   6   0 -12  932.48 1456.22   1-0.14908 0.85158-0.48091 0.36992-0.86400 0.37142
   6   0 -11  377.15 1258.32   1-0.12050 0.82683-0.47667 0.37494-0.87077 0.41924
   6   0 -10  826.11 1792.16   1-0.08882 0.79896-0.47151 0.37902-0.87737 0.46689
   6   0  -9   51.92  676.48   1-0.05398 0.76796-0.46527 0.38203-0.88351 0.51408
   6   0  -8   23.02  653.00   1-0.01602 0.73382-0.45780 0.38381-0.88890 0.56052
   6   0  -7  396.75 1392.65   1 0.02498 0.69663-0.44896 0.38421-0.89320 0.60586
  -6   0   6  671.44 1210.45   1-0.06841-0.65860 0.42937-0.37304 0.90053-0.65351
   6   0  -6  300.91 1006.60   1 0.06889 0.65655-0.43859 0.38309-0.89604 0.64975
  -6   0   5 8798.21 8005.50   1-0.11521-0.61561 0.41743-0.37049 0.90137-0.69552
   6   0  -510081.23 2816.29   1 0.11547 0.61379-0.42657 0.38032-0.89705 0.69181
  -6   0   4 1877.81 2152.53   1-0.16434-0.57028 0.40376-0.36621 0.89997-0.73529
   6   0  -4 2243.37 1686.65   1 0.16438 0.56870-0.41279 0.37580-0.89586 0.73167
  -6   0   3 1215.05 1377.41   1-0.21541-0.52302 0.38830-0.36013 0.89600-0.77249
   6   0  -3 1794.25 1753.76   1 0.21594 0.52149-0.39897 0.37109-0.89116 0.76832
  -6   0   2 2167.43 1839.29   1-0.26790-0.47433 0.37103-0.35225 0.88913-0.80679
  -6   0   1  839.79 1167.98   1-0.32127-0.42477 0.35197-0.34258 0.87914-0.83797
  -6   0   0 3868.16 2794.03   1-0.37537-0.37537 0.33251-0.33251 0.86517-0.86517
  -6   0  -110807.07 6711.73   1-0.42852-0.32609 0.31018-0.31939 0.84862-0.88974
  -6   0  -2   26.47  684.14   1-0.48075-0.27772 0.28643-0.30484 0.82875-0.91100
  -6   0  -3  511.52 1174.82   1-0.53153-0.23082 0.26146-0.28909 0.80567-0.92905
  -6   0  -5   63.35  677.50   1-0.62630-0.14478 0.20752-0.25317 0.75145-0.95652
  -6   0  -6  161.78  755.69   1-0.66994-0.10513 0.18042-0.23520 0.72015-0.96624
  -6   0  -7 1600.78 1586.89   1-0.71066-0.06840 0.15300-0.21692 0.68668-0.97378
  -6   0  -8  878.09 1251.95   1-0.74831-0.03475 0.12548-0.19852 0.65136-0.97947
  -6   0  -9  763.22 1785.35   1-0.78281-0.00425 0.09803-0.18020 0.61448-0.98361
  -6   0 -10  197.25  870.11   1-0.81412 0.02305 0.07079-0.16209 0.57635-0.98650
  -6   0 -11  684.72 1775.00   1-0.84228 0.04722 0.04390-0.14433 0.53723-0.98840
   6   1 -13  205.48  832.57   1-0.10054 0.83111-0.47348 0.43896-0.87504 0.34141
   6   1 -12  421.57 1243.09   1-0.07367 0.80807-0.46887 0.44360-0.88018 0.38760
   6   1 -11  284.91  955.19   1-0.04403 0.78225-0.46338 0.44735-0.88506 0.43353
   6   1 -10   95.51  772.33   1-0.01160 0.75365-0.45689 0.45011-0.88944 0.47896
   6   1  -9  209.35  874.49   1 0.02357 0.72229-0.44927 0.45175-0.89308 0.52364
  -6  -1   8 3225.00 2038.64   1-0.05955-0.69172 0.43151-0.44240 0.90013-0.57077
   6   1  -8 4027.01 2079.98   1 0.06141 0.68828-0.44042 0.45214-0.89568 0.56729
  -6  -1   7  409.35  933.80   1-0.10012-0.65496 0.42139-0.44167 0.90133-0.61314
   6   1  -7  188.03  816.48   1 0.10176 0.65174-0.43021 0.45118-0.89697 0.60963
  -6  -1   6  613.21 1225.26   1-0.14301-0.61587 0.40984-0.43951 0.90087-0.65385
   6   1  -6  489.25 1212.30   1 0.14443 0.61290-0.41856 0.44878-0.89663 0.65033
  -6  -1   5  452.91 1030.25   1-0.18795-0.57474 0.39677-0.43583 0.89846-0.69261
   6   1  -5   69.45  678.60   1 0.19023 0.57151-0.40705 0.44625-0.89337 0.68864
  -6  -1   4  121.28  653.64   1-0.23459-0.53191 0.38215-0.43060 0.89382-0.72914
   6   1  -4   65.67  667.02   1 0.23648 0.52904-0.39228 0.44077-0.88892 0.72513
  -6  -1   3   58.07  894.96   1-0.28253-0.48777 0.36596-0.42379 0.88670-0.76319
  -6  -1   2 2579.17 2421.17   1-0.33213-0.44279 0.34943-0.41678 0.87611-0.79386
  -6  -1   1   -2.48  802.89   1-0.38110-0.39769 0.33019-0.40675 0.86355-0.82242
  -6  -1   0 1647.90 1446.97   1-0.42995-0.35271 0.30955-0.39532 0.84812-0.84812
  -6  -1  -1 3476.16 3557.24   1-0.47820-0.30833 0.28763-0.38261 0.82980-0.87093
  -6  -1  -2  461.93 1519.35   1-0.52538-0.26502 0.26459-0.36878 0.80867-0.89093
  -6  -1  -3  167.42  798.25   1-0.57108-0.22319 0.24059-0.35399 0.78484-0.90822
  -6  -1  -4 5196.85 2430.92   1-0.61493-0.18321 0.21581-0.33842 0.75847-0.92298
  -6  -1  -5   -0.55  692.40   1-0.65604-0.14719 0.18929-0.32069 0.73060-0.93567
  -6  -1  -6   -2.24  651.18   1-0.69522-0.11201 0.16366-0.30420 0.69991-0.94599
  -6  -1  -7  191.99 1138.93   1-0.73184-0.07938 0.13781-0.28747 0.66738-0.95449
  -6  -1  -8   23.25  828.42   1-0.76579-0.04943 0.11187-0.27067 0.63328-0.96140
  -6  -1  -9   44.33  845.97   1-0.79699-0.02223 0.08600-0.25392 0.59783-0.96696
   6   2 -12  198.96  866.09   1 0.00653 0.75975-0.45303 0.51348-0.89146 0.39888
  -6  -2  11  211.10 1162.42   1-0.03350-0.73824 0.43760-0.50633 0.89854-0.44567
   6   2 -11  188.06  868.09   1 0.03671 0.73339-0.44628 0.51596-0.89413 0.44260
  -6  -2  10  381.24 1263.73   1-0.06628-0.70926 0.42989-0.50800 0.90044-0.48874
   6   2 -10  344.69 1307.18   1 0.06932 0.70461-0.43848 0.51742-0.89606 0.48557
  -6  -2   9  334.83  982.68   1-0.10141-0.67793 0.42106-0.50856 0.90134-0.53081
   6   2  -9  282.71 1271.83   1 0.10425 0.67350-0.42956 0.51774-0.89699 0.52756
  -6  -2   8  179.56  649.09   1-0.13876-0.64439 0.41102-0.50791 0.90099-0.57164
   6   2  -8   57.61  833.25   1 0.14138 0.64020-0.41942 0.51685-0.89671 0.56832
   6   2  -7  -53.94  734.38   1 0.18189 0.60417-0.40959 0.51588-0.89394 0.60731
  -6  -2   6  610.65 1475.76   1-0.21927-0.57148 0.38707-0.50274 0.89559-0.64857
   6   2  -6  776.50 1399.77   1 0.22266 0.56717-0.39681 0.51239-0.89048 0.64480
  -6  -2   5  146.61  649.71   1-0.26191-0.53265 0.37307-0.49812 0.89006-0.68421
  -6  -2   4  197.16  642.94   1-0.30571-0.49265 0.35768-0.49213 0.88238-0.71770
  -6  -2   3  853.83 1063.14   1-0.35126-0.45172 0.34208-0.48600 0.87154-0.74816
  -6  -2   2 4427.54 3182.44   1-0.39606-0.41079 0.32403-0.47716 0.85914-0.77689
  -6  -2   1  653.95 1443.12   1-0.44085-0.36987 0.30474-0.46707 0.84426-0.80313
  -6  -2   0 1533.79 1432.62   1-0.48523-0.32936 0.28430-0.45585 0.82687-0.82687
  -6  -2  -1 1551.42 1611.51   1-0.52882-0.28964 0.26284-0.44359 0.80700-0.84813
  -6  -2  -2  146.80 1078.40   1-0.57127-0.25106 0.24049-0.43045 0.78473-0.86699
  -6  -2  -3   97.68  794.22   1-0.61225-0.21395 0.21738-0.41655 0.76018-0.88357
  -6  -2  -4  377.97 1534.44   1-0.65096-0.18042 0.19247-0.40050 0.73429-0.89835
  -6  -2  -5  -53.92  768.49   1-0.68813-0.14726 0.16845-0.38561 0.70575-0.91083
  -6  -2  -6  967.06 1429.57   1-0.72315-0.11623 0.14413-0.37041 0.67547-0.92156
  -6  -2  -7  232.16 1257.54   1-0.75591-0.08746 0.11963-0.35505 0.64364-0.93074
  -6  -3  10  276.23  944.76   1-0.14906-0.65835 0.40814-0.57225 0.90066-0.48896
   6   3 -10  279.20 1058.35   1 0.15272 0.65310-0.41619 0.58084-0.89635 0.48587
  -6  -3   9 1221.03 1396.47   1-0.18341-0.62781 0.39814-0.57164 0.89879-0.52827
   6   3  -9 1003.62 1506.80   1 0.18840 0.62197-0.40761 0.58098-0.89350 0.52498
  -6  -3   8  584.39 1355.27   1-0.21952-0.59551 0.38700-0.56989 0.89556-0.56620
   6   3  -8  696.60 1605.21   1 0.22416 0.58998-0.39632 0.57898-0.89032 0.56274
  -6  -3   7  -26.61  828.74   1-0.25717-0.56165 0.37467-0.56695 0.89077-0.60258
   6   3  -7   87.69  792.22   1 0.26143 0.55647-0.38384 0.57579-0.88561 0.59898
  -6  -3   6 2141.56 2337.13   1-0.29614-0.52649 0.36114-0.56280 0.88423-0.63721
  -6  -3   5  574.18 1328.29   1-0.33736-0.48981 0.34744-0.55871 0.87491-0.66926
  -6  -3   4  282.14  687.49   1-0.37787-0.45317 0.33150-0.55198 0.86447-0.69995
  -6  -3   3   77.36  487.62   1-0.41876-0.41614 0.31441-0.54410 0.85192-0.72853
  -6  -3   2  259.91 1017.08   1-0.45971-0.37907 0.29622-0.53512 0.83720-0.75494
  -6  -3   1  237.60 1215.83   1-0.50038-0.34227 0.27701-0.52512 0.82029-0.77916
  -6  -3   0 1218.79 1353.21   1-0.54045-0.30607 0.25687-0.51418 0.80120-0.80120
  -6  -3  -1 1755.36 1854.73   1-0.57962-0.27077 0.23591-0.50243 0.77999-0.82111
  -6  -3  -2  731.51 1156.37   1-0.61761-0.23665 0.21424-0.48997 0.75673-0.83899
  -6  -3  -3  128.16  818.71   1-0.65371-0.20583 0.19075-0.47540 0.73230-0.85534
  -7   8  -1   53.85  413.20   1-0.86381 0.23951-0.19535 0.87380-0.46438 0.42319
  -7   8  -2  482.87 1655.43   1-0.86221 0.23387-0.23040 0.89962-0.45111 0.36873
  -7   8  -3   -3.85  665.15   1-0.85975 0.22738-0.26138 0.92138-0.43874 0.31517
  -7   7   1  127.51  586.91   1-0.86200 0.21379-0.23352 0.84446-0.44990 0.49109
  -7   7   0   79.67  555.51   1-0.85825 0.20601-0.27595 0.87767-0.43272 0.43272
  -7   7  -1   84.98  345.79   1-0.85341 0.19713-0.31310 0.90560-0.41671 0.37552
  -7   7  -2   -3.01  588.38   1-0.84795 0.18764-0.34551 0.92878-0.40199 0.31961
  -7   7  -3  104.57  408.55   1-0.84223 0.17789-0.37363 0.94768-0.38862 0.26505
  -7   7  -4  154.31  679.22   1-0.83656 0.16818-0.39790 0.96271-0.37661 0.21185
  -7   7  -5  972.35  988.26   1-0.83112 0.15871-0.41867 0.97426-0.36598 0.16003
  -7   7  -6  289.02 1023.22   1-0.82608 0.14964-0.43628 0.98265-0.35671 0.10957
  -7   7  -7  389.20 1067.27   1-0.82155 0.14108-0.45100 0.98815-0.34875 0.06043
   7  -6  -6  168.77  929.69   1-0.11571 0.77452-0.47592-0.09383-0.87183 0.62554
  -7   6   1   18.48  281.81   1-0.84525 0.16506-0.35936 0.88434-0.39548 0.43667
  -7   6   0  114.10  648.33   1-0.83652 0.15230-0.39802 0.91378-0.37655 0.37655
  -7   6  -1   53.58  456.48   1-0.82758 0.13932-0.43118 0.93771-0.35942 0.31823
  -7   6  -2  104.19  528.44   1-0.81881 0.12652-0.45950 0.95681-0.34408 0.26170
  -7   6  -3  200.42  733.51   1-0.81049 0.11417-0.48358 0.97166-0.33052 0.20695
  -7   6  -4  731.80 1073.34   1-0.80282 0.10247-0.50389 0.98275-0.31867 0.15391
  -7   6  -5 2966.58 3022.88   1-0.79594 0.09155-0.52087 0.99050-0.30848 0.10253
  -7   6  -6 1222.98 1027.75   1-0.78993 0.08151-0.53486 0.99527-0.29987 0.05273
  -7   6  -7  172.22  757.53   1-0.78483 0.07238-0.54618 0.99736-0.29276 0.00443
  -7   6  -8  212.68  726.96   1-0.78068 0.06419-0.55507 0.99703-0.28709-0.04242
  -7   6  -9  113.20  625.98   1-0.77747 0.05695-0.56176 0.99449-0.28276-0.08794
   7  -5  -8   70.68  768.99   1-0.16353 0.84658-0.48289-0.01965-0.86027 0.53188
   7  -5  -7 1345.58 1558.85   1-0.12602 0.81289-0.47752-0.01577-0.86953 0.58219
   7  -5  -6  263.85 1116.46   1-0.08417 0.77487-0.47071-0.01333-0.87825 0.63196
   7  -5  -5  606.73 1527.84   1-0.03790 0.73242-0.46219-0.01261-0.88596 0.68072
   7  -5  -4  -33.70  564.11   1 0.01280 0.68554-0.45167-0.01388-0.89209 0.72789
  -7   5   3 2976.08 1801.07   1-0.07565-0.62840 0.42759 0.03056 0.90079-0.77728
   7  -5  -3 2904.71 1611.67   1 0.06782 0.63434-0.43885-0.01745-0.89599 0.77284
  -7   5   2   89.51  399.57   1-0.13488-0.57296 0.41210 0.03666 0.90109-0.81875
   7  -5  -2  198.02  657.55   1 0.12685 0.57914-0.42347-0.02358-0.89698 0.81488
  -7   5   2  118.85  554.70   1-0.82341 0.11528-0.44508 0.89333-0.35198 0.43436
  -7   5   1 1008.20 1420.54   1-0.19755-0.51410 0.39385 0.04552 0.89768-0.85651
   7  -5  -1 1150.71 1267.83   1 0.18871 0.52179-0.40751-0.03012-0.89348 0.85253
  -7   5   1  220.42  657.14   1-0.81023 0.09806-0.48429 0.92331-0.33011 0.37130
  -7   5   0 1646.82 1927.04   1-0.26293-0.45252 0.37272 0.05726 0.88990-0.88990
   7  -5   0 2284.69 1436.17   1 0.25382 0.46045-0.38645-0.04189-0.88669 0.88669
  -7   5   0   -8.42  496.51   1-0.79745 0.08125-0.51722 0.94702-0.31069 0.31069
  -7   5  -1  157.06  651.44   1-0.32932-0.39077 0.35049 0.06915 0.87675-0.91788
  -7   5  -1  103.45  467.54   1-0.78545 0.06522-0.54484 0.96541-0.29361 0.25242
  -7   5  -2  305.17  847.80   1-0.39713-0.32683 0.32358 0.08685 0.85882-0.94108
  -7   5  -2   75.77  531.32   1-0.77446 0.05019-0.56789 0.97924-0.27876 0.19638
  -7   5  -3  116.03  301.50   1-0.76462 0.03633-0.58701 0.98913-0.26600 0.14243
  -7   5  -4  130.39  627.31   1-0.75604 0.02371-0.60272 0.99561-0.25520 0.09044
  -7   5  -5   85.60  473.86   1-0.74873 0.01236-0.61543 0.99911-0.24623 0.04028
  -7   5  -6  102.14  511.30   1-0.74270 0.00230-0.62551 0.99996-0.23899-0.00814
  -7   5  -7  164.03  656.67   1-0.73793-0.00649-0.63324 0.99846-0.23334-0.05498
  -7   5  -8  137.97  662.90   1-0.73439-0.01406-0.63885 0.99485-0.22918-0.10033
  -7   5  -9   50.86  661.24   1-0.73201-0.02047-0.64255 0.98932-0.22643-0.14427
   7  -4  -9  890.74 1342.19   1-0.15742 0.86854-0.48206 0.05598-0.86187 0.49243
   7  -4  -8 1697.14 1808.11   1-0.12343 0.83838-0.47713 0.06029-0.87012 0.54173
   7  -4  -7 2183.40 1735.33   1-0.08567 0.80444-0.47097 0.06338-0.87797 0.59063
   7  -4  -6 2106.71 1551.96   1-0.04404 0.76664-0.46338 0.06504-0.88506 0.63877
   7  -4  -5  501.92 1502.11   1 0.00143 0.72498-0.45413 0.06504-0.89093 0.68568
  -7   4   4 1389.64 1379.22   1-0.05627-0.67584 0.43230-0.05075 0.89997-0.73529
   7  -4  -4 1926.12 1488.92   1 0.05068 0.67956-0.44300 0.06316-0.89508 0.73089
  -7   4   3  526.84 1049.15   1-0.10925-0.62667 0.41901-0.04685 0.90138-0.77787
   7  -4  -3  565.23 1386.85   1 0.10346 0.63060-0.42977 0.05917-0.89699 0.77384
  -7   4   2 4157.53 4556.37   1-0.16536-0.57436 0.40347-0.04070 0.89992-0.81758
   7  -4  -2 4592.95 1991.16   1 0.15943 0.57845-0.41424 0.05290-0.89609 0.81399
  -7   4   2  144.39  699.87   1-0.77329 0.03318-0.57022 0.93251-0.27723 0.35961
  -7   4   1   -5.76  538.83   1-0.22408-0.51945 0.38554-0.03216 0.89506-0.85389
   7  -4  -1  -51.64  542.62   1 0.21771 0.52465-0.39841 0.04643-0.89099 0.85004
  -7   4   1  149.72  466.85   1-0.75661 0.01247-0.60169 0.95476-0.25591 0.29710
  -7   4   0  788.35 1043.71   1-0.28474-0.46259 0.36518-0.02119 0.88631-0.88631
  -7   4   0  122.79  575.65   1-0.74148-0.00669-0.62751 0.97135-0.23753 0.23753
  -7   4  -1   27.27  250.67   1-0.34624-0.40578 0.34403-0.01015 0.87278-0.91391
  -7   4  -1   33.19  417.00   1-0.72804-0.02416-0.64863 0.98324-0.22185 0.18066
  -7   4  -2  405.89  968.92   1-0.40825-0.34764 0.31890 0.00576 0.85535-0.93760
  -7   4  -2  240.92  579.00   1-0.71636-0.03988-0.66580 0.99119-0.20862 0.12624
  -7   4  -3  202.03  754.05   1-0.46962-0.29014 0.29165 0.02381 0.83330-0.95668
  -7   4  -3  100.78  626.18   1-0.70642-0.05385-0.67963 0.99579-0.19765 0.07408
  -7   4  -4  649.53 1412.57   1-0.52945-0.23418 0.26252 0.04372 0.80669-0.97120
  -7   4  -5 2345.67 1635.00   1-0.58689-0.18061 0.23186 0.06517 0.77574-0.98139
  -7   4  -5   71.22  660.27   1-0.69160-0.07673-0.69904 0.99675-0.18171-0.02423
  -7   4  -6  101.09  717.57   1-0.64113-0.13050 0.19855 0.08967 0.74129-0.98738
  -7   4  -6  290.71 1096.64   1-0.68659-0.08578-0.70531 0.99380-0.17642-0.07071
  -7   4  -7  182.04  796.35   1-0.68306-0.09334-0.70963 0.98890-0.17273-0.11559
  -7   4  -8  170.27 1035.95   1-0.68093-0.09950-0.71221 0.98225-0.17051-0.15900
  -7   4  -9  -10.07  715.96   1-0.68011-0.10435-0.71319 0.97400-0.16966-0.20103
   7  -3 -10  302.67 1253.78   1-0.14152 0.88072-0.47983 0.13020-0.86587 0.45538
   7  -3  -9   98.97  839.03   1-0.11037 0.85339-0.47508 0.13470-0.87299 0.50355
   7  -3  -8   24.91  781.05   1-0.07587 0.82272-0.46926 0.13813-0.87979 0.55140
   7  -3  -7  469.95 1497.49   1-0.03797 0.78864-0.46220 0.14033-0.88595 0.59861
   7  -3  -6   -7.41  832.86   1 0.00331 0.75117-0.45373 0.14110-0.89113 0.64483
  -7   3   5 5861.96 2364.82   1-0.05163-0.70854 0.43340-0.12846 0.89972-0.69387
   7  -3  -5 6047.54 2388.34   1 0.04791 0.71040-0.44366 0.14028-0.89491 0.68967
  -7   3   4  237.98  731.10   1-0.09955-0.66443 0.42154-0.12599 0.90132-0.73664
   7  -3  -4  198.13 1182.63   1 0.09564 0.66649-0.43181 0.13768-0.89687 0.73268
  -7   3   3 2276.01 2784.43   1-0.15029-0.61749 0.40779-0.12163 0.90061-0.77710
   7  -3  -3 3079.92 1749.12   1 0.14623 0.61973-0.41804 0.13316-0.89657 0.77343
  -7   3   3  100.45  472.65   1-0.72503-0.04302-0.65316 0.93872-0.21840 0.34197
  -7   3   2 1990.40 1436.63   1-0.20346-0.56813 0.39203-0.11526 0.89716-0.81482
   7  -3  -2 2260.38 1566.34   1 0.19939 0.57105-0.40421 0.12861-0.89266 0.81077
  -7   3   2   -7.11  478.17   1-0.70481-0.06727-0.68181 0.95814-0.19589 0.27827
  -7   3   1 2123.30 2193.53   1-0.25857-0.51683 0.37420-0.10682 0.89056-0.84939
   7  -3  -1 2167.37 1815.61   1 0.25421 0.51999-0.38631 0.12001-0.88663 0.84569
  -7   3   1   96.04  534.67   1-0.68704-0.08907-0.70474 0.97185-0.17690 0.21809
  -7   3   0 1283.29 1842.65   1-0.31500-0.46419 0.35429-0.09629 0.88048-0.88048
  -7   3   0    3.88  525.38   1-0.67171-0.10843-0.72309 0.98097-0.16101 0.16101
  -7   3  -1 1967.32 2747.70   1-0.37210-0.41185 0.33383-0.08573 0.86607-0.90720
  -7   3  -1 1595.32 1531.50   1-0.65874-0.12544-0.73768 0.98634-0.14790 0.10671
  -7   3  -2 1749.25 1479.53   1-0.42902-0.35880 0.30996-0.07106 0.84844-0.93070
  -7   3  -2  -29.52  534.19   1-0.64800-0.14021-0.74916 0.98859-0.13725 0.05487
  -7   3  -3  746.17 1134.48   1-0.48516-0.30653 0.28434-0.05465 0.82690-0.95028
  -7   3  -3  150.24 1201.41   1-0.63937-0.15288-0.75802 0.98823-0.12883 0.00526
  -7   3  -4  113.43  876.83   1-0.53981-0.25575 0.25720-0.03672 0.80152-0.96604
  -7   3  -4   86.97  613.53   1-0.63271-0.16356-0.76464 0.98562-0.12240-0.04234
  -7   3  -5   37.40  615.24   1-0.59233-0.20710 0.22881-0.01754 0.77251-0.97816
  -7   3  -5  122.07  887.28   1-0.62790-0.17241-0.76932 0.98107-0.11780-0.08814
  -7   3  -6   89.61  863.89   1-0.64195-0.16183 0.19805 0.00442 0.74071-0.98680
  -7   3  -6  532.22 1418.95   1-0.62480-0.17954-0.77228 0.97481-0.11485-0.13228
  -7   3  -7  631.38 1501.14   1-0.68852-0.11926 0.16819 0.02515 0.70544-0.99254
  -7   3  -7  272.88  935.46   1-0.62328-0.18509-0.77372 0.96702-0.11341-0.17491
  -7   3  -8 2557.53 1716.75   1-0.73163-0.08015 0.13797 0.04624 0.66759-0.99570
  -7   3  -8 2126.03 1696.05   1-0.62323-0.18918-0.77377 0.95785-0.11335-0.21616
  -7   3  -9 1485.41 1631.45   1-0.77106-0.04471 0.10765 0.06743 0.62758-0.99672
  -7   3  -9  385.80 1754.97   1-0.62452-0.19192-0.77254 0.94740-0.11458-0.25612
   7  -2 -10  178.67 1342.98   1-0.08849 0.85958-0.47145 0.20754-0.87743 0.46695
   7  -2  -9  536.77 1553.23   1-0.05670 0.83162-0.46578 0.21111-0.88308 0.51364
   7  -2  -8  340.77 1203.03   1-0.02190 0.80064-0.45900 0.21359-0.88816 0.55977
   7  -2  -7 1539.38 1664.61   1 0.01590 0.76665-0.45098 0.21482-0.89238 0.60504
  -7   2   6 6577.76 2915.88   1-0.05878-0.72946 0.43170-0.20337 0.90009-0.65307
   7  -2  -6 6245.72 2483.59   1 0.05663 0.72974-0.44157 0.21466-0.89543 0.64914
  -7   2   5 5620.52 4868.33   1-0.10247-0.68958 0.42078-0.20185 0.90135-0.69550
   7  -2  -5 7713.53 3128.91   1 0.10015 0.69006-0.43064 0.21297-0.89694 0.69170
  -7   2   4 2112.17 2177.05   1-0.14869-0.64716 0.40824-0.19869 0.90067-0.73600
   7  -2  -4 1904.91 1847.67   1 0.14621 0.64781-0.41805 0.20963-0.89657 0.73238
  -7   2   3 3024.86 2898.23   1-0.19715-0.60251 0.39398-0.19382 0.89772-0.77421
   7  -2  -3 2822.15 2026.01   1 0.19500 0.60352-0.40558 0.20636-0.89301 0.77017
  -7   2   3   66.05  498.69   1-0.64308-0.15694-0.75425 0.95384-0.13244 0.25601
  -7   2   2 1264.33 2106.07   1-0.24743-0.55603 0.37793-0.18716 0.89215-0.80981
   7  -2  -2 2051.71 1840.95   1 0.24498 0.55731-0.38944 0.19951-0.88787 0.80597
  -7   2   2  131.55  893.53   1-0.62356-0.18050-0.77346 0.96383-0.11367 0.19604
  -7   2   1 1044.65 1415.59   1-0.29909-0.50818 0.36008-0.17869 0.88367-0.84250
  -7   2   0   20.57  545.21   1-0.35191-0.46010 0.34183-0.17028 0.87138-0.87138
  -7   2  -1  -93.85  684.46   1-0.40454-0.41134 0.32047-0.15814 0.85652-0.89765
  -7   2  -2  328.08 1032.12   1-0.45684-0.36290 0.29753-0.14440 0.83831-0.92056
  -7   2  -3 1781.55 1617.16   1-0.50825-0.31537 0.27315-0.12923 0.81674-0.94012
  -7   2  -4   -2.95  639.05   1-0.55820-0.26928 0.24753-0.11282 0.79191-0.95642
  -7   2  -5  474.04 1286.41   1-0.60622-0.22513 0.22088-0.09538 0.76400-0.96964
  -7   2  -6  100.19  694.51   1-0.65156-0.18439 0.19210-0.07537 0.73387-0.97995
  -7   2  -7 2964.54 2033.03   1-0.69437-0.14557 0.16424-0.05665 0.70062-0.98772
  -7   2  -8  210.31  863.01   1-0.73422-0.10972 0.13606-0.03759 0.66513-0.99325
   7  -1 -10  434.31 1459.18   1-0.02952 0.83251-0.46054 0.28234-0.88714 0.47666
   7  -1  -9  -85.91  845.82   1 0.00261 0.80419-0.45388 0.28493-0.89105 0.52162
  -7   1   8 2072.88 1819.27   1-0.03806-0.77445 0.43656-0.27545 0.89886-0.56950
   7  -1  -8 1793.98 1721.61   1 0.03743 0.77319-0.44611 0.28641-0.89419 0.56580
  -7   1   7  138.23  850.13   1-0.07564-0.74067 0.42759-0.27588 0.90079-0.61260
   7  -1  -7  151.60  890.28   1 0.07485 0.73960-0.43711 0.28665-0.89628 0.60894
  -7   1   6  260.34  847.98   1-0.11570-0.70442 0.41730-0.27497 0.90137-0.65435
   7  -1  -6  161.53  882.60   1 0.11474 0.70353-0.42676 0.28556-0.89705 0.65076
  -7   1   5  859.94  933.25   1-0.15803-0.66589 0.40558-0.27264 0.90029-0.69444
   7  -1  -5  878.55 1219.93   1 0.15691 0.66519-0.41497 0.28302-0.89619 0.69095
  -7   1   4 1827.67 1588.81   1-0.20239-0.62534 0.39237-0.26881 0.89726-0.73258
   7  -1  -4 2238.77 1873.16   1 0.20187 0.62474-0.40344 0.28059-0.89245 0.72867
  -7   1   3  245.58  964.63   1-0.24844-0.58309 0.37760-0.26343 0.89201-0.76850
   7  -1  -3  412.20 1809.82   1 0.24761 0.58276-0.38856 0.27500-0.88752 0.76468
  -7   1   2 1288.83 1616.51   1-0.29582-0.53951 0.36125-0.25647 0.88429-0.80195
  -7   1   1  532.10 1254.62   1-0.34469-0.49537 0.34462-0.24964 0.87316-0.83203
  -7   1   0  365.07 1168.67   1-0.39327-0.45066 0.32519-0.23941 0.85998-0.85998
  -7   1  -1  180.71  793.84   1-0.44181-0.40599 0.30431-0.22774 0.84391-0.88504
  -7   1  -2  243.87 1178.57   1-0.48983-0.36184 0.28211-0.21475 0.82490-0.90716
  -7   1  -3  107.93  750.95   1-0.53687-0.31867 0.25872-0.20057 0.80301-0.92639
  -7   1  -4  772.73 1254.16   1-0.58249-0.27692 0.23432-0.18538 0.77832-0.94283
  -7   1  -5  390.48 1271.95   1-0.62605-0.23805 0.20767-0.16757 0.75161-0.95668
  -7   1  -6   45.14  786.76   1-0.66764-0.20046 0.18190-0.15093 0.72191-0.96800
  -7   1  -7  438.93 1241.58   1-0.70684-0.16525 0.15568-0.13383 0.69002-0.97712
  -7   0   9  210.54  909.46   1-0.06607-0.77450 0.42994-0.34544 0.90043-0.52990
   7   0  -9   90.91  847.56   1 0.06661 0.77208-0.43915 0.35591-0.89593 0.52650
  -7   0   8   80.71  775.59   1-0.10072-0.74366 0.42124-0.34613 0.90133-0.57197
   7   0  -8  132.84  859.95   1 0.10111 0.74141-0.43038 0.35640-0.89696 0.56857
  -7   0   7  477.89 1215.86   1-0.13758-0.71060 0.41135-0.34563 0.90103-0.61284
   7   0  -7  134.13  847.51   1 0.13780 0.70854-0.42043 0.35569-0.89679 0.60945
  -7   0   6   92.62  554.49   1-0.17648-0.67551 0.40020-0.34387 0.89926-0.65225
   7   0  -6  191.81 1276.12   1 0.17765 0.67327-0.41087 0.35511-0.89421 0.64853
  -7   0   5  223.85  872.72   1-0.21720-0.63859 0.38773-0.34079 0.89581-0.68996
   7   0  -5  645.17 1710.86   1 0.21805 0.63663-0.39830 0.35183-0.89095 0.68622
  -7   0   4  213.72  759.94   1-0.25947-0.60012 0.37390-0.33634 0.89043-0.72575
   7   0  -4  141.23  806.59   1 0.26001 0.59845-0.38433 0.34716-0.88582 0.72203
  -7   0   3 1384.82 1296.36   1-0.30299-0.56041 0.35867-0.33050 0.88291-0.75940
  -7   0   2   95.36  621.53   1-0.34822-0.51990 0.34326-0.32485 0.87230-0.79004
  -7   0   1 1214.49 1150.75   1-0.39301-0.47898 0.32529-0.31609 0.86006-0.81894
  -7   0   0 1361.15 1927.93   1-0.43793-0.43793 0.30603-0.30603 0.84531-0.84531
  -7   0  -1  221.56 1254.90   1-0.48257-0.39716 0.28557-0.29477 0.82799-0.86911
  -7   0  -2  201.87 1281.86   1-0.52655-0.35705 0.26400-0.28241 0.80810-0.89036
  -7   0  -3  -12.70  822.17   1-0.56950-0.31797 0.24145-0.26908 0.78572-0.90911
  -7   0  -4  129.61  845.62   1-0.61107-0.28027 0.21807-0.25490 0.76094-0.92545
  -7   0  -5  155.32 1135.25   1-0.65063-0.24562 0.19267-0.23833 0.73453-0.93960
  -7  -1   6  473.83 1283.12   1-0.24011-0.64375 0.38035-0.41002 0.89312-0.64610
   7   1  -6  561.99 1646.93   1 0.24211 0.64066-0.39040 0.42031-0.88823 0.64255
  -7  -1   5  403.08  871.04   1-0.27895-0.60872 0.36721-0.40626 0.88732-0.68147
  -7  -1   4  118.47  425.06   1-0.31894-0.57253 0.35283-0.40128 0.87964-0.71496
  -7  -1   3 1828.55 1621.18   1-0.36076-0.53541 0.33835-0.39650 0.86911-0.74572
  -7  -1   2 1436.16 1559.77   1-0.40201-0.49803 0.32154-0.38889 0.85731-0.77505
  -7  -1   1 2447.98 2266.70   1-0.44348-0.46044 0.30356-0.38013 0.84330-0.80217
  -7  -1   0  202.98  955.76   1-0.48483-0.42296 0.28450-0.37027 0.82704-0.82704
  -7  -1  -1  257.16 1011.36   1-0.52573-0.38593 0.26441-0.35939 0.80851-0.84963
;
_shelx_hkl_checksum     24366
_shelx_res_file
;
TITL KL80 run in space group P -1
    shelx.res
    created by SHELXL-2018/3 at 20:25:50 on 21-Nov-2018
CELL  0.71073   6.0847   8.5048  17.2860  102.668   90.646  109.813
ZERR     2.00   0.0014   0.0019   0.0040    0.007    0.006    0.008
LATT   1
SFAC  C    H    N    O
UNIT  36 30 6 8
MERG   2
EQIV $1 -1+x,y,z
EQIV $2 -1+x,-1+y,z
EQIV $3 1-x,-y,1-z
HTAB C1 O1
HTAB C9 N1_$1
HTAB C18 N2_$2
HTAB C16 O3_$3
FMAP   2
ACTA
BOND   $H
CONF
WPDB   1
L.S.  20
OMIT    -1  -2  13
OMIT    -2   1   5
OMIT    -2   2   4
OMIT    -2   2   5
OMIT    -2   3   2
OMIT    -1   1   4
OMIT    -4   3   6
OMIT    -1  -1   9
OMIT    -1  -1  10
OMIT    -1  -3   9
OMIT    -3   4   2
OMIT    -2   3   5
OMIT    -1  -1   8
PLAN -5
WGHT    0.095600
[truncated: 761,805 more chars]
