# Supplementary material for: Crystal structures of 3-meth­oxy-4-{[5-(4-meth­oxy­phen­yl)-1,3,4-oxa­diazol-2-yl]meth­oxy}benzo­nitrile and N-(4-{[5-(4-chloro­phen­yl)-1,3,4-oxa­diazol-2-yl]meth­oxy}phen­yl)acetamide
Source: Acta Crystallogr E Crystallogr Commun. 2018 Nov 30;74(Pt 12):1919–22. doi: 10.1107/S2056989018016754 (PMC6281121; doi:10.1107/S2056989018016754)
Supplement: Supplementary file 2 [file e-74-01919-Isup2.hkl]

data_I                                                                          
_shelx_title ' KL80 run in space group P -1'                                    
_shelx_refln_list_code          4                                               
_shelx_F_calc_maximum       72.15                                               
_exptl_crystal_F_000       352.00                                               
_reflns_d_resolution_high  0.7696                                               
                                                                                
loop_                                                                           
 _space_group_symop_operation_xyz                                               
 'x, y, z'                                                                      
 '-x, -y, -z'                                                                   
                                                                                
_cell_length_a     6.0847                                                       
_cell_length_b     8.5048                                                       
_cell_length_c    17.2860                                                       
_cell_angle_alpha 102.668                                                       
_cell_angle_beta   90.646                                                       
_cell_angle_gamma 109.813                                                       
                                                                                
_shelx_F_squared_multiplier     1.000                                           
                                                                                
loop_                                                                           
 _refln_index_h                                                                 
 _refln_index_k                                                                 
 _refln_index_l                                                                 
 _refln_F_squared_calc                                                          
 _refln_F_squared_meas                                                          
 _refln_F_squared_sigma                                                         
 _refln_observed_status                                                         
   1   0   0       3077.54       2842.27        73.77 o                         
   2   0   0        138.54        169.05         9.21 o                         
   3   0   0         82.80         88.77         8.80 o                         
   4   0   0         95.80         95.19        11.92 o                         
   5   0   0         15.40          9.33        10.30 o                         
   6   0   0         13.34         19.56        14.13 o                         
   7   0   0          4.20          6.88         9.75 o                         
  -7   1   0          0.65          1.85         5.91 o                         
  -6   1   0         31.01         31.87        30.14 o                         
  -5   1   0         42.46         42.21        10.82 o                         
  -4   1   0        221.48        265.13        24.56 o                         
  -3   1   0          8.45          6.65         2.48 o                         
  -2   1   0        180.64        202.01        12.49 o                         
  -1   1   0          4.58          2.54         0.60 o                         
   1   1   0         65.74         64.79         7.16 o                         
   2   1   0         86.79         68.31         9.33 o                         
   3   1   0        334.85        350.60        26.98 o                         
   4   1   0          1.21          5.25         4.92 o                         
   5   1   0          0.06          0.84         2.96 o                         
   6   1   0          5.44          8.33         7.32 o                         
   7   1   0          1.87          1.03         4.83 o                         
  -7   2   0          0.22          0.10         2.76 o                         
  -6   2   0         19.41         24.39        21.16 o                         
  -5   2   0         61.78        108.41        13.61 o                         
  -4   2   0         12.73         13.29         3.87 o                         
  -3   2   0         73.24         66.64         6.25 o                         
  -2   2   0          4.17          1.86         1.28 o                         
  -1   2   0        998.42        780.10       124.63 o                         
   1   2   0         15.12         15.57         3.69 o                         
   2   2   0         44.34         38.70        10.03 o                         
   3   2   0        451.71        474.83        54.29 o                         
   4   2   0         78.98         79.29        17.90 o                         
   5   2   0         18.90         15.53        11.26 o                         
   6   2   0          3.99          7.75         7.24 o                         
  -7   3   0          7.42          1.45         3.23 o                         
  -6   3   0         16.15         26.69         7.29 o                         
  -5   3   0         21.91         35.44         5.13 o                         
  -4   3   0        262.04        309.00        28.28 o                         
  -3   3   0          1.22          0.35         1.24 o                         
  -2   3   0        171.72        154.20         7.10 o                         
  -1   3   0          0.38          0.34         0.72 o                         
   0   3   0         20.25         18.59         3.09 o                         
   1   3   0        338.11        331.08        23.33 o                         
   2   3   0        182.77        203.12        25.86 o                         
   3   3   0         26.26         16.75        17.83 o                         
   4   3   0         20.27         22.47        19.48 o                         
   5   3   0          7.53          5.80         6.62 o                         
   6   3   0         10.92          6.16         6.84 o                         
  -7   4   0          1.84          1.82         2.55 o                         
  -6   4   0         11.27         17.21         4.81 o                         
  -5   4   0         12.12          7.63         7.56 o                         
  -4   4   0          0.93          0.24         1.22 o                         
  -3   4   0          1.89         -0.03         1.41 o                         
  -2   4   0         13.86          0.85         1.89 o                         
  -1   4   0        186.11        181.97         8.63 o                         
   0   4   0        123.59        131.19         8.99 o                         
   1   4   0        349.42        335.96        36.09 o                         
   2   4   0         52.68         52.30        11.67 o                         
   3   4   0         45.79         56.25        13.68 o                         
   4   4   0         74.42         76.77        16.75 o                         
   5   4   0          0.87          0.58         3.43 o                         
  -7   5   0          6.36          3.80         3.80 o                         
  -6   5   0          0.27          0.63         1.28 o                         
  -5   5   0          0.00          0.68         1.89 o                         
  -4   5   0         56.83         74.48         7.99 o                         
  -3   5   0         16.05          1.52         1.96 o                         
  -2   5   0         59.79         47.22         5.54 o                         
  -1   5   0          4.48          2.84         1.69 o                         
   0   5   0         16.58         11.07         3.22 o                         
   1   5   0        222.27        226.26        27.99 o                         
   2   5   0          0.00         -0.20         2.97 o                         
   3   5   0        154.60        120.12        19.36 o                         
   4   5   0          0.04          0.49         3.97 o                         
   5   5   0          0.35          0.42         3.95 o                         
  -7   6   0          0.70          0.58         3.28 o                         
  -6   6   0          4.00          2.16         2.53 o                         
  -5   6   0          1.00          0.60         1.49 o                         
  -4   6   0          3.95          1.47         3.17 o                         
  -3   6   0         19.99         23.98         3.95 o                         
  -2   6   0        103.63         98.08         8.66 o                         
  -1   6   0         88.85         76.66         8.07 o                         
   0   6   0         72.67         76.38         8.83 o                         
   1   6   0          7.40          5.09         5.22 o                         
   2   6   0          8.13          3.68         5.55 o                         
   3   6   0         80.94         66.48        15.38 o                         
   4   6   0          3.92          2.35         6.94 o                         
  -7   7   0          2.28          0.40         2.81 o                         
  -6   7   0         11.73          0.06         3.38 o                         
  -5   7   0          1.53         -0.16         2.40 o                         
  -4   7   0          1.50         -0.08         2.90 o                         
  -3   7   0        277.96        399.40        41.93 o                         
  -2   7   0         42.50         57.40         7.10 o                         
  -1   7   0         33.14         37.93         6.31 o                         
   0   7   0         61.69         58.91         8.82 o                         
   1   7   0         22.63         16.72         5.52 o                         
   2   7   0          0.13          0.37         4.72 o                         
   3   7   0         10.95          8.44         7.38 o                         
  -6   8   0          1.19          0.33         1.40 o                         
  -5   8   0          0.37         -0.05         2.80 o                         
  -4   8   0          2.70          4.86         5.57 o                         
  -3   8   0         51.45         58.15        12.53 o                         
  -2   8   0          0.00         -0.05         2.83 o                         
  -1   8   0          2.54          1.39         2.73 o                         
   0   8   0         13.42          9.03         4.14 o                         
   1   8   0         16.37         14.75         6.02 o                         
   2   8   0          2.75          3.02         7.20 o                         
  -6   9   0          0.02          0.87         4.53 o                         
  -5   9   0          3.16          4.54         6.35 o                         
  -4   9   0          4.67          6.21         6.49 o                         
  -3   9   0          0.07          0.86         3.51 o                         
  -2   9   0          0.00         -0.21         2.96 o                         
  -1   9   0          0.29          0.57         3.79 o                         
   0   9   0          1.01          2.50         8.18 o                         
  -5  10   0          0.17          0.80         4.97 o                         
  -4  10   0          0.78          1.36         5.48 o                         
  -2  10   0          3.03          7.53         7.65 o                         
  -1  10   0          0.60          0.76         4.20 o                         
   0  10   0          0.18          0.38         4.27 o                         
   0 -10   1          3.51          2.89         7.75 o                         
   1 -10   1          1.73          1.74         6.73 o                         
   2 -10   1          1.40          0.51         4.18 o                         
   3 -10   1          0.06          0.31         3.74 o                         
   4 -10   1          1.18          1.80         6.18 o                         
   5 -10   1          1.27          0.27         3.48 o                         
  -1  -9   1          0.84          0.40         4.11 o                         
   0  -9   1          0.89          0.08         3.75 o                         
   1  -9   1          2.13          2.39         6.98 o                         
   2  -9   1          0.10          0.03         3.04 o                         
   3  -9   1          0.12          0.97         4.91 o                         
   4  -9   1          0.33          1.53         5.88 o                         
   5  -9   1          0.44          0.24         3.22 o                         
   6  -9   1          1.91          0.53         3.61 o                         
  -2  -8   1          1.10         -0.04         2.52 o                         
  -1  -8   1          4.57          3.33         4.38 o                         
   0  -8   1          3.95          3.52         3.71 o                         
   1  -8   1          0.01          1.02         1.75 o                         
   2  -8   1          1.42          1.72         4.91 o                         
   3  -8   1         10.36         10.03         5.79 o                         
   4  -8   1          0.60          0.30         2.74 o                         
   5  -8   1         13.51          7.64         5.83 o                         
   6  -8   1          0.46          0.10         3.09 o                         
   7  -8   1          0.45          0.27         2.09 o                         
  -3  -7   1          0.45          1.32         5.13 o                         
  -2  -7   1          7.31          3.70         7.35 o                         
  -1  -7   1          1.62          0.38         2.12 o                         
   0  -7   1         15.88         16.45         5.00 o                         
   1  -7   1          6.25          9.65         3.60 o                         
   2  -7   1        214.31        264.51        29.70 o                         
   3  -7   1        134.67        197.67        24.59 o                         
   4  -7   1          0.39          0.49         3.16 o                         
   5  -7   1         15.15          0.51         2.60 o                         
   6  -7   1          3.51          0.59         1.93 o                         
   7  -7   1          0.17          0.43         1.75 o                         
  -4  -6   1         10.34         11.60         9.56 o                         
  -3  -6   1          0.33          1.06         7.30 o                         
  -2  -6   1         34.46         28.36         9.40 o                         
  -1  -6   1          0.11          0.46         1.76 o                         
   0  -6   1          1.62          1.80         1.96 o                         
   1  -6   1         98.86        106.24        10.62 o                         
   2  -6   1        122.43        129.71        11.71 o                         
   3  -6   1          5.71          6.59         2.21 o                         
   4  -6   1         62.34         78.53        21.43 o                         
   5  -6   1         14.15          2.81         7.65 o                         
   6  -6   1         11.83          0.25         3.25 o                         
   7  -6   1          0.68          0.27         2.31 o                         
  -5  -5   1          0.02          0.57         3.94 o                         
  -4  -5   1         23.34         25.41        11.24 o                         
  -3  -5   1        143.44        176.82        22.17 o                         
  -2  -5   1         13.36         10.00         5.76 o                         
  -1  -5   1          1.48          7.46         3.67 o                         
   0  -5   1        175.96        176.45        15.76 o                         
   1  -5   1         29.23         36.92         4.73 o                         
   2  -5   1        174.30        201.87        16.02 o                         
   3  -5   1        122.43        109.70        16.19 o                         
   4  -5   1          2.97          1.14         1.63 o                         
   5  -5   1          2.81          1.06         1.93 o                         
   6  -5   1         19.78          4.15        10.70 o                         
   7  -5   1          1.76          0.64         1.92 o                         
  -5  -4   1          0.32          1.47         4.29 o                         
  -4  -4   1        354.45        391.93        36.63 o                         
  -3  -4   1        326.39        298.75        35.50 o                         
  -2  -4   1          1.40          0.30         2.44 o                         
  -1  -4   1         44.90         35.76         6.11 o                         
   0  -4   1       1943.65       1925.58        97.11 o                         
   1  -4   1          8.91         11.16         2.36 o                         
   2  -4   1          8.93         11.93         3.21 o                         
   3  -4   1         26.57         40.66         5.39 o                         
   4  -4   1         35.42         45.85         5.13 o                         
   5  -4   1          6.51          3.98         2.65 o                         
   6  -4   1          6.85          5.01         4.24 o                         
   7  -4   1          0.02          0.15         1.09 o                         
  -6  -3   1          0.25          1.20         6.15 o                         
  -5  -3   1          7.14          6.48         5.03 o                         
  -4  -3   1         15.13          8.98         6.40 o                         
  -3  -3   1          8.82         14.23        13.19 o                         
  -2  -3   1          4.45         13.49        10.00 o                         
  -1  -3   1         23.59         32.58         9.07 o                         
   0  -3   1         82.51         74.60         5.79 o                         
   1  -3   1         30.29         21.45         2.16 o                         
   2  -3   1         17.28         32.75         5.61 o                         
   3  -3   1         73.78         73.29         6.71 o                         
   4  -3   1        140.04        174.52        12.91 o                         
   5  -3   1         46.56         60.11         7.49 o                         
   6  -3   1         38.78         21.17        13.81 o                         
   7  -3   1         10.19          8.74         6.76 o                         
  -6  -2   1          5.78          3.31         7.30 o                         
  -5  -2   1          1.66          3.59         5.83 o                         
  -4  -2   1        254.22        291.87        40.52 o                         
  -3  -2   1        198.65        179.17        27.84 o                         
  -2  -2   1        356.31        381.37        27.41 o                         
  -1  -2   1          1.82          1.63         1.02 o                         
   0  -2   1         25.06         23.67         2.68 o                         
   1  -2   1          2.47          5.17         0.71 o                         
   2  -2   1        220.40        267.19        21.01 o                         
   3  -2   1         70.57         86.18         7.32 o                         
   4  -2   1        149.33        194.29        18.67 o                         
   5  -2   1        114.81        167.02        16.32 o                         
   6  -2   1         68.23        108.95        22.75 o                         
   7  -2   1          0.78         -0.47         3.46 o                         
  -7  -1   1         14.44         12.38        11.46 o                         
  -6  -1   1          0.00         -0.01         4.06 o                         
  -5  -1   1          4.44          4.12         9.60 o                         
  -4  -1   1          8.68         11.85         5.63 o                         
  -3  -1   1        101.34        111.44        10.75 o                         
  -2  -1   1        104.09        119.09         8.24 o                         
  -1  -1   1          2.94          1.38         0.95 o                         
   1  -1   1        113.25         99.16         3.71 o                         
   2  -1   1       1190.24       1451.52        48.49 o                         
   3  -1   1        285.38        298.63        14.24 o                         
   4  -1   1         84.44         99.49        12.74 o                         
   5  -1   1         21.98         23.38        21.48 o                         
   6  -1   1          1.30          1.67         3.42 o                         
   7  -1   1          1.36          0.91         4.01 o                         
  -7   0   1          1.48          6.14         5.82 o                         
  -6   0   1          4.47          4.25         5.91 o                         
  -5   0   1         43.16         47.63        10.92 o                         
  -4   0   1        306.89        417.03        36.46 o                         
  -3   0   1        287.81        344.61        16.00 o                         
  -2   0   1         70.87         72.94         8.98 o                         
  -1   0   1       1414.11       1428.20        42.97 o                         
   1   0   1        167.09        165.53         9.31 o                         
   2   0   1         32.65         34.93         6.10 o                         
   3   0   1        120.82        164.03        16.08 o                         
   4   0   1         42.16         57.34        13.04 o                         
   5   0   1          0.86          3.61         8.54 o                         
   6   0   1         52.06         54.64        33.93 o                         
   7   0   1          0.24          1.12         6.34 o                         
  -7   1   1          0.21          2.69         6.34 o                         
  -6   1   1          1.66          0.62         1.85 o                         
  -5   1   1          7.63          6.53         3.89 o                         
  -4   1   1         18.45         17.26         4.82 o                         
  -3   1   1          0.09          8.11         4.36 o                         
  -2   1   1        792.34        759.47        29.04 o                         
  -1   1   1       1812.93       1445.29        58.79 o                         
   0   1   1        300.88        278.31        16.84 o                         
   1   1   1        286.71        324.23        15.85 o                         
   2   1   1        185.06        260.37        18.24 o                         
   3   1   1        383.45        448.98        56.32 o                         
   4   1   1         17.52         27.17        25.81 o                         
   5   1   1         17.24         11.14         9.15 o                         
   6   1   1         17.54         17.58        17.98 o                         
   7   1   1          1.70          1.30         5.11 o                         
  -7   2   1          6.62          5.28         7.16 o                         
  -6   2   1         70.81        123.45        15.26 o                         
  -5   2   1         62.25         84.39        10.94 o                         
  -4   2   1         16.68         25.18         7.09 o                         
  -3   2   1          2.65          3.24         1.64 o                         
  -2   2   1        403.49        416.81        19.69 o                         
   0   2   1       3881.01       3167.30       300.98 o                         
   1   2   1         18.35         22.97         5.04 o                         
   2   2   1          6.92          4.00         3.46 o                         
   3   2   1          0.06          0.74         1.75 o                         
   4   2   1          0.61          5.55         6.22 o                         
   5   2   1         37.73         43.52        13.34 o                         
   6   2   1          5.36          7.84         8.15 o                         
  -7   3   1          7.62          4.11         4.03 o                         
  -6   3   1        146.63        165.19        35.62 o                         
  -5   3   1          4.00          2.36         1.79 o                         
  -4   3   1        197.67        216.10        18.76 o                         
  -3   3   1        726.30        861.18        41.64 o                         
  -2   3   1         73.93         27.64         4.88 o                         
  -1   3   1        631.55        679.89        18.11 o                         
   0   3   1        281.28        307.43        26.47 o                         
   1   3   1        141.12        138.36        12.45 o                         
   2   3   1         18.48         19.69         7.47 o                         
   3   3   1          7.88          3.67         4.26 o                         
   4   3   1         44.62         41.92        13.67 o                         
   5   3   1          2.50          2.29         5.99 o                         
   6   3   1          9.70          8.87         9.38 o                         
  -7   4   1          0.01          0.19         1.50 o                         
  -6   4   1          3.80          4.03         2.31 o                         
  -5   4   1          9.16          3.00         6.18 o                         
  -4   4   1         13.85          3.61         9.95 o                         
  -3   4   1         60.50         50.83        21.46 o                         
  -1   4   1          7.08          4.32         2.71 o                         
   0   4   1        378.17        450.64        45.20 o                         
   1   4   1         36.32         34.14         5.32 o                         
   2   4   1         64.77         52.31        10.70 o                         
   3   4   1         52.90         50.07        13.91 o                         
   4   4   1          0.04          0.33         4.10 o                         
   5   4   1          0.09          1.61         5.94 o                         
  -7   5   1          5.46          3.28         2.73 o                         
  -6   5   1          6.47          4.38         4.22 o                         
  -5   5   1         10.81          5.12         6.10 o                         
  -4   5   1         82.35         99.40        50.33 o                         
  -3   5   1          0.40          0.21         1.08 o                         
  -2   5   1        126.09        137.63        12.22 o                         
  -1   5   1        127.62        114.40        10.90 o                         
   0   5   1         12.88          9.45         3.17 o                         
   1   5   1         56.48         49.10         7.38 o                         
   2   5   1         24.55         29.37         9.75 o                         
   3   5   1         13.59         18.65         9.82 o                         
   4   5   1          4.17          4.69         6.22 o                         
   5   5   1          1.71          0.45         4.14 o                         
  -7   6   1          0.20          0.09         1.42 o                         
  -6   6   1          0.74          0.54         1.23 o                         
  -5   6   1         20.74         12.70        17.24 o                         
  -4   6   1          0.15         -0.10         1.10 o                         
  -3   6   1          5.89          4.26         2.64 o                         
  -2   6   1          0.46          0.37         1.20 o                         
  -1   6   1         89.22        110.94        10.61 o                         
   0   6   1         24.11         23.74         5.47 o                         
   1   6   1          0.20          4.83         4.53 o                         
   2   6   1         14.09         17.87         8.91 o                         
   3   6   1         45.52         46.98        15.03 o                         
   4   6   1         10.04          6.63         7.00 o                         
  -7   7   1          0.32          0.64         2.97 o                         
  -6   7   1          4.60          0.33         1.20 o                         
  -5   7   1          2.10          0.46         3.77 o                         
  -4   7   1         32.10          1.49         4.35 o                         
  -3   7   1        111.82        113.47        11.01 o                         
  -2   7   1         47.54         47.72         6.99 o                         
  -1   7   1         16.42         18.54         5.03 o                         
   0   7   1         12.91          8.47         4.19 o                         
   1   7   1         13.79         12.90         5.38 o                         
   2   7   1          0.33          0.02         3.37 o                         
   3   7   1          6.91          8.82         8.10 o                         
  -6   8   1          1.31          1.11         5.18 o                         
  -5   8   1          9.76          0.24         3.03 o                         
  -4   8   1          1.30          2.55         5.95 o                         
  -3   8   1         39.33         53.32        12.12 o                         
  -2   8   1          0.38          0.20         2.80 o                         
  -1   8   1          4.77          3.35         2.81 o                         
   0   8   1          6.44          1.26         2.95 o                         
   1   8   1          0.03          0.71         2.75 o                         
   2   8   1          6.30          2.72         6.67 o                         
  -6   9   1          0.13          1.52         5.17 o                         
  -5   9   1          2.78          0.26         3.14 o                         
  -4   9   1          0.61          0.43         3.01 o                         
  -3   9   1          8.94          8.79         6.59 o                         
  -2   9   1          2.42          4.77         6.96 o                         
  -1   9   1         15.51         18.73        10.73 o                         
   0   9   1         15.40         11.43         8.42 o                         
  -5  10   1          3.07          0.53         6.00 o                         
  -4  10   1          0.73          1.65         5.41 o                         
  -2  10   1          2.48          2.32         8.08 o                         
  -1  10   1          8.50          9.36         8.48 o                         
   0 -10   2          0.21          0.87         4.52 o                         
   1 -10   2          0.34          0.11         4.03 o                         
   2 -10   2          5.06          6.53         8.37 o                         
   3 -10   2          7.35         10.53         7.91 o                         
   4 -10   2          2.44          1.29         7.13 o                         
  -1  -9   2          0.01          0.80         4.36 o                         
   0  -9   2          1.07          0.12         3.62 o                         
   1  -9   2          0.82          0.02         3.98 o                         
   2  -9   2          1.90          0.54         3.49 o                         
   3  -9   2          0.22         -0.18         3.11 o                         
   4  -9   2          7.78         16.47         8.23 o                         
   5  -9   2          0.63          0.00         3.41 o                         
   6  -9   2          1.14         -0.10         3.30 o                         
  -3  -8   2          1.16          1.61         6.44 o                         
  -2  -8   2          9.59         11.97         8.04 o                         
  -1  -8   2          8.56          8.02         4.71 o                         
   0  -8   2         12.91         14.15         5.07 o                         
   1  -8   2          4.65          7.43         6.84 o                         
   2  -8   2          0.15          2.13         7.12 o                         
   3  -8   2         38.35         61.78        13.14 o                         
   4  -8   2          1.22          0.03         2.76 o                         
   5  -8   2          0.00          0.26         2.00 o                         
   6  -8   2          0.02          0.66         2.72 o                         
   7  -8   2          0.13          2.44         8.37 o                         
  -3  -7   2          7.42          6.72         6.21 o                         
  -2  -7   2          4.95          4.35         5.14 o                         
  -1  -7   2         14.88         15.19         5.18 o                         
   0  -7   2         74.55         74.98         9.38 o                         
   1  -7   2         16.15         15.37         4.04 o                         
   2  -7   2         53.50         69.72        13.45 o                         
   3  -7   2         10.01         15.47         6.98 o                         
   4  -7   2          2.84          0.00         1.68 o                         
   5  -7   2          7.13          0.46         3.34 o                         
   6  -7   2          0.04          0.47         2.58 o                         
   7  -7   2          1.08         -0.02         2.97 o                         
  -4  -6   2          0.03          1.90         7.78 o                         
  -3  -6   2         22.59         13.79         9.26 o                         
  -2  -6   2          1.90          0.74         4.43 o                         
  -1  -6   2         42.28         44.12         7.46 o                         
   0  -6   2         71.88         75.72         8.48 o                         
   1  -6   2          0.91          3.87         1.85 o                         
   2  -6   2        111.14        143.22        20.61 o                         
   3  -6   2         18.12          7.01         3.86 o                         
   4  -6   2          8.87          3.50         6.08 o                         
   5  -6   2          8.34         -0.10         1.13 o                         
   6  -6   2          2.19          0.52         2.43 o                         
   7  -6   2          2.21          0.53         2.67 o                         
  -5  -5   2          1.14          2.94         8.31 o                         
  -4  -5   2         38.09         30.40        12.37 o                         
  -3  -5   2         11.40          8.60         6.57 o                         
  -2  -5   2          3.95          2.28         3.31 o                         
  -1  -5   2         63.99         64.38         8.72 o                         
   0  -5   2        155.22        142.71        13.19 o                         
   1  -5   2         41.56         50.76         5.74 o                         
   2  -5   2         21.57         30.40         2.55 o                         
   3  -5   2          0.31          0.10         0.62 o                         
   4  -5   2         19.35         17.93         5.22 o                         
   5  -5   2         23.78         41.15         5.97 o                         
   6  -5   2          2.04          1.44         2.40 o                         
   7  -5   2          2.23          0.83         2.28 o                         
  -5  -4   2          8.05          6.42         7.69 o                         
  -4  -4   2         21.77         33.66        29.41 o                         
  -2  -4   2          0.31          1.63         1.71 o                         
  -1  -4   2        386.54        391.69        44.76 o                         
   0  -4   2        416.15        468.45        23.15 o                         
   1  -4   2         15.04         21.70         2.74 o                         
   2  -4   2        755.54        887.75        21.92 o                         
   3  -4   2         28.33         45.06         4.31 o                         
   4  -4   2         34.95         42.49         6.34 o                         
   5  -4   2          2.70          1.06         2.03 o                         
   6  -4   2         41.89         13.86        24.26 o                         
   7  -4   2          2.73          1.53         2.51 o                         
  -6  -3   2          1.12          1.31         5.14 o                         
  -5  -3   2          6.32         11.19        13.50 o                         
  -4  -3   2         24.70         46.26        19.68 o                         
  -3  -3   2          8.82          7.41         5.72 o                         
  -2  -3   2        149.89        118.15        17.94 o                         
  -1  -3   2        155.97        161.98        16.58 o                         
   0  -3   2        632.16        528.16        16.33 o                         
   1  -3   2        211.63        204.93        13.65 o                         
   2  -3   2        174.13        184.33         5.97 o                         
   3  -3   2        769.59        918.43        33.91 o                         
   4  -3   2          1.93          4.66         2.39 o                         
   5  -3   2         37.42         48.22        10.86 o                         
   6  -3   2         11.63         20.72        18.10 o                         
   7  -3   2          4.72          2.24         4.50 o                         
  -6  -2   2         11.92         22.39        16.09 o                         
  -5  -2   2        141.62        154.37        43.31 o                         
  -4  -2   2        168.31        159.65        26.38 o                         
  -3  -2   2         47.65         77.93        13.03 o                         
  -2  -2   2        146.46        145.91         9.86 o                         
  -1  -2   2        708.90        651.77        56.70 o                         
   0  -2   2        851.50        738.99        24.26 o                         
   1  -2   2        233.33        284.23        14.34 o                         
   2  -2   2         32.83         38.76         3.14 o                         
   3  -2   2         92.48         94.91         7.76 o                         
   4  -2   2         45.87         66.78        11.86 o                         
   5  -2   2         46.29         57.74        12.80 o                         
   6  -2   2          2.19          2.43         4.82 o                         
   7  -2   2          1.33          1.66         5.22 o                         
  -7  -1   2         12.19          7.26         7.89 o                         
  -6  -1   2         19.01         13.04        12.24 o                         
  -5  -1   2         10.86         19.31         7.92 o                         
  -4  -1   2          2.86          6.82         4.16 o                         
  -3  -1   2         78.34        111.71         9.47 o                         
  -2  -1   2          1.09          0.82         1.42 o                         
  -1  -1   2        211.37        166.91        27.20 o                         
   0  -1   2       1186.09       1142.25        16.43 o                         
   1  -1   2        130.89        121.66         4.54 o                         
   2  -1   2        415.67        435.13        21.46 o                         
   3  -1   2       1761.31       1999.98        76.40 o                         
   4  -1   2         10.13         14.78        13.54 o                         
   5  -1   2          1.49          1.34         3.30 o                         
   6  -1   2          9.77          7.27         7.35 o                         
   7  -1   2          0.36          1.23         5.96 o                         
  -7   0   2          0.00          0.48         3.14 o                         
  -6   0   2          7.49         10.96         9.30 o                         
  -5   0   2         74.29        108.81        13.69 o                         
  -4   0   2        254.24        303.96        26.39 o                         
  -3   0   2         63.69        103.24        13.05 o                         
  -2   0   2          1.65          6.61         3.42 o                         
   1   0   2       1569.82       1576.44        47.60 o                         
   2   0   2        135.01        118.98        11.45 o                         
   3   0   2         76.74         88.84        12.25 o                         
   4   0   2         38.61         46.66        29.12 o                         
   5   0   2         51.20         66.13        37.93 o                         
   6   0   2          0.62          0.13         3.46 o                         
   7   0   2          1.58          1.02         6.48 o                         
  -7   1   2          4.12          6.52         8.17 o                         
  -6   1   2          0.76          0.64         2.14 o                         
  -5   1   2          6.53         12.24         6.03 o                         
  -4   1   2        124.59        178.75        24.45 o                         
  -3   1   2          0.00          0.88         2.97 o                         
  -2   1   2         74.42        102.70        10.14 o                         
   0   1   2        457.45        362.39        28.40 o                         
   1   1   2        730.24        712.00        27.56 o                         
   2   1   2        157.98        147.91        13.17 o                         
   3   1   2         97.67         88.40        22.44 o                         
   4   1   2          0.21          0.39         3.40 o                         
   5   1   2        147.77        143.46        20.43 o                         
   6   1   2          3.70          2.34         7.68 o                         
  -7   2   2          4.95          4.40         3.80 o                         
  -6   2   2         56.17         85.56        12.25 o                         
  -5   2   2          4.72         11.44         4.86 o                         
  -4   2   2         10.99         25.98         4.39 o                         
  -3   2   2         11.34          9.03         2.43 o                         
  -2   2   2        581.11        567.21        36.35 o                         
   0   2   2       4894.25       4135.29       369.78 o                         
   1   2   2         82.38         90.82        10.30 o                         
   2   2   2        109.82        114.55        12.65 o                         
   3   2   2         11.86         11.11         6.00 o                         
   4   2   2        273.15        306.00        36.59 o                         
   5   2   2         32.78         32.66        12.50 o                         
   6   2   2          0.00          0.74         5.45 o                         
  -7   3   2          8.43          4.15         4.10 o                         
  -6   3   2          2.81          5.08         3.16 o                         
  -5   3   2         30.90          6.17        19.62 o                         
  -4   3   2         15.18          4.42         5.48 o                         
  -3   3   2        353.47        357.66        16.58 o                         
  -1   3   2        262.97        262.31        10.07 o                         
   0   3   2        528.80        464.79        46.36 o                         
   1   3   2        108.97        106.10        12.37 o                         
   2   3   2         64.06         36.20         8.82 o                         
   3   3   2         25.83         22.04         9.01 o                         
   4   3   2          5.58          3.77         9.10 o                         
   5   3   2          1.14          0.89         4.94 o                         
   6   3   2          3.39          3.70         5.85 o                         
  -7   4   2         12.98          8.05         8.36 o                         
  -6   4   2          4.34          2.99         2.44 o                         
  -5   4   2          6.86          5.67         8.27 o                         
  -4   4   2         18.84          5.02        14.20 o                         
  -2   4   2        241.20        279.02        11.71 o                         
  -1   4   2        718.87        755.49        23.16 o                         
   0   4   2         60.47         65.81         7.16 o                         
   1   4   2         13.19         14.10         5.18 o                         
   2   4   2        195.04        215.66        25.01 o                         
   3   4   2        686.80        788.19       874.81 o                         
   4   4   2         20.93         17.64        10.33 o                         
   5   4   2          7.91          8.03         7.74 o                         
  -7   5   2          0.01          0.64         1.47 o                         
  -6   5   2          0.38          0.43         1.95 o                         
  -5   5   2         41.99         38.46        20.47 o                         
  -4   5   2         38.82         11.48        15.66 o                         
  -3   5   2          1.75          0.02         1.06 o                         
  -2   5   2          8.40         22.09         3.80 o                         
  -1   5   2         49.55         57.58         9.67 o                         
   0   5   2         37.67         39.25         6.54 o                         
   1   5   2         25.67         25.70         5.70 o                         
   2   5   2         10.96          7.88         6.47 o                         
   3   5   2         52.97         42.09        13.34 o                         
   4   5   2         15.42         15.43         9.43 o                         
   5   5   2          0.83          1.15         4.84 o                         
  -6   6   2          3.11          1.65         4.85 o                         
  -5   6   2          5.06          1.40         2.53 o                         
  -4   6   2         13.73         10.52         9.06 o                         
  -3   6   2        108.02        166.78        13.18 o                         
  -2   6   2         64.51         90.83         8.95 o                         
  -1   6   2        118.32        120.21        11.26 o                         
   0   6   2         43.53         41.71         6.79 o                         
   1   6   2          4.28          8.08         5.42 o                         
   2   6   2         31.28         37.68        12.07 o                         
   3   6   2         78.26         93.07        20.12 o                         
   4   6   2          0.01          0.52         4.24 o                         
  -6   7   2          1.39         -0.14         2.36 o                         
  -5   7   2          6.33         -0.10         2.28 o                         
  -4   7   2          0.01          0.77         1.87 o                         
  -3   7   2          0.23          0.83         2.47 o                         
  -2   7   2         35.35         43.02         6.58 o                         
  -1   7   2          2.59          1.46         3.07 o                         
   0   7   2          3.75          6.02         4.25 o                         
   1   7   2          0.02          0.61         2.89 o                         
   2   7   2          1.07          0.03         3.55 o                         
   3   7   2          0.88          0.59         3.81 o                         
  -6   8   2          0.01          0.50         2.82 o                         
  -5   8   2          0.04          0.51         4.04 o                         
  -4   8   2          4.59          4.72         5.33 o                         
  -3   8   2          0.00          2.05         6.19 o                         
  -2   8   2          6.73          6.81         3.66 o                         
  -1   8   2          2.92          2.49         3.44 o                         
   0   8   2          3.90          1.95         3.79 o                         
   1   8   2          2.53          1.36         4.41 o                         
   2   8   2         26.76         27.13        12.61 o                         
  -6   9   2          0.47          0.19         3.00 o                         
  -5   9   2          0.02          0.30         2.96 o                         
  -4   9   2          1.52          0.04         2.84 o                         
  -2   9   2          0.06          0.63         4.57 o                         
  -1   9   2          1.66          1.13         4.10 o                         
   0   9   2          2.78          1.76         5.54 o                         
  -4  10   2          1.97          2.69         8.23 o                         
  -3  10   2          3.08          6.76         8.36 o                         
  -2  10   2          0.07          0.15         3.64 o                         
  -1  10   2          1.34          2.51         6.95 o                         
   0 -10   3          6.07          7.32         8.29 o                         
   1 -10   3          2.32          1.33         6.32 o                         
   2 -10   3          2.98          1.97         5.91 o                         
   3 -10   3          0.23         -0.42         3.51 o                         
   4 -10   3          4.72          7.58         7.77 o                         
   5 -10   3          7.25         14.60         9.56 o                         
  -1  -9   3         12.24          8.49         7.71 o                         
   0  -9   3          1.99          4.42         6.71 o                         
   1  -9   3          0.91          2.13         6.19 o                         
   2  -9   3          6.01          5.89         6.29 o                         
   3  -9   3         19.86         18.69         9.03 o                         
   4  -9   3          0.85          0.95         4.68 o                         
   5  -9   3          1.35          1.45         5.74 o                         
   6  -9   3          0.09          1.40         5.94 o                         
  -3  -8   3          0.74          0.68         4.64 o                         
  -2  -8   3          0.05         -0.10         2.27 o                         
  -1  -8   3          8.61          4.84         3.85 o                         
   0  -8   3          0.50          0.67         2.22 o                         
   1  -8   3          3.10          7.15         6.89 o                         
   2  -8   3         45.39         43.64        12.05 o                         
   3  -8   3          0.12          0.03         3.29 o                         
   4  -8   3         21.93         38.36        10.45 o                         
   5  -8   3          0.38          1.27         3.64 o                         
   6  -8   3          0.09          3.36        10.76 o                         
   7  -8   3          4.46         -0.02         3.36 o                         
  -3  -7   3          4.93          3.05         7.44 o                         
  -2  -7   3          0.10          0.25         2.94 o                         
  -1  -7   3          4.33          2.42         3.04 o                         
   0  -7   3          0.00          4.77        10.91 o                         
   1  -7   3         49.39         45.74        11.30 o                         
   2  -7   3         63.52         64.43        13.74 o                         
   3  -7   3          0.02          0.73         3.14 o                         
   4  -7   3          0.61          0.52         3.32 o                         
   5  -7   3          4.05          4.04         3.86 o                         
   6  -7   3          5.71         -0.02         2.36 o                         
   7  -7   3          0.10          0.53         2.07 o                         
  -4  -6   3          4.92          5.30         7.69 o                         
  -3  -6   3          0.21          0.49         3.89 o                         
  -2  -6   3         32.29         27.26         6.79 o                         
  -1  -6   3          1.32          2.52         2.57 o                         
   0  -6   3          6.54          3.34         2.03 o                         
   1  -6   3          9.72         16.80         3.04 o                         
   2  -6   3          8.90         12.27         5.77 o                         
   3  -6   3          1.10          0.28         1.67 o                         
   4  -6   3         25.30         19.35         6.51 o                         
   5  -6   3          9.05         10.29         8.36 o                         
   6  -6   3          2.98          0.02         1.99 o                         
   7  -6   3          2.28          1.01         3.71 o                         
  -5  -5   3          0.11          1.08         5.78 o                         
  -4  -5   3          5.56          3.28         7.01 o                         
  -3  -5   3         76.09         70.39        24.26 o                         
  -2  -5   3          0.48          2.52         2.13 o                         
  -1  -5   3        207.92        206.84        25.15 o                         
   0  -5   3         11.34          9.51         2.89 o                         
   1  -5   3         21.07         26.84         3.05 o                         
   2  -5   3         55.85         76.46        12.99 o                         
   3  -5   3          0.00          0.17         2.87 o                         
   4  -5   3          5.01          6.71         4.90 o                         
   5  -5   3          7.56          1.57         3.42 o                         
   6  -5   3          0.06          0.52         1.52 o                         
   7  -5   3          0.95          0.59         1.52 o                         
  -5  -4   3          4.50         -0.13         3.60 o                         
  -4  -4   3        125.24        116.35        32.38 o                         
  -3  -4   3         51.70         40.75        16.69 o                         
  -2  -4   3          3.94          7.15         3.63 o                         
  -1  -4   3        102.82        107.28        10.15 o                         
   0  -4   3          0.02          3.65         2.47 o                         
   1  -4   3        178.80        195.81         8.26 o                         
   2  -4   3        350.23        385.66        24.45 o                         
   3  -4   3          6.02          7.26         8.96 o                         
   4  -4   3          0.01          0.32         0.60 o                         
   5  -4   3          5.02          0.98         2.51 o                         
   6  -4   3         41.30          2.33        26.05 o                         
   7  -4   3          0.01          0.74         2.44 o                         
  -6  -3   3          0.19          0.39         2.47 o                         
  -5  -3   3          3.32          1.42         3.97 o                         
  -4  -3   3          0.74          6.37        10.24 o                         
  -3  -3   3          9.86          8.70         4.53 o                         
  -2  -3   3         10.06          3.32         2.77 o                         
  -1  -3   3         26.33         18.88         4.66 o                         
   0  -3   3         27.27         17.18         2.23 o                         
   1  -3   3        314.93        355.78        18.66 o                         
   2  -3   3        552.41        611.72        17.35 o                         
   3  -3   3         31.89         39.02         5.25 o                         
   4  -3   3         59.03         56.12         7.81 o                         
   5  -3   3        288.66        335.50        26.96 o                         
   6  -3   3        102.52        111.03        26.06 o                         
   7  -3   3          0.38          2.31         4.17 o                         
  -6  -2   3          4.84          4.32         5.38 o                         
  -5  -2   3         31.01         26.60        24.01 o                         
  -4  -2   3        273.50        263.58        23.98 o                         
  -3  -2   3         19.60         15.22         5.66 o                         
  -2  -2   3         27.18         29.72         4.79 o                         
  -1  -2   3         55.45         70.25        11.51 o                         
   0  -2   3       1422.23       1350.65        47.74 o                         
   1  -2   3       1023.90       1027.62        17.61 o                         
   2  -2   3         16.92         18.83         2.76 o                         
   3  -2   3         90.11         95.29        12.23 o                         
   4  -2   3         27.16         32.45        24.35 o                         
   5  -2   3        169.71        197.77        32.70 o                         
   6  -2   3          5.53          4.38         4.07 o                         
   7  -2   3          1.58          9.01         8.18 o                         
  -7  -1   3          3.47          9.24         8.20 o                         
  -6  -1   3          0.00          0.29         4.52 o                         
  -5  -1   3          0.01          1.41         3.37 o                         
  -4  -1   3         38.76         39.78         9.91 o                         
  -3  -1   3         15.32         26.86         7.32 o                         
  -2  -1   3        426.07        439.39        23.48 o                         
  -1  -1   3       1520.18       1332.99       191.37 o                         
   1  -1   3        122.66        127.08         7.22 o                         
   2  -1   3        508.92        468.96        21.11 o                         
   3  -1   3        442.81        472.39        29.57 o                         
   4  -1   3         26.32         27.95        27.85 o                         
   5  -1   3          8.26          3.07         7.21 o                         
   6  -1   3         43.59         52.36        12.93 o                         
   7  -1   3          0.00          0.55         3.80 o                         
  -7   0   3          1.73          7.00         6.55 o                         
  -6   0   3          6.58          7.43         5.48 o                         
  -5   0   3        165.97        229.27        23.22 o                         
  -4   0   3         45.32         32.98         9.18 o                         
  -3   0   3         98.95         95.08        12.63 o                         
  -2   0   3        888.57        964.70        37.04 o                         
  -1   0   3       1668.35       1558.46        53.13 o                         
   0   0   3         36.39         43.16         4.51 o                         
   1   0   3         10.04          8.23         2.71 o                         
   2   0   3         86.58         77.17         9.36 o                         
   3   0   3        437.81        500.97        28.61 o                         
   4   0   3        101.82        102.92        16.17 o                         
   5   0   3         23.93         24.33        10.17 o                         
   6   0   3          1.15          2.59         5.94 o                         
   7   0   3          0.02         -0.06         4.16 o                         
  -7   1   3          0.03          1.53         4.30 o                         
  -6   1   3          0.82          0.44         4.10 o                         
  -5   1   3          3.22          2.88         5.09 o                         
  -4   1   3          0.80          0.50         2.57 o                         
  -3   1   3        327.19        333.72        21.22 o                         
  -2   1   3          0.41          0.02         0.49 o                         
  -1   1   3          4.61          0.71         2.02 o                         
   0   1   3        115.83         88.68         8.23 o                         
   1   1   3          0.11          2.13         2.04 o                         
   2   1   3        783.70        841.38        36.71 o                         
   3   1   3        220.60        241.09        30.10 o                         
   4   1   3         39.05         34.33        10.67 o                         
   5   1   3         27.50         23.55        11.50 o                         
   6   1   3          1.72          0.85         4.04 o                         
  -7   2   3          8.70          4.57         5.81 o                         
  -6   2   3         21.25         16.35        13.34 o                         
  -5   2   3         82.78        102.26        11.90 o                         
  -4   2   3         90.02         88.37         9.42 o                         
  -3   2   3          3.91          1.97         4.58 o                         
   0   2   3        127.23        127.96        12.95 o                         
   1   2   3        105.46         93.29        11.26 o                         
   2   2   3         85.33         72.73        10.88 o                         
   3   2   3         50.89         53.40        11.94 o                         
   4   2   3         20.75         19.00         8.40 o                         
   5   2   3          0.45         -0.11         3.73 o                         
   6   2   3          0.00          0.49         4.02 o                         
  -7   3   3         10.23          4.63         5.17 o                         
  -6   3   3          0.69          1.42         1.60 o                         
  -5   3   3          3.95          0.45         1.36 o                         
  -4   3   3          7.04          1.54         4.68 o                         
  -3   3   3          1.07          0.43         0.97 o                         
  -2   3   3          4.11          2.56         6.19 o                         
  -1   3   3        209.92        210.30        13.30 o                         
   0   3   3         58.41         38.22         5.01 o                         
   1   3   3         68.55         77.32        10.95 o                         
   2   3   3         16.80         16.51         6.28 o                         
   3   3   3        248.37        223.21        27.25 o                         
   4   3   3         87.32         73.50        16.03 o                         
   5   3   3          0.11          0.83         3.79 o                         
   6   3   3          0.28          0.65         4.14 o                         
  -7   4   3          2.02          2.75         4.23 o                         
  -6   4   3         12.68          4.07         9.92 o                         
  -5   4   3          1.89          0.97         1.91 o                         
  -4   4   3         18.31         12.34        17.59 o                         
  -3   4   3          0.49          1.13         1.48 o                         
  -2   4   3        516.98        557.09        18.77 o                         
  -1   4   3       4923.08       4895.69        69.07 o                         
   0   4   3        153.18        154.37        17.09 o                         
   1   4   3          0.83         -0.08         2.02 o                         
   2   4   3         56.34         43.04        10.56 o                         
   3   4   3        358.50        349.88        42.42 o                         
   4   4   3          0.72          0.28         3.43 o                         
   5   4   3          0.33          0.39         3.89 o                         
  -7   5   3          9.18         14.86         6.07 o                         
  -6   5   3          0.36          0.43         1.19 o                         
  -5   5   3         28.50         10.26        23.24 o                         
  -4   5   3          0.97          0.42         1.15 o                         
  -3   5   3         54.03         52.65        22.60 o                         
  -2   5   3        108.69        110.60        10.79 o                         
  -1   5   3          0.42          0.60         1.93 o                         
   0   5   3          3.67          5.92         3.30 o                         
   1   5   3         28.48         24.35         7.60 o                         
   2   5   3        131.69        126.07        20.58 o                         
   3   5   3          0.36         -0.31         3.87 o                         
   4   5   3          2.47          3.70         8.54 o                         
  -6   6   3         18.57          9.71        21.53 o                         
  -5   6   3          2.32          0.58         1.86 o                         
  -4   6   3         13.85         12.45         8.45 o                         
  -3   6   3         82.14        106.89        10.35 o                         
  -2   6   3          0.20          1.12         2.64 o                         
  -1   6   3         48.41         48.26         7.41 o                         
   0   6   3          0.58         -0.12         1.72 o                         
   1   6   3          0.59          0.11         2.96 o                         
   2   6   3        141.64        147.82        20.44 o                         
   3   6   3          0.00         -0.07         3.98 o                         
   4   6   3          5.41          7.32         8.39 o                         
  -6   7   3          3.24          0.03         2.30 o                         
  -5   7   3         22.97         13.23        13.83 o                         
  -4   7   3         14.24         15.41         5.98 o                         
  -3   7   3        105.31        130.54        12.48 o                         
  -2   7   3          8.68         10.04         3.68 o                         
  -1   7   3          7.54          6.64         3.36 o                         
   0   7   3         15.14         10.37         4.18 o                         
   1   7   3          1.05          1.77         4.05 o                         
   2   7   3          2.94          1.72         5.82 o                         
   3   7   3          4.72          3.03         7.18 o                         
  -6   8   3          3.75          0.72         4.49 o                         
  -5   8   3          0.23          0.10         2.52 o                         
  -4   8   3          0.67          0.34         3.77 o                         
  -3   8   3          2.55          4.31         5.26 o                         
  -2   8   3          2.69          4.02         2.93 o                         
  -1   8   3          0.38          0.40         1.86 o                         
   0   8   3          0.15          0.84         2.65 o                         
   1   8   3          1.79          1.85         5.10 o                         
   2   8   3          7.83          9.53         8.88 o                         
  -5   9   3          2.31          0.01         2.87 o                         
  -4   9   3          0.45          0.40         2.97 o                         
  -3   9   3          0.46          0.51         3.29 o                         
  -2   9   3          1.87          3.46         5.59 o                         
  -1   9   3          1.64          1.60         5.58 o                         
   0   9   3          0.77          1.09         4.54 o                         
  -3  10   3          0.80          0.14         3.34 o                         
  -2  10   3          8.02          6.35         7.49 o                         
   0 -10   4          0.03          0.78         4.49 o                         
   1 -10   4          0.71          1.94         6.50 o                         
   2 -10   4          6.33          7.03         7.85 o                         
   3 -10   4          1.52          1.62         5.59 o                         
   4 -10   4          2.85          4.75         7.21 o                         
   5 -10   4          0.09          0.12         3.67 o                         
  -1  -9   4          4.32          3.75         6.47 o                         
   0  -9   4          8.29         11.21         8.62 o                         
   1  -9   4          0.03          0.69         3.53 o                         
   2  -9   4          0.03          1.57         6.15 o                         
   3  -9   4          0.02          0.61         4.93 o                         
   4  -9   4          1.32          0.67         4.16 o                         
   5  -9   4          1.58          1.11         5.41 o                         
   6  -9   4          6.45          0.25         2.57 o                         
  -3  -8   4          2.50          1.48         4.37 o                         
  -2  -8   4          3.84          2.85         6.52 o                         
  -1  -8   4          1.52          0.25         1.70 o                         
   0  -8   4          0.43          0.29         1.29 o                         
   1  -8   4          3.47          6.64         5.58 o                         
   2  -8   4        249.55        356.77        40.22 o                         
   3  -8   4          0.06         -0.05         3.29 o                         
   4  -8   4          0.82          4.88         5.79 o                         
   5  -8   4          8.45         -0.53         3.16 o                         
   6  -8   4         10.86         24.59        26.08 o                         
  -4  -7   4          0.64          0.93         5.47 o                         
  -3  -7   4          0.45          0.36         3.00 o                         
  -2  -7   4         34.43         32.19         7.46 o                         
  -1  -7   4          6.95          6.90         3.78 o                         
   0  -7   4          8.17          7.94         3.66 o                         
   1  -7   4          0.55          1.59         5.64 o                         
   2  -7   4        444.74        570.20        53.08 o                         
   3  -7   4         71.33        101.78        16.66 o                         
   4  -7   4          7.17          0.64         2.96 o                         
   5  -7   4         24.42         18.63        22.99 o                         
   6  -7   4          0.00          4.02         3.59 o                         
   7  -7   4          0.97          0.78         3.43 o                         
  -4  -6   4         12.56         11.43         8.47 o                         
  -3  -6   4         15.41         16.03         9.79 o                         
  -2  -6   4          0.03          0.30         2.30 o                         
  -1  -6   4         93.39         90.19        13.44 o                         
   0  -6   4          1.00          5.03         2.31 o                         
   1  -6   4        124.09        129.95        11.68 o                         
   2  -6   4         92.46        140.26        20.57 o                         
   3  -6   4          6.05          2.60         6.06 o                         
   4  -6   4          0.35          0.37         2.10 o                         
   5  -6   4          9.39          1.36         3.59 o                         
   6  -6   4          0.21          9.42        12.16 o                         
   7  -6   4          0.16          3.70         5.43 o                         
  -5  -5   4          0.23          0.46         2.32 o                         
  -4  -5   4          8.53          9.82         8.95 o                         
  -3  -5   4          0.13          1.80         4.43 o                         
  -2  -5   4         50.95         40.10         8.80 o                         
  -1  -5   4        144.98        120.14        14.13 o                         
   0  -5   4         63.29         71.05         7.92 o                         
   1  -5   4        216.11        241.83        18.52 o                         
   2  -5   4        127.13        165.02        22.52 o                         
   3  -5   4         33.19         43.29        15.61 o                         
   4  -5   4          5.63         10.90         3.35 o                         
   5  -5   4          7.08         11.44         5.15 o                         
   6  -5   4          6.45          3.54         4.64 o                         
   7  -5   4          0.02          0.66         3.17 o                         
  -5  -4   4          0.16          0.26         2.41 o                         
  -4  -4   4         10.99          6.47         6.23 o                         
  -3  -4   4          3.23          0.39         3.27 o                         
  -2  -4   4         77.33         74.52        10.29 o                         
  -1  -4   4         57.37         67.42         6.50 o                         
   0  -4   4          0.01          4.28         2.79 o                         
   1  -4   4         47.84         56.75        15.85 o                         
   2  -4   4        123.36        138.30        14.50 o                         
   3  -4   4         36.81         46.25         5.46 o                         
   4  -4   4         12.13         11.32         4.04 o                         
   5  -4   4          2.23          1.24         2.98 o                         
   6  -4   4          6.52          5.64         3.78 o                         
   7  -4   4          6.22          3.28         7.14 o                         
  -6  -3   4          1.04          1.43         3.48 o                         
  -5  -3   4          2.02         -0.22         2.64 o                         
  -4  -3   4          3.09          3.84         6.27 o                         
  -3  -3   4          3.01          0.69         1.64 o                         
  -2  -3   4        327.07        366.28        32.22 o                         
  -1  -3   4       1112.83       1081.02        69.53 o                         
   0  -3   4          9.38         11.59         2.32 o                         
   1  -3   4        114.87        124.08         4.32 o                         
   2  -3   4        343.34        408.47        25.32 o                         
   3  -3   4         14.15         11.42         3.07 o                         
   4  -3   4        212.34        268.15        22.64 o                         
   5  -3   4        115.07        155.84        21.04 o                         
   6  -3   4          0.68          0.01         1.79 o                         
   7  -3   4          0.21          0.49         2.54 o                         
  -6  -2   4          0.59          1.00         3.25 o                         
  -5  -2   4         34.68         37.12        11.32 o                         
  -4  -2   4         13.91         10.34         4.76 o                         
  -3  -2   4         11.07          8.29         3.44 o                         
  -2  -2   4         37.79         69.14        10.31 o                         
  -1  -2   4        223.39        196.98        26.10 o                         
   0  -2   4       2988.93       2802.16        56.54 o                         
   1  -2   4         14.62         15.47         2.11 o                         
   2  -2   4        190.64        207.37         8.97 o                         
   3  -2   4        394.06        488.51        24.46 o                         
   4  -2   4          0.00         -0.33         1.85 o                         
   5  -2   4        140.39        191.81        24.74 o                         
   6  -2   4          4.59          0.95         4.37 o                         
   7  -2   4          1.19         -0.01         3.23 o                         
  -7  -1   4          1.08          0.60         2.15 o                         
  -6  -1   4          0.01          0.47         2.36 o                         
  -5  -1   4         17.78         46.64        11.58 o                         
  -4  -1   4        139.82        186.95        17.15 o                         
  -3  -1   4         91.25         71.65        13.11 o                         
  -2  -1   4        100.11        106.55        12.19 o                         
  -1  -1   4       5205.13       5055.88        54.21 o                         
   0  -1   4          0.82          0.86         0.60 o                         
   1  -1   4        694.58        705.35        24.50 o                         
   2  -1   4        669.37        617.03        25.95 o                         
   3  -1   4         49.02         41.19         8.24 o                         
   4  -1   4          0.00          0.56         2.57 o                         
   5  -1   4         28.22         17.74         8.22 o                         
   6  -1   4          6.44          2.26         5.59 o                         
   7  -1   4          1.81          3.91         6.34 o                         
  -7   0   4          1.04          0.90         2.80 o                         
  -6   0   4         11.29         10.53         6.71 o                         
  -5   0   4        214.09        264.36        23.60 o                         
  -4   0   4        109.63        100.36        17.44 o                         
  -3   0   4         47.36         74.15        10.98 o                         
  -2   0   4         23.21         15.91         4.72 o                         
   0   0   4        595.33        468.32        18.64 o                         
   1   0   4         49.23         69.15         7.57 o                         
   2   0   4        450.29        503.05        24.85 o                         
   3   0   4         87.90         87.18        14.08 o                         
   4   0   4          3.17          4.62         4.08 o                         
   5   0   4         49.51         58.18        14.53 o                         
   7   0   4          0.05          0.66         4.28 o                         
  -7   1   4          9.18         10.19         6.13 o                         
  -6   1   4         15.20         31.74         8.07 o                         
  -5   1   4          4.27          2.38         5.99 o                         
  -4   1   4         15.14         14.58         6.07 o                         
  -3   1   4         17.25         20.56         6.51 o                         
  -2   1   4        147.90         40.35         4.16 o                         
   0   1   4        250.60        251.94        13.61 o                         
   1   1   4          3.75          5.57         2.85 o                         
   2   1   4       1817.88       1802.66        63.91 o                         
   3   1   4        190.87        212.91        27.62 o                         
   4   1   4         17.32         14.51         7.56 o                         
   5   1   4         46.95         44.28        13.31 o                         
   6   1   4         22.58         26.27        12.29 o                         
  -7   2   4          8.10         10.11         7.12 o                         
  -6   2   4         68.03         95.20        28.39 o                         
  -5   2   4         52.12         46.36        27.23 o                         
  -4   2   4          1.13          0.84         1.72 o                         
  -3   2   4        411.90        226.37        14.87 o                         
  -1   2   4        178.35        163.48         9.97 o                         
   0   2   4        504.54        530.05        23.71 o                         
   1   2   4          0.47         -0.09         2.22 o                         
   2   2   4         48.69         45.46         9.80 o                         
   3   2   4         45.48         49.54        11.73 o                         
   4   2   4         71.78         59.45        13.81 o                         
   5   2   4         35.91         38.70        13.92 o                         
   6   2   4          2.18          1.91         7.76 o                         
  -7   3   4          0.93          1.13         3.14 o                         
  -6   3   4          0.29          0.55         1.84 o                         
  -5   3   4          6.00          1.58         4.27 o                         
  -4   3   4          5.44          1.09         1.82 o                         
  -3   3   4          0.00          0.12         0.56 o                         
  -2   3   4          0.67          0.66         1.44 o                         
  -1   3   4        200.05        183.52        10.52 o                         
   0   3   4        237.39        239.78        13.08 o                         
   1   3   4        115.08        154.61        14.69 o                         
   2   3   4        281.18        277.46        34.11 o                         
   3   3   4          4.84          6.56         6.17 o                         
   4   3   4         23.86         23.62        10.95 o                         
   5   3   4          4.09          4.87         5.81 o                         
  -7   4   4          5.09          8.33         5.12 o                         
  -6   4   4          1.88          1.63         2.08 o                         
  -5   4   4          9.28          4.33         8.40 o                         
  -4   4   4          0.40          1.27         1.58 o                         
  -3   4   4         24.25         12.55        18.83 o                         
  -2   4   4       1426.25       1595.84        39.79 o                         
  -1   4   4         78.47         71.39         9.16 o                         
   0   4   4         13.06         16.60         3.90 o                         
   1   4   4         28.56         29.23         7.62 o                         
   2   4   4        192.12        169.27        22.27 o                         
   3   4   4         17.13         17.59         9.58 o                         
   4   4   4          0.09          0.28         3.43 o                         
   5   4   4          0.72          0.40         4.11 o                         
  -7   5   4          0.21         -0.17         2.85 o                         
  -6   5   4          7.12          2.73         2.96 o                         
  -5   5   4          0.65          0.04         1.64 o                         
  -4   5   4          3.46          4.37         7.84 o                         
  -3   5   4         55.99         30.11        17.55 o                         
  -2   5   4         25.00         17.56         3.95 o                         
  -1   5   4         96.54         94.16        10.41 o                         
   0   5   4         49.31         46.70         6.93 o                         
   1   5   4         12.00          6.16         5.11 o                         
   2   5   4        344.23        308.47        36.44 o                         
   3   5   4          0.18          0.46         3.94 o                         
   4   5   4          7.07          4.82         6.92 o                         
  -6   6   4          0.50          0.73         2.28 o                         
  -5   6   4          4.08          1.91         2.31 o                         
  -4   6   4         41.65         44.48        20.98 o                         
  -3   6   4         26.72         30.53         9.48 o                         
  -2   6   4        523.03        603.08        51.17 o                         
  -1   6   4         22.92         24.43         5.57 o                         
   0   6   4          1.99          3.97         4.27 o                         
   1   6   4         22.09         27.92        10.02 o                         
   2   6   4         13.08         17.86         9.64 o                         
   3   6   4          0.89          1.06         5.85 o                         
   4   6   4          0.68         -0.06         4.07 o                         
  -6   7   4          2.89          0.24         2.34 o                         
  -5   7   4          2.79          0.50         1.97 o                         
  -4   7   4        101.08        134.40        17.32 o                         
  -3   7   4         54.96         86.32        10.74 o                         
  -2   7   4         17.16         16.46         5.02 o                         
  -1   7   4         19.80         17.40         5.16 o                         
   0   7   4         24.90         17.83         5.83 o                         
   1   7   4          6.56          3.87         8.35 o                         
   2   7   4         32.64         27.91        11.15 o                         
   3   7   4         20.30         14.67        10.59 o                         
  -5   8   4          0.70          0.60         4.33 o                         
  -4   8   4          5.73          3.31         7.11 o                         
  -3   8   4          3.76          3.74         3.77 o                         
  -2   8   4          6.52          2.38         3.26 o                         
  -1   8   4          3.16          3.63         4.37 o                         
   0   8   4          9.09         11.78         7.48 o                         
   1   8   4         17.68         18.12         8.99 o                         
   2   8   4         15.62         13.75         9.68 o                         
  -5   9   4          0.42          0.85         5.20 o                         
  -3   9   4          0.72          2.19         6.31 o                         
  -2   9   4         10.25          8.32         7.79 o                         
  -1   9   4          0.06          0.08         3.51 o                         
   0   9   4          0.50          1.35         4.63 o                         
  -3  10   4          0.02          1.20         5.53 o                         
  -2  10   4          0.36          0.00         3.60 o                         
   0 -10   5          1.94          0.92         4.70 o                         
   1 -10   5          0.94          1.64         6.63 o                         
   2 -10   5          0.44          1.39         5.49 o                         
   3 -10   5          1.20          1.49         4.50 o                         
   4 -10   5          1.41          2.18         8.50 o                         
   5 -10   5          0.00          0.49         4.26 o                         
  -1  -9   5          3.87          3.70         6.33 o                         
   0  -9   5          0.11          0.60         5.06 o                         
   1  -9   5          1.46          1.28         5.45 o                         
   2  -9   5          6.61          7.45         7.47 o                         
   3  -9   5          0.57         -0.57         3.83 o                         
   4  -9   5          0.06          0.68         4.83 o                         
   6  -9   5          0.75         -0.74         3.52 o                         
  -3  -8   5          0.19          0.54         3.11 o                         
  -2  -8   5         24.28         25.36         7.35 o                         
  -1  -8   5         14.50         19.24         6.12 o                         
   0  -8   5          4.36          4.08         6.08 o                         
   1  -8   5          3.84          3.21         5.88 o                         
   2  -8   5         17.95         19.45         9.84 o                         
   3  -8   5          9.26         13.88         7.56 o                         
   4  -8   5         11.14         14.03        12.27 o                         
   5  -8   5          1.39          0.54         2.31 o                         
   6  -8   5         17.06          0.23         3.50 o                         
  -4  -7   5          1.58          1.59         5.05 o                         
  -3  -7   5          9.17          6.80         6.34 o                         
  -2  -7   5          0.21         -0.01         1.98 o                         
  -1  -7   5          7.78          5.99         3.58 o                         
   0  -7   5         10.48          8.28         3.32 o                         
   1  -7   5        222.37        273.42        31.30 o                         
   2  -7   5         68.93        100.85        16.68 o                         
   3  -7   5          0.43          2.10         5.28 o                         
   4  -7   5         10.17          3.24         9.35 o                         
   5  -7   5         26.08         41.12        27.48 o                         
   6  -7   5          5.19          0.55         2.42 o                         
   7  -7   5          0.32          4.92         5.00 o                         
  -4  -6   5          3.47          3.84         5.55 o                         
  -3  -6   5         18.76         20.18        21.82 o                         
  -2  -6   5          1.49          0.48         1.47 o                         
  -1  -6   5         11.50          9.28         5.03 o                         
   0  -6   5         93.93         98.01         9.33 o                         
   1  -6   5        223.31        290.19        35.26 o                         
   2  -6   5         33.93         40.83         9.70 o                         
   3  -6   5        104.87        118.53        23.20 o                         
   4  -6   5         15.51         17.25        15.01 o                         
   5  -6   5         73.26        101.83        31.45 o                         
   6  -6   5         12.96         36.10        32.98 o                         
   7  -6   5          3.65         15.00        15.28 o                         
  -5  -5   5         23.16         22.47        21.17 o                         
  -4  -5   5        115.13        116.71        26.59 o                         
  -3  -5   5         10.46          9.75         8.58 o                         
  -2  -5   5         39.36         31.78         7.71 o                         
  -1  -5   5         55.85         69.02         8.89 o                         
   0  -5   5          2.84          3.60         2.34 o                         
   1  -5   5         41.48         50.09        10.55 o                         
   2  -5   5          9.62          8.37         6.38 o                         
   3  -5   5         20.24         33.66        21.84 o                         
   4  -5   5         10.35         18.24         4.23 o                         
   5  -5   5          0.69          0.52         1.46 o                         
   6  -5   5          7.93          4.29         4.83 o                         
   7  -5   5          0.75          0.43         2.40 o                         
  -5  -4   5         14.09         17.61        15.94 o                         
  -4  -4   5         26.05         24.76        22.14 o                         
  -3  -4   5         58.01         51.10         9.42 o                         
  -2  -4   5         37.71         34.51         5.71 o                         
  -1  -4   5        233.45        202.46        14.72 o                         
   0  -4   5        198.26        262.58        11.41 o                         
   1  -4   5        101.89        114.91         5.04 o                         
   2  -4   5        282.57        346.70        23.35 o                         
   3  -4   5         73.30         81.81        13.31 o                         
   4  -4   5          2.28          0.89         1.67 o                         
   5  -4   5          2.10          3.83         6.76 o                         
   6  -4   5          4.02          3.71         3.57 o                         
   7  -4   5          8.32          3.67         5.75 o                         
  -6  -3   5          0.43          2.90         6.72 o                         
  -5  -3   5          0.16          0.19         1.92 o                         
  -4  -3   5         52.59         45.60        11.02 o                         
  -3  -3   5         32.30         39.29         9.06 o                         
  -2  -3   5        201.47        191.81        34.46 o                         
  -1  -3   5        595.53        522.91        67.25 o                         
   0  -3   5          5.18         10.88         2.33 o                         
   1  -3   5         54.63         54.89         4.03 o                         
   2  -3   5        118.48        127.82         6.68 o                         
   3  -3   5        113.42        121.50        11.30 o                         
   4  -3   5        117.54        133.86        13.40 o                         
   5  -3   5          6.11          5.21        11.35 o                         
   6  -3   5          0.22          0.47         2.75 o                         
   7  -3   5          0.08          0.36         2.56 o                         
  -6  -2   5          0.00          0.74         3.28 o                         
  -5  -2   5         11.87          4.96         5.00 o                         
  -4  -2   5         12.74          5.31         3.60 o                         
  -3  -2   5         35.74         37.73         9.27 o                         
  -2  -2   5         32.37         32.73         7.69 o                         
  -1  -2   5        119.60         92.08         6.69 o                         
   0  -2   5        112.35        115.14         6.37 o                         
   1  -2   5          0.10          0.03         0.60 o                         
   2  -2   5          0.48          0.19         1.15 o                         
   3  -2   5         84.10         89.92        10.63 o                         
   4  -2   5         53.47         51.33        10.70 o                         
   5  -2   5         11.37         21.00         9.01 o                         
   6  -2   5         11.82          7.81         7.35 o                         
   7  -2   5          3.91          2.40         6.50 o                         
  -7  -1   5          0.63          2.04         4.40 o                         
  -6  -1   5          0.01          1.12         2.87 o                         
  -5  -1   5          0.57          0.51         2.85 o                         
  -4  -1   5          2.22          7.72         6.49 o                         
  -3  -1   5          0.03          0.92         3.20 o                         
  -2  -1   5        256.45        322.85        20.33 o                         
  -1  -1   5          7.55         -0.06         1.11 o                         
   0  -1   5        199.82        201.12         9.15 o                         
   1  -1   5        555.03        509.83        20.56 o                         
   2  -1   5         63.10         67.22         8.58 o                         
   3  -1   5        145.47        145.33        19.23 o                         
   4  -1   5         11.21         13.07         6.22 o                         
   5  -1   5         40.07         31.28        10.91 o                         
   6  -1   5          0.17          0.83         4.53 o                         
   7  -1   5          0.77          1.97         6.43 o                         
  -7   0   5          0.06          1.85         3.93 o                         
  -6   0   5         42.24         49.49        13.43 o                         
  -5   0   5         38.88         30.76        10.95 o                         
  -4   0   5          1.70          0.79         2.28 o                         
  -3   0   5         16.33         12.15         5.73 o                         
  -2   0   5        193.63        223.12        15.81 o                         
  -1   0   5       4046.67       3906.56       111.78 o                         
   0   0   5        307.25        278.53        15.04 o                         
   1   0   5          6.45          4.77         2.62 o                         
   2   0   5        841.84        969.82        39.48 o                         
   3   0   5        102.44         96.70        15.43 o                         
   4   0   5          0.53         -0.15         2.74 o                         
   5   0   5         90.46        101.81        18.15 o                         
   6   0   5          0.11          0.32         3.43 o                         
   7   0   5          0.28          0.79         5.74 o                         
  -7   1   5          2.16          4.39         3.75 o                         
  -6   1   5          0.28          1.03         3.53 o                         
  -5   1   5          8.74         30.16        10.57 o                         
  -4   1   5          0.70          0.07         2.55 o                         
  -3   1   5        373.74        344.80        73.85 o                         
  -1   1   5         18.11         18.70         4.16 o                         
   0   1   5          2.91          2.02         1.83 o                         
   1   1   5          3.11         10.45         3.65 o                         
   2   1   5         23.24         14.99         5.35 o                         
   3   1   5          4.99          3.37         4.11 o                         
   4   1   5          2.21          1.14         4.02 o                         
   5   1   5          0.93          0.44         3.72 o                         
   6   1   5          0.95          0.00         3.50 o                         
  -7   2   5         14.40         34.86        13.31 o                         
  -6   2   5         47.42         20.16        31.82 o                         
  -5   2   5        122.90         77.98        56.78 o                         
  -4   2   5          0.14          0.32         0.67 o                         
  -3   2   5          5.44          2.11         2.86 o                         
  -1   2   5          0.03          0.17         1.08 o                         
   0   2   5          0.64          8.20         3.60 o                         
   1   2   5         14.93         11.67         4.65 o                         
   2   2   5          9.22          7.47         4.75 o                         
   3   2   5         20.97         18.86         7.65 o                         
   4   2   5         56.11         63.74        15.62 o                         
   5   2   5          2.59          0.08         4.05 o                         
   6   2   5          0.01         -0.27         3.89 o                         
  -7   3   5         16.52         30.10         8.50 o                         
  -6   3   5          3.01          1.45         2.45 o                         
  -5   3   5          0.67          0.06         0.96 o                         
  -4   3   5        146.40        107.95        86.98 o                         
  -3   3   5          1.35          1.26         1.66 o                         
  -1   3   5         64.96         69.38         6.96 o                         
   0   3   5         56.05         69.61        10.16 o                         
   1   3   5          1.57          1.67         3.30 o                         
   2   3   5         74.45         71.54        14.22 o                         
   3   3   5         56.80         43.23        12.43 o                         
   4   3   5          9.08          9.03         7.44 o                         
   5   3   5         16.60         18.34        10.17 o                         
  -7   4   5          0.64          2.54         7.59 o                         
  -6   4   5         15.04         23.20         9.89 o                         
  -5   4   5         17.18          4.04        13.79 o                         
  -4   4   5         38.73         14.98        33.72 o                         
  -3   4   5         57.39         21.22        16.80 o                         
  -2   4   5        504.94        577.78        60.73 o                         
  -1   4   5         30.39         48.04         6.51 o                         
   0   4   5         46.62         37.40         8.79 o                         
   1   4   5         60.23         54.78        11.29 o                         
   2   4   5          7.26          5.05         5.14 o                         
   3   4   5         18.31         13.73         8.44 o                         
   4   4   5         18.67         19.83        10.67 o                         
   5   4   5          1.21          0.97         4.59 o                         
  -7   5   5          0.76          3.07         7.72 o                         
  -6   5   5          1.82          4.23         9.08 o                         
  -5   5   5          1.46          0.63         1.45 o                         
  -4   5   5         23.74         19.43        13.89 o                         
  -3   5   5         35.29         19.12        11.32 o                         
  -2   5   5         35.81         32.52         5.56 o                         
  -1   5   5          0.20         -0.01         1.63 o                         
   0   5   5        106.62        125.04        16.83 o                         
   1   5   5          0.04          1.28         4.41 o                         
   2   5   5          1.44          3.34         8.25 o                         
   3   5   5         13.73         13.73         8.49 o                         
   4   5   5          4.94          1.86         5.66 o                         
  -6   6   5          4.18          7.32         6.18 o                         
  -5   6   5          2.37          1.39         1.84 o                         
  -4   6   5          2.22          0.90         2.21 o                         
  -3   6   5         58.54         45.22        16.36 o                         
  -2   6   5        395.56        460.80        30.37 o                         
  -1   6   5         37.74         44.75         7.83 o                         
   0   6   5          9.49          4.38         9.14 o                         
   1   6   5         18.70         14.59         7.91 o                         
   2   6   5          3.53          2.28         6.15 o                         
   3   6   5         18.41         17.13         9.99 o                         
  -5   7   5          0.21          0.11         1.43 o                         
  -4   7   5         68.32         67.01        13.85 o                         
  -3   7   5         22.81         26.62         7.81 o                         
  -2   7   5          0.40          0.57         1.81 o                         
  -1   7   5         10.24          6.11         3.42 o                         
   0   7   5         17.94         17.11         8.23 o                         
   1   7   5          0.75          0.04         3.49 o                         
   2   7   5          2.95          4.06         8.73 o                         
   3   7   5          2.97          2.61         7.65 o                         
  -5   8   5          0.63          0.64         4.08 o                         
  -4   8   5          6.22          4.45         5.08 o                         
  -3   8   5          5.69          4.78         3.78 o                         
  -2   8   5         47.38         49.38         8.25 o                         
  -1   8   5         12.29          5.40         3.54 o                         
   0   8   5          1.94          0.86         2.80 o                         
   1   8   5         13.31         18.82         9.99 o                         
  -4   9   5          4.56          3.31         5.70 o                         
  -3   9   5          1.47          1.64         6.11 o                         
  -2   9   5          0.32          2.04         5.98 o                         
  -1   9   5          2.68          0.46         3.61 o                         
   0 -10   6          0.20          0.11         4.41 o                         
   1 -10   6          2.31          2.97         7.39 o                         
   2 -10   6          7.70         13.95        10.20 o                         
   3 -10   6          3.27          6.62         8.57 o                         
   4 -10   6          0.01          0.65         4.15 o                         
   5 -10   6          0.32         -0.60         4.23 o                         
  -2  -9   6          1.69          1.52         6.32 o                         
  -1  -9   6          2.82          0.81         5.77 o                         
   0  -9   6          0.67          1.80         7.13 o                         
   1  -9   6          0.00         -0.18         3.46 o                         
   2  -9   6          4.62          7.98         7.21 o                         
   3  -9   6          6.64         11.80         8.79 o                         
   4  -9   6          1.61          5.75         7.09 o                         
   6  -9   6          0.04         -0.16         3.64 o                         
  -3  -8   6          5.43          7.18         7.77 o                         
  -2  -8   6         14.13         16.11         6.35 o                         
  -1  -8   6          1.96          2.42         4.00 o                         
   0  -8   6          0.82          2.03         5.74 o                         
   1  -8   6          3.57          3.40         6.93 o                         
   2  -8   6         26.28         40.97        11.75 o                         
   3  -8   6          2.95          4.09         5.35 o                         
   4  -8   6          2.48          5.71         9.06 o                         
   5  -8   6          8.82          8.38        14.56 o                         
   6  -8   6         11.99          2.53         5.34 o                         
  -4  -7   6          0.47          1.47         6.47 o                         
  -3  -7   6          2.18          2.65         6.26 o                         
  -2  -7   6          0.78          0.63         2.11 o                         
  -1  -7   6          0.43          0.01         1.41 o                         
   0  -7   6          0.69          0.13         1.24 o                         
   1  -7   6        113.83        150.81        22.01 o                         
   2  -7   6         24.57         40.03        11.07 o                         
   3  -7   6          4.42          2.51         5.57 o                         
   4  -7   6         50.88         76.37        26.67 o                         
   5  -7   6          1.15          0.63         2.37 o                         
   6  -7   6          0.50          0.27         1.89 o                         
   7  -7   6          2.12          1.46         5.17 o                         
  -4  -6   6          7.59          4.85         4.52 o                         
  -3  -6   6          2.50          6.31         6.26 o                         
  -2  -6   6          1.35          2.50         4.20 o                         
  -1  -6   6         12.30         10.98         5.46 o                         
   0  -6   6          5.29          4.71         3.18 o                         
   1  -6   6          0.27          2.24         5.01 o                         
   2  -6   6          4.25          4.31         4.76 o                         
   3  -6   6         25.24         38.00        10.36 o                         
   4  -6   6          2.60          3.15         7.81 o                         
   5  -6   6         14.64        101.24        18.61 o                         
   6  -6   6         30.28          1.11         4.40 o                         
   7  -6   6         11.13          6.18         5.20 o                         
  -5  -5   6          4.74          3.83         4.11 o                         
  -4  -5   6         12.17         15.56        13.22 o                         
  -3  -5   6         18.86         21.92        18.24 o                         
  -2  -5   6          0.39          0.66         1.35 o                         
  -1  -5   6         13.33         26.41         5.00 o                         
   0  -5   6        130.37        152.96        15.05 o                         
   1  -5   6        131.17        135.78        11.31 o                         
   2  -5   6        296.92        363.63        47.52 o                         
   3  -5   6         26.75         40.80        30.41 o                         
   4  -5   6         11.16         19.98        15.30 o                         
   5  -5   6          4.40          9.13         4.28 o                         
   6  -5   6          0.00          0.02         1.65 o                         
   7  -5   6          1.50          0.52         2.59 o                         
  -5  -4   6         22.25         27.32        24.05 o                         
  -4  -4   6          0.32          0.97         2.15 o                         
  -3  -4   6          4.00          1.34         3.55 o                         
  -2  -4   6        100.56         94.00         9.31 o                         
  -1  -4   6        562.68        688.25        88.48 o                         
   0  -4   6          1.88          1.82         1.42 o                         
   1  -4   6         30.37         33.16         3.68 o                         
   2  -4   6          0.52          0.15         0.42 o                         
   3  -4   6         23.15         25.17         4.20 o                         
   4  -4   6         12.86         16.66        13.94 o                         
   5  -4   6         77.00         75.94        10.50 o                         
   6  -4   6          6.72          5.87         7.27 o                         
   7  -4   6          0.25          0.89         3.04 o                         
  -6  -3   6          4.65         10.83        11.82 o                         
  -5  -3   6         24.05         26.20         9.75 o                         
  -4  -3   6          0.90          0.09         1.67 o                         
  -3  -3   6          0.55          1.50         2.34 o                         
  -2  -3   6          0.06          1.18         1.66 o                         
  -1  -3   6         12.29          5.60         2.41 o                         
   0  -3   6         55.10         61.67         5.47 o                         
   1  -3   6         69.80         69.44         5.29 o                         
   2  -3   6          1.45          3.85         1.63 o                         
   3  -3   6          0.67          0.35         1.20 o                         
   4  -3   6         45.31         41.30         6.25 o                         
   5  -3   6        202.65        278.79        31.54 o                         
   6  -3   6          1.55          2.07         4.74 o                         
   7  -3   6          0.45          1.30         3.73 o                         
  -6  -2   6          2.00          3.52         5.13 o                         
  -5  -2   6          6.92          7.75         5.37 o                         
  -4  -2   6          8.66         10.15         7.42 o                         
  -3  -2   6         17.42          8.56         5.78 o                         
  -2  -2   6          1.74          2.42         1.63 o                         
  -1  -2   6        111.93         29.75         5.48 o                         
   0  -2   6          1.10          0.49         0.85 o                         
   1  -2   6        171.25        210.16         8.82 o                         
   2  -2   6        188.61        202.16        12.70 o                         
   3  -2   6         33.77         27.70         6.14 o                         
   4  -2   6         24.82         30.59         8.26 o                         
   5  -2   6         71.65         83.26        15.21 o                         
   6  -2   6          6.84          5.09         5.20 o                         
   7  -2   6          0.20          0.51         3.51 o                         
  -7  -1   6          1.33          2.59         5.12 o                         
  -6  -1   6          3.33          2.79         4.36 o                         
  -5  -1   6         11.31          8.81         5.08 o                         
  -4  -1   6         54.46         72.54        14.11 o                         
  -3  -1   6        152.62        207.07        26.95 o                         
  -2  -1   6        565.83        582.55        29.49 o                         
  -1  -1   6          0.43          0.76         0.96 o                         
   0  -1   6        312.23        328.82        15.21 o                         
   1  -1   6       1271.44       1264.26        42.37 o                         
   2  -1   6        365.19        388.48        20.79 o                         
   3  -1   6        115.37         88.67        13.92 o                         
   4  -1   6          0.49          1.56         5.18 o                         
   5  -1   6          5.67          1.49         4.67 o                         
   6  -1   6          0.15          0.05         3.05 o                         
   7  -1   6          0.20          0.23         3.98 o                         
  -7   0   6          0.06          0.62         2.57 o                         
  -6   0   6          4.19          2.37         3.91 o                         
  -5   0   6         36.96         29.76        10.93 o                         
  -4   0   6         67.96         69.50        13.43 o                         
  -3   0   6         35.49         62.71        12.05 o                         
  -2   0   6        186.34        190.07        15.14 o                         
  -1   0   6          0.24         -0.07         0.23 o                         
   0   0   6        268.75        224.04        13.79 o                         
   1   0   6        227.78        240.81        15.11 o                         
   2   0   6         12.61         12.43         5.47 o                         
   3   0   6          0.24         -0.40         2.31 o                         
   4   0   6          1.52          0.32         3.00 o                         
   5   0   6         62.16         48.10        12.65 o                         
   6   0   6          0.13          0.82         3.82 o                         
  -7   1   6          0.14          1.07         3.09 o                         
  -6   1   6          0.43          1.89         6.48 o                         
  -5   1   6         28.93         32.92        10.79 o                         
  -4   1   6          6.69          3.88         3.80 o                         
  -3   1   6        120.11         65.27        60.56 o                         
  -2   1   6          7.71          1.05         2.63 o                         
  -1   1   6          5.74          1.90         1.93 o                         
   0   1   6        523.12        511.04        24.05 o                         
   1   1   6        779.06        738.65        32.74 o                         
   2   1   6         99.04         96.99        13.21 o                         
   3   1   6        184.72        151.87        22.05 o                         
   4   1   6        168.12        133.37        20.74 o                         
   5   1   6         50.94         27.74        10.90 o                         
   6   1   6          0.45         -0.01         3.29 o                         
  -7   2   6         22.19         32.35         9.56 o                         
  -6   2   6         38.02         42.96        14.04 o                         
  -5   2   6         15.43          2.23         7.39 o                         
  -4   2   6         29.79          8.09        23.99 o                         
  -3   2   6         13.15          1.38         4.12 o                         
  -2   2   6        143.50        135.81        12.98 o                         
  -1   2   6        327.44        314.48        19.06 o                         
   0   2   6         24.30         41.12         7.45 o                         
   1   2   6          3.10          1.37         2.54 o                         
   2   2   6        143.88        148.19        21.13 o                         
   3   2   6        154.30        160.02        22.05 o                         
   4   2   6         20.32         18.40         8.73 o                         
   5   2   6          0.00         -0.07         4.01 o                         
   6   2   6          4.95          4.89         7.23 o                         
  -7   3   6          1.28         -0.04         4.21 o                         
  -6   3   6          0.06          0.84         4.42 o                         
  -5   3   6         17.41          2.05         9.79 o                         
  -3   3   6          1.03          0.19         2.07 o                         
  -2   3   6        134.44        151.04        13.09 o                         
  -1   3   6        565.21        598.86        56.23 o                         
   0   3   6          2.02          2.21         2.55 o                         
   1   3   6        572.56        517.78        56.19 o                         
   2   3   6        585.01        583.35        52.75 o                         
   3   3   6          0.21         -0.01         3.31 o                         
   4   3   6         15.16         14.43         9.65 o                         
   5   3   6         13.00         12.40        11.56 o                         
  -7   4   6          6.77         10.65         7.85 o                         
  -6   4   6         36.36         70.27        16.27 o                         
  -5   4   6         11.33          1.62         5.62 o                         
  -4   4   6          0.42          0.56         1.82 o                         
  -3   4   6          0.00          0.13         1.01 o                         
  -2   4   6          0.11         -0.12         2.20 o                         
  -1   4   6          5.21          6.67         2.51 o                         
   0   4   6          1.40          0.26         2.36 o                         
   1   4   6          1.43          0.94         2.23 o                         
   2   4   6        541.88        569.16        57.05 o                         
   3   4   6         15.34         12.42         8.48 o                         
   4   4   6         34.17         27.64        11.86 o                         
   5   4   6          4.10          5.57         8.48 o                         
  -7   5   6          0.03          1.33         5.64 o                         
  -6   5   6          0.06          1.73         6.00 o                         
  -5   5   6          0.61          0.06         1.30 o                         
  -4   5   6          3.32          2.08         3.67 o                         
  -3   5   6          0.83          0.66         1.67 o                         
  -2   5   6         27.18         31.89         5.63 o                         
  -1   5   6         18.64         19.72         4.91 o                         
   0   5   6          1.77          1.83         3.55 o                         
   1   5   6         99.44         89.50        16.57 o                         
   2   5   6          1.03          1.04         4.20 o                         
   3   5   6         30.25         28.61        12.00 o                         
   4   5   6          3.38          4.79         7.47 o                         
  -7   6   6          0.17          0.85         4.70 o                         
  -6   6   6          3.34          3.09         6.35 o                         
  -5   6   6          3.47          1.18         1.90 o                         
  -4   6   6         17.74         25.34         8.01 o                         
  -3   6   6        246.22        382.53        39.19 o                         
  -2   6   6          7.24          4.95         4.61 o                         
  -1   6   6          0.40          1.41         3.46 o                         
   0   6   6          0.12         -0.13         3.02 o                         
   1   6   6          4.29          3.61         4.22 o                         
   2   6   6         18.48         19.19        10.88 o                         
   3   6   6          0.88          0.07         4.09 o                         
  -5   7   6          0.39          1.47         3.90 o                         
  -4   7   6          2.04          1.58         3.19 o                         
  -3   7   6          1.71          2.93         3.31 o                         
  -2   7   6          9.60          9.77         4.66 o                         
  -1   7   6          3.62          2.65         3.27 o                         
   0   7   6          1.66          1.88         4.35 o                         
   1   7   6         10.76          9.63         8.70 o                         
   2   7   6         16.09         11.00         8.76 o                         
  -3   8   6         51.66         61.60         9.22 o                         
  -2   8   6         13.02         15.53         6.01 o                         
  -1   8   6          3.50          3.71         4.00 o                         
   0   8   6          5.44          6.91         6.38 o                         
   1   8   6          1.59          0.24         3.48 o                         
  -4   9   6          5.60          7.68         6.72 o                         
  -3   9   6          9.67         10.65         7.87 o                         
  -2   9   6          0.02          0.54         3.36 o                         
   0 -10   7          2.03          2.77         8.09 o                         
   1 -10   7          0.75          1.56         6.82 o                         
   2 -10   7         10.05         11.21         9.21 o                         
   3 -10   7          2.40          4.48         7.09 o                         
   4 -10   7          4.76          5.83         6.45 o                         
  -1  -9   7          2.88          1.21         6.47 o                         
   0  -9   7          0.11          1.06         4.24 o                         
   1  -9   7          6.76         10.44         7.93 o                         
   2  -9   7          2.49          2.89         8.06 o                         
   3  -9   7          2.83          6.86         8.28 o                         
   4  -9   7          0.29          1.30         6.08 o                         
   6  -9   7          0.00          1.34         4.11 o                         
  -3  -8   7          0.11          0.01         2.89 o                         
  -2  -8   7          1.40          0.17         1.81 o                         
  -1  -8   7          7.03          2.78         4.23 o                         
   0  -8   7          0.06          0.52         3.09 o                         
   1  -8   7         43.99         39.59        17.44 o                         
   2  -8   7          0.81          1.38         4.99 o                         
   3  -8   7          2.05          3.38         5.96 o                         
   4  -8   7          0.01          0.72         2.42 o                         
   5  -8   7         20.77         11.88        21.48 o                         
   6  -8   7          0.76          0.50         2.22 o                         
  -3  -7   7          0.60          0.48         1.36 o                         
  -2  -7   7         20.85         14.47         8.01 o                         
  -1  -7   7         22.81         24.09         6.15 o                         
   0  -7   7         48.59         46.42         7.08 o                         
   1  -7   7         14.55         19.55         9.23 o                         
   2  -7   7          2.83          5.06        11.09 o                         
   3  -7   7          0.17          0.42         1.59 o                         
   4  -7   7          0.98          0.11         2.52 o                         
   5  -7   7          1.08          1.28         4.06 o                         
   6  -7   7          0.92          1.36         3.74 o                         
   7  -7   7          0.14          1.97         5.40 o                         
  -4  -6   7          0.18          1.81         4.79 o                         
  -3  -6   7         47.81         45.54        18.87 o                         
  -2  -6   7         29.93         35.46         7.82 o                         
  -1  -6   7         11.57          5.51         4.91 o                         
   0  -6   7          0.57          0.04         1.01 o                         
   1  -6   7         36.62         53.54        11.53 o                         
   2  -6   7          1.71          3.25         4.92 o                         
   3  -6   7          3.95          2.22         4.17 o                         
   4  -6   7         55.04         75.76        14.65 o                         
   6  -6   7          5.49         -0.54         2.86 o                         
   7  -6   7          4.30          0.87         3.83 o                         
  -5  -5   7          6.98          9.57        11.95 o                         
  -4  -5   7         11.40         12.11        10.40 o                         
  -3  -5   7         11.30          8.15         4.87 o                         
  -2  -5   7          0.38          2.14         1.97 o                         
  -1  -5   7         13.60         12.08         3.63 o                         
   0  -5   7          5.25          2.99         1.65 o                         
   1  -5   7          1.53          1.29         1.10 o                         
   2  -5   7         15.26         24.86        17.58 o                         
   3  -5   7         20.31         22.90        10.13 o                         
   4  -5   7         10.06         12.53        13.92 o                         
   5  -5   7         38.56         49.52        19.69 o                         
   6  -5   7          0.45          0.33         1.37 o                         
   7  -5   7          1.45          0.83         3.32 o                         
  -5  -4   7         14.88         12.41        14.04 o                         
  -4  -4   7         28.67         27.26        10.11 o                         
  -3  -4   7          4.77          5.48         8.38 o                         
  -2  -4   7        101.03         94.67        17.36 o                         
  -1  -4   7         13.15          8.34         3.65 o                         
   0  -4   7          0.36          0.20         1.27 o                         
   1  -4   7       1264.82       1530.85        65.57 o                         
   2  -4   7         75.83         82.99         8.35 o                         
   3  -4   7         26.62         30.41         4.49 o                         
   4  -4   7        179.31        246.26        18.82 o                         
   5  -4   7        349.28        445.94        36.29 o                         
   6  -4   7          2.92          6.15         4.47 o                         
   7  -4   7          1.33          0.92         4.03 o                         
  -6  -3   7          0.01          0.16         2.90 o                         
  -5  -3   7          8.67          8.03         5.83 o                         
  -4  -3   7         10.63         17.39         6.13 o                         
  -3  -3   7         26.28         30.65         9.09 o                         
  -2  -3   7         53.93         65.16        11.54 o                         
  -1  -3   7         49.78         11.24        14.81 o                         
   0  -3   7          2.96          6.95         2.42 o                         
   1  -3   7       1217.99       1396.76        48.43 o                         
   2  -3   7        436.52        573.44        18.95 o                         
   3  -3   7        102.74        130.22        12.29 o                         
   4  -3   7        236.77        236.68        30.79 o                         
   5  -3   7         40.00         32.06         8.83 o                         
   6  -3   7          0.06          0.31         2.39 o                         
   7  -3   7          2.31          2.08         4.01 o                         
  -6  -2   7          0.08         -0.27         3.71 o                         
  -5  -2   7         15.25         22.39         7.34 o                         
  -4  -2   7         83.34        104.42        18.77 o                         
  -3  -2   7         12.10          2.37         3.34 o                         
  -2  -2   7         68.54         71.77        10.01 o                         
  -1  -2   7         41.14         16.98        14.99 o                         
   0  -2   7        222.43        236.54        10.22 o                         
   1  -2   7        701.91        671.63        38.09 o                         
   2  -2   7        308.24        374.73        19.42 o                         
   3  -2   7         33.25         22.65         5.65 o                         
   4  -2   7        258.80        269.19        28.41 o                         
   5  -2   7          1.82          0.17         2.75 o                         
   6  -2   7         25.81         33.17        11.31 o                         
   7  -2   7          8.81         14.99        10.28 o                         
  -6  -1   7          1.17          1.47         3.11 o                         
  -5  -1   7          0.57          1.19         5.44 o                         
  -4  -1   7          1.71          3.84         4.87 o                         
  -3  -1   7         86.55         73.13        13.81 o                         
  -2  -1   7       1625.04       1620.37        60.54 o                         
  -1  -1   7        818.95        903.87        35.98 o                         
   0  -1   7        104.35         78.40         5.95 o                         
   1  -1   7          3.60          6.23         2.80 o                         
   2  -1   7         67.31         70.10         9.95 o                         
   3  -1   7         31.15         38.29         8.23 o                         
   4  -1   7         17.78         18.06        35.43 o                         
   5  -1   7          0.13          0.25         3.37 o                         
   6  -1   7          1.13          0.65         3.56 o                         
   7  -1   7          2.86          2.22         6.28 o                         
  -7   0   7          0.81          1.39         3.52 o                         
  -6   0   7          2.35          2.01         7.04 o                         
  -5   0   7         15.51         17.14         8.82 o                         
  -4   0   7          1.58          2.32         4.18 o                         
  -3   0   7         34.77         48.68        10.73 o                         
  -2   0   7         58.58         96.94        12.02 o                         
  -1   0   7         72.72         26.93         2.94 o                         
   0   0   7         30.58         24.37         5.73 o                         
   1   0   7          4.68          4.49         2.99 o                         
   2   0   7        177.77        177.19        15.29 o                         
   3   0   7         15.19          9.77         6.02 o                         
   4   0   7         37.44         39.21        11.39 o                         
   5   0   7         29.50         19.58         8.84 o                         
   6   0   7         12.96          8.09         8.02 o                         
  -7   1   7          0.02          0.73         3.11 o                         
  -6   1   7          0.36          1.39         4.83 o                         
  -5   1   7          6.96          3.49         8.76 o                         
  -4   1   7          0.10          0.13         0.67 o                         
  -3   1   7        114.79        156.03        21.51 o                         
  -2   1   7        493.74        514.81        27.51 o                         
  -1   1   7          5.99          2.79         2.50 o                         
   0   1   7          9.71         10.02         3.93 o                         
   1   1   7         33.48         36.88         7.71 o                         
   2   1   7        221.19        190.41        24.75 o                         
   3   1   7          0.01          1.19         5.27 o                         
   4   1   7         40.67         46.20        13.97 o                         
   5   1   7          1.67          1.25         5.26 o                         
   6   1   7          1.16          0.97         5.76 o                         
  -7   2   7          6.68          7.78         8.42 o                         
  -6   2   7         21.58         25.09        11.02 o                         
  -5   2   7         12.31         18.06         8.92 o                         
  -4   2   7          1.53          0.89         2.82 o                         
  -3   2   7          1.70          0.18         0.87 o                         
  -2   2   7         23.11         30.16         6.98 o                         
  -1   2   7        125.65        121.07        12.47 o                         
   0   2   7         26.30         18.59         5.47 o                         
   1   2   7          3.39          4.13         3.42 o                         
   2   2   7         57.10         43.57        10.82 o                         
   3   2   7         53.95         44.14        11.96 o                         
   4   2   7         10.41          5.00         5.22 o                         
   5   2   7          0.36         -0.41         3.81 o                         
   6   2   7          4.04          1.17         6.36 o                         
  -7   3   7          0.35          2.38         7.57 o                         
  -6   3   7          2.04          9.71         7.56 o                         
  -5   3   7          0.01          0.21         3.34 o                         
  -4   3   7          0.47          0.88         1.71 o                         
  -3   3   7          0.41          0.30         1.40 o                         
  -2   3   7        194.50        208.26        20.50 o                         
  -1   3   7          8.00          3.84         3.77 o                         
   0   3   7         11.36         15.61         5.79 o                         
   1   3   7         84.57         75.47        13.75 o                         
   2   3   7        329.69        284.96        32.31 o                         
   3   3   7         36.88         41.29        12.31 o                         
   4   3   7          3.33          1.41         5.89 o                         
   5   3   7          5.09          3.54         8.34 o                         
  -7   4   7         10.44         11.04         8.77 o                         
  -6   4   7         14.82         20.52        10.40 o                         
  -5   4   7          2.44          6.30         5.61 o                         
  -4   4   7          2.61          2.83         3.81 o                         
  -3   4   7          7.61          8.76         4.38 o                         
  -2   4   7        224.13        243.09        23.71 o                         
  -1   4   7         72.21         65.40        12.46 o                         
   0   4   7          2.29          0.85         2.07 o                         
   1   4   7         78.04         73.57        15.07 o                         
   2   4   7        258.95        258.59        32.54 o                         
   3   4   7          2.21          2.13         4.20 o                         
   4   4   7          0.02          1.60         5.76 o                         
  -7   5   7          1.93          6.80         7.88 o                         
  -6   5   7          0.00          0.26         3.05 o                         
  -5   5   7          0.06         -0.04         2.80 o                         
  -4   5   7         12.98          6.63         6.65 o                         
  -3   5   7         12.32          6.05         3.12 o                         
  -2   5   7          2.48          4.29         2.37 o                         
  -1   5   7          0.94          2.69         3.17 o                         
   0   5   7          3.69          3.80         5.38 o                         
   1   5   7        293.72        279.69        33.32 o                         
   2   5   7          0.09          1.17         5.41 o                         
   3   5   7          4.00          6.41         7.36 o                         
   4   5   7          0.78          1.70         6.74 o                         
  -6   6   7          2.83          5.39         5.72 o                         
  -5   6   7         14.38         27.67         9.56 o                         
  -4   6   7         31.99         36.37        30.38 o                         
  -3   6   7         39.60         38.50         7.41 o                         
  -2   6   7          3.53          3.34         5.25 o                         
  -1   6   7          3.50          4.10         6.35 o                         
   0   6   7          2.86          1.73         3.80 o                         
   1   6   7         16.29         13.78         8.47 o                         
   2   6   7          1.92          0.71         3.89 o                         
   3   6   7         25.19         25.76        13.08 o                         
  -5   7   7          0.54          0.40         2.53 o                         
  -4   7   7         15.51         26.93         9.57 o                         
  -3   7   7          0.96          0.29         2.04 o                         
  -2   7   7          3.83          3.64         3.09 o                         
  -1   7   7         11.99         10.84         6.28 o                         
   0   7   7          3.39          4.32         4.76 o                         
   1   7   7         22.10         17.14         9.86 o                         
   2   7   7          5.24          5.61         6.40 o                         
  -4   8   7          7.51          9.32         4.50 o                         
  -3   8   7         41.89         51.26         9.07 o                         
  -2   8   7          2.92          3.68         4.49 o                         
  -1   8   7          0.00         -0.27         2.37 o                         
   0   8   7          1.55          1.54         4.65 o                         
   1   8   7          6.52          5.07         6.28 o                         
  -3   9   7          0.06          1.81         6.40 o                         
  -2   9   7          1.62          2.14         6.83 o                         
   0 -10   8          0.01          0.98         4.86 o                         
   1 -10   8         14.92         22.92        12.25 o                         
   2 -10   8          0.80          1.16         4.21 o                         
   3 -10   8          4.32          8.22         8.45 o                         
   4 -10   8          1.08          0.34         4.04 o                         
   5 -10   8          2.83          0.86         6.40 o                         
  -1  -9   8          4.96          6.17         8.34 o                         
   0  -9   8          0.91          1.05         4.46 o                         
   1  -9   8         19.44         31.88        11.98 o                         
   2  -9   8          3.59          1.78         5.54 o                         
   3  -9   8          0.25          0.08         3.33 o                         
   4  -9   8         10.38         16.84         9.40 o                         
   5  -9   8          3.50         -0.04         3.85 o                         
   6  -9   8          1.82          0.42         3.28 o                         
  -2  -8   8          2.00          1.88         3.52 o                         
  -1  -8   8          0.78          0.39         3.57 o                         
   0  -8   8          1.48          3.01         7.40 o                         
   1  -8   8        311.98        454.01        35.29 o                         
   2  -8   8          8.16          8.29         6.99 o                         
   3  -8   8         10.06         26.83        10.78 o                         
   4  -8   8          5.20          6.06        10.10 o                         
   5  -8   8          0.56         -0.13         1.86 o                         
   6  -8   8          0.79          0.47         2.25 o                         
  -3  -7   8         12.37          7.45         7.10 o                         
  -2  -7   8         13.10          9.74         6.67 o                         
  -1  -7   8          1.01          0.01         1.39 o                         
   0  -7   8          0.15          0.14         1.32 o                         
   1  -7   8         64.61         58.77        14.23 o                         
   2  -7   8         44.54         53.58        12.57 o                         
   3  -7   8         15.03         26.10        22.47 o                         
   4  -7   8         81.52         97.46        31.61 o                         
   5  -7   8         21.54         23.03        25.14 o                         
   6  -7   8          0.00          0.06         1.60 o                         
  -4  -6   8          3.79          6.58         7.78 o                         
  -3  -6   8          3.49          5.64         7.60 o                         
  -2  -6   8          8.43          8.85         5.04 o                         
  -1  -6   8          6.61          8.40         3.63 o                         
   0  -6   8         99.60        112.10        10.95 o                         
   1  -6   8         88.75        111.88        16.44 o                         
   2  -6   8          4.01          7.98         8.75 o                         
   3  -6   8         18.73         27.23        11.61 o                         
   4  -6   8         44.52         58.47        43.82 o                         
   6  -6   8          0.26         -0.18         3.19 o                         
   7  -6   8          2.13          1.08         3.68 o                         
  -5  -5   8         12.61         10.63        10.34 o                         
  -4  -5   8          1.33          0.60         2.18 o                         
  -3  -5   8          5.28          6.81         4.99 o                         
  -2  -5   8          6.18         10.76         3.88 o                         
  -1  -5   8         16.72         23.06         3.98 o                         
   0  -5   8         12.29         12.32         3.21 o                         
   1  -5   8          5.55         11.96         2.89 o                         
   2  -5   8         90.43         91.50        23.98 o                         
   3  -5   8          6.60          6.93         6.52 o                         
   4  -5   8          9.11          9.35        10.42 o                         
   5  -5   8          0.63          0.22         1.53 o                         
   6  -5   8          0.00          0.21         2.69 o                         
   7  -5   8          0.57          0.70         3.35 o                         
  -5  -4   8          0.03         -0.01         3.31 o                         
  -4  -4   8          7.91         12.35         6.92 o                         
  -3  -4   8         11.42         15.05         5.72 o                         
  -2  -4   8          7.37         11.36         4.19 o                         
  -1  -4   8         11.82          4.09         2.10 o                         
   0  -4   8        148.69        219.66        18.02 o                         
   1  -4   8         25.10         23.49        22.14 o                         
   2  -4   8          7.61          8.74         2.26 o                         
   3  -4   8          6.73          3.96         2.09 o                         
   4  -4   8         88.35        126.84        13.18 o                         
   5  -4   8         76.54         76.61        13.70 o                         
   6  -4   8          0.21          1.00         3.22 o                         
   7  -4   8          0.58          0.86         5.24 o                         
  -6  -3   8          1.31          3.21         5.24 o                         
  -5  -3   8          0.00          1.10         2.87 o                         
  -4  -3   8         24.55         29.34         7.74 o                         
  -3  -3   8         34.38         35.61        10.75 o                         
  -2  -3   8         26.75         26.10         4.62 o                         
  -1  -3   8          7.97          6.52         5.19 o                         
   0  -3   8         12.43         27.93         3.86 o                         
   1  -3   8         92.75        109.42         7.18 o                         
   2  -3   8          4.07          2.89         1.81 o                         
   3  -3   8         38.80         29.69         4.61 o                         
   4  -3   8        562.00        700.12        55.10 o                         
   5  -3   8         13.27         18.25         8.18 o                         
   6  -3   8          0.39          2.68         5.56 o                         
   7  -3   8          6.75         11.83         6.10 o                         
  -6  -2   8          0.01          0.64         2.59 o                         
  -5  -2   8          1.17          1.57         4.19 o                         
  -4  -2   8          5.31          1.93         5.54 o                         
  -3  -2   8          2.40          4.38         5.22 o                         
  -2  -2   8          3.11         12.90         2.82 o                         
   0  -2   8        417.94        602.02        32.73 o                         
   1  -2   8         19.23         20.23         3.52 o                         
   2  -2   8        116.12        127.46        11.57 o                         
   3  -2   8          0.01         -0.12         1.72 o                         
   4  -2   8        336.03        453.87        42.94 o                         
   5  -2   8         17.49         13.11         7.46 o                         
   6  -2   8          0.53          0.66         2.96 o                         
   7  -2   8          0.35          1.06         4.36 o                         
  -6  -1   8         11.61         18.31         7.36 o                         
  -5  -1   8         36.14         41.22        12.77 o                         
  -4  -1   8          0.86          6.86         6.48 o                         
  -3  -1   8          3.49          1.55         3.63 o                         
  -2  -1   8        954.03       1187.31        52.12 o                         
   0  -1   8        354.85        341.46        12.38 o                         
   1  -1   8        420.31        568.01        26.47 o                         
   2  -1   8        250.04        330.39        20.71 o                         
   3  -1   8          0.87          0.11         2.34 o                         
   4  -1   8        121.09        131.99        19.24 o                         
   5  -1   8          6.97         12.63         8.04 o                         
   6  -1   8          0.35          1.01         3.54 o                         
  -7   0   8          0.07          0.53         2.91 o                         
  -6   0   8          0.01          0.12         3.30 o                         
  -5   0   8         11.41         20.25        10.09 o                         
  -4   0   8         23.22          8.84         6.36 o                         
  -3   0   8         34.58         32.32         8.75 o                         
  -2   0   8        704.05        693.73        36.54 o                         
  -1   0   8         12.28          4.30         3.46 o                         
   0   0   8         82.06         92.44        11.34 o                         
   1   0   8         44.51         44.98         8.35 o                         
   2   0   8        138.13        119.51        17.12 o                         
   3   0   8        127.32        135.06        18.19 o                         
   4   0   8          0.42         -0.20         3.46 o                         
   5   0   8          1.37          3.68         5.37 o                         
   6   0   8          7.29          4.44         6.33 o                         
  -7   1   8          5.69          9.76         6.32 o                         
  -6   1   8          0.16          0.00         3.34 o                         
  -5   1   8          9.69         14.96         8.86 o                         
  -4   1   8         22.19         16.56         7.75 o                         
  -3   1   8        413.79        506.04        56.11 o                         
  -2   1   8        105.74         99.26        13.33 o                         
  -1   1   8         27.02         25.58         6.35 o                         
   0   1   8         13.96         16.75         5.78 o                         
   1   1   8         78.99         73.66        11.42 o                         
   2   1   8        137.97        128.13        19.05 o                         
   3   1   8          3.19          0.73         4.63 o                         
   4   1   8         28.54         23.89        10.86 o                         
   5   1   8         12.16         12.22         7.77 o                         
   6   1   8          1.70          0.12         4.19 o                         
  -7   2   8          0.20          1.72         6.08 o                         
  -6   2   8         12.84         11.89         8.03 o                         
  -5   2   8         16.35         15.61         8.77 o                         
  -4   2   8         40.37         77.56        14.39 o                         
  -3   2   8          8.44          5.19         4.38 o                         
  -2   2   8         63.22         35.59         7.67 o                         
  -1   2   8         81.46         78.38        11.65 o                         
   0   2   8          1.77          0.09         2.65 o                         
   1   2   8         19.88         19.46         6.78 o                         
   2   2   8          5.65         10.36         6.61 o                         
   3   2   8          0.18          0.41         3.46 o                         
   4   2   8         12.98          7.40         6.50 o                         
   5   2   8          0.15          1.28         5.89 o                         
  -7   3   8          0.16          0.13         3.95 o                         
  -6   3   8          2.79          4.25         9.19 o                         
  -5   3   8          0.26          0.70         3.45 o                         
  -4   3   8          4.22          5.48         5.07 o                         
  -3   3   8        100.50        133.54        17.91 o                         
  -2   3   8         13.38         14.85         4.92 o                         
  -1   3   8         17.78         17.21         6.13 o                         
   0   3   8         23.72         21.02         6.74 o                         
   1   3   8          0.02         -0.10         2.83 o                         
   2   3   8          3.87          3.07         4.99 o                         
   3   3   8          3.19          3.95         6.02 o                         
   4   3   8         46.75         37.93        13.16 o                         
   5   3   8         15.96         17.04        12.84 o                         
  -7   4   8          7.50          8.58         9.14 o                         
  -6   4   8          9.95         11.86         8.80 o                         
  -5   4   8          1.67          3.25         5.94 o                         
  -4   4   8          0.24         -0.31         3.18 o                         
  -3   4   8         11.95         11.12         3.39 o                         
  -2   4   8         37.66         37.97         5.55 o                         
  -1   4   8         20.83         26.02         7.95 o                         
   0   4   8          1.21          0.27         2.59 o                         
   1   4   8        447.69        453.28        46.88 o                         
   2   4   8         18.05         11.08         9.01 o                         
   3   4   8          2.38          2.56         6.83 o                         
   4   4   8          1.31          0.24         3.71 o                         
  -7   5   8          0.17          0.36         3.89 o                         
  -6   5   8          2.24          6.09         6.70 o                         
  -5   5   8          0.92          0.33         3.20 o                         
  -4   5   8         23.07         46.30        10.71 o                         
  -3   5   8          4.82          4.34         6.63 o                         
  -2   5   8         46.91         50.93         7.48 o                         
  -1   5   8          1.45          1.88         5.98 o                         
   0   5   8        127.21        123.36        19.07 o                         
   1   5   8         34.83         22.26         9.98 o                         
   2   5   8          0.29          0.51         3.89 o                         
   3   5   8          6.95          5.46         6.89 o                         
   4   5   8         33.18         29.78        13.45 o                         
  -6   6   8          3.99          5.83         5.29 o                         
  -5   6   8         11.29         13.50         8.13 o                         
  -4   6   8         45.76         71.01        13.81 o                         
  -3   6   8          8.65         11.36         4.56 o                         
  -2   6   8          4.05          5.11         4.61 o                         
  -1   6   8         14.75          9.28         6.10 o                         
   0   6   8          0.10          0.84         4.49 o                         
   1   6   8         16.69         17.07         9.73 o                         
   2   6   8          0.22          0.16         4.04 o                         
   3   6   8          2.74          0.55         3.99 o                         
  -5   7   8         15.52         26.43         9.83 o                         
  -4   7   8         11.13         16.41         8.02 o                         
  -3   7   8          6.40          3.67         3.37 o                         
  -2   7   8         10.74          8.41         4.14 o                         
  -1   7   8         15.96         13.92         8.39 o                         
   0   7   8         24.95         17.28        10.30 o                         
   1   7   8          1.67          2.26         5.71 o                         
   2   7   8         22.34         18.84        11.42 o                         
  -3   8   8          9.61         13.25         5.33 o                         
  -2   8   8          0.99          0.06         2.06 o                         
  -1   8   8          0.65          1.75         5.49 o                         
   0   8   8          0.01          0.00         3.28 o                         
   0 -10   9          1.34         -0.22         4.20 o                         
   1 -10   9          4.24          6.67         8.89 o                         
   2 -10   9          2.58          3.70         8.53 o                         
   3 -10   9          1.96          3.46         8.64 o                         
   4 -10   9          0.22          0.20         4.03 o                         
  -1  -9   9          0.01          2.17         6.52 o                         
   0  -9   9          9.51         13.83         9.18 o                         
   1  -9   9          0.04          2.63         8.02 o                         
   2  -9   9          0.08          0.51         3.58 o                         
   3  -9   9          1.64          0.94         3.92 o                         
   4  -9   9          0.60         -0.25         4.06 o                         
   5  -9   9          0.22          0.95         4.70 o                         
  -2  -8   9          5.62          3.09         7.05 o                         
  -1  -8   9          4.26          3.82         6.87 o                         
   0  -8   9          5.42          2.70         6.51 o                         
   1  -8   9          3.65          7.11         8.24 o                         
   2  -8   9         17.53         31.66        11.39 o                         
   3  -8   9          5.14          3.98         5.88 o                         
   4  -8   9         12.03         14.71        15.07 o                         
   5  -8   9          0.08          0.40         2.37 o                         
   6  -8   9          1.73         -0.11         3.46 o                         
  -3  -7   9          1.32          0.45         2.07 o                         
  -2  -7   9          0.24          1.06         2.59 o                         
  -1  -7   9         24.11         25.40         7.24 o                         
   0  -7   9        145.48        201.06        26.63 o                         
   1  -7   9        140.83        194.89        25.82 o                         
   2  -7   9         14.40         13.47         7.88 o                         
   3  -7   9          0.77          0.06         4.31 o                         
   4  -7   9          6.88          6.62         7.42 o                         
   5  -7   9          0.79          0.67         2.14 o                         
   6  -7   9          0.57         -0.05         3.18 o                         
  -4  -6   9          1.53          3.31         6.20 o                         
  -3  -6   9          2.65          5.59         8.94 o                         
  -2  -6   9         14.96          7.52         4.01 o                         
  -1  -6   9          4.55          6.32         4.66 o                         
   0  -6   9         85.01        147.85        11.11 o                         
   1  -6   9          9.08         11.91         7.35 o                         
   2  -6   9          5.80          3.91         5.28 o                         
   3  -6   9         28.12         27.32        25.16 o                         
   4  -6   9          1.54          0.50         1.99 o                         
   5  -6   9          3.62         -0.18         3.29 o                         
   6  -6   9         11.51          0.29         2.98 o                         
   7  -6   9          1.02          0.57         3.16 o                         
  -5  -5   9          9.38          8.78        11.64 o                         
  -4  -5   9          0.54          0.49         1.69 o                         
  -3  -5   9         63.13         46.61        11.21 o                         
  -2  -5   9        128.70        131.94        14.24 o                         
  -1  -5   9         13.88         15.79         4.20 o                         
   0  -5   9          0.00          1.37         1.46 o                         
   1  -5   9          6.54         14.19         3.15 o                         
   2  -5   9         15.02         22.58         7.77 o                         
   3  -5   9          7.43         16.79        12.29 o                         
   4  -5   9         57.04         62.58        14.45 o                         
   5  -5   9          1.23          0.20         1.34 o                         
   6  -5   9          0.11          0.28         2.52 o                         
   7  -5   9          2.21          0.26         3.34 o                         
  -5  -4   9          0.67          0.58         2.42 o                         
  -4  -4   9         30.11         31.14         7.86 o                         
  -3  -4   9         54.85         81.13        16.22 o                         
  -2  -4   9         63.51         55.38        10.30 o                         
  -1  -4   9         10.78         15.36        10.73 o                         
   0  -4   9          0.00          0.21         1.15 o                         
   1  -4   9         69.88         89.72        10.55 o                         
   2  -4   9          5.51          4.00         1.87 o                         
   3  -4   9         18.59         21.85         5.15 o                         
   4  -4   9         92.67         95.21        17.18 o                         
   5  -4   9         16.37         18.64         5.35 o                         
   6  -4   9          0.01          0.33         2.64 o                         
   7  -4   9          0.02         -0.05         3.62 o                         
  -6  -3   9          4.64          5.64         5.18 o                         
  -5  -3   9          3.27          4.00         4.76 o                         
  -4  -3   9          7.77          6.34         6.92 o                         
  -3  -3   9          6.64         10.20         7.39 o                         
  -2  -3   9          6.76         16.38         3.76 o                         
   0  -3   9        175.19        204.70        10.17 o                         
   1  -3   9          0.19          1.25         1.10 o                         
   2  -3   9          0.33          0.29         1.20 o                         
   3  -3   9        204.79        250.97        21.21 o                         
   4  -3   9          0.79         -0.24         2.43 o                         
   5  -3   9          4.80          5.87         5.04 o                         
   6  -3   9          3.64          7.65         6.81 o                         
   7  -3   9          2.05          4.83         6.04 o                         
  -6  -2   9          0.41          1.58         3.93 o                         
  -5  -2   9          2.52          2.74         7.32 o                         
  -4  -2   9          2.24          8.21         6.75 o                         
  -3  -2   9         13.71         21.72         8.45 o                         
  -2  -2   9         16.53         11.47         2.83 o                         
  -1  -2   9         60.64         67.08        10.20 o                         
   0  -2   9        506.47        476.39        22.00 o                         
   1  -2   9         38.02         43.22         4.99 o                         
   2  -2   9        198.48        184.08        22.16 o                         
   3  -2   9         26.10         35.53         7.88 o                         
   4  -2   9         83.89        105.30        17.40 o                         
   5  -2   9         12.18         10.65         6.20 o                         
   6  -2   9          0.00          0.15         2.72 o                         
  -6  -1   9          1.47          1.06         4.42 o                         
  -5  -1   9         17.49         38.27        12.89 o                         
  -4  -1   9         33.24         36.66        11.93 o                         
  -3  -1   9          1.31         -0.04         2.85 o                         
  -2  -1   9        264.44        451.90        50.11 o                         
   0  -1   9        621.84        557.77        33.25 o                         
   1  -1   9        106.63        121.79        12.18 o                         
   2  -1   9         27.77         22.65         6.37 o                         
   3  -1   9         61.31         64.99        11.75 o                         
   4  -1   9          2.39          0.66         3.52 o                         
   5  -1   9          0.23          1.67         5.28 o                         
   6  -1   9          3.57          8.67         7.81 o                         
  -7   0   9          1.50          0.75         3.13 o                         
  -6   0   9          0.01          0.26         3.42 o                         
  -5   0   9          7.32         13.35         8.22 o                         
  -4   0   9          1.87          0.57         3.05 o                         
  -3   0   9         52.23         80.05        14.54 o                         
  -2   0   9        963.88       1341.43       134.95 o                         
  -1   0   9         68.17          1.58        22.59 o                         
   0   0   9        562.02        605.50        30.11 o                         
   1   0   9        778.09        876.05        38.91 o                         
   2   0   9         72.19         86.23        14.28 o                         
   3   0   9          1.28         -0.10         2.82 o                         
   4   0   9         87.82         66.32        15.13 o                         
   5   0   9         12.25          8.44         6.97 o                         
   6   0   9          2.20          3.86         9.03 o                         
  -7   1   9          0.04         -0.43         4.28 o                         
  -6   1   9          9.62         21.47        10.68 o                         
  -5   1   9          0.53          0.22         3.42 o                         
  -4   1   9         44.24         56.94        13.07 o                         
  -3   1   9          0.53          5.97         5.06 o                         
  -2   1   9         20.83         22.72         6.52 o                         
  -1   1   9         22.84         18.81         5.15 o                         
   0   1   9        165.73        167.59        15.40 o                         
   1   1   9        161.08        195.60        24.90 o                         
   2   1   9          0.27          1.32         2.96 o                         
   3   1   9         41.34         35.20        10.03 o                         
   4   1   9         59.46         52.10        14.06 o                         
   5   1   9          4.33          6.81         7.34 o                         
   6   1   9          0.51          0.22         4.28 o                         
  -7   2   9          1.35          2.71         7.85 o                         
  -6   2   9          0.02          0.10         3.73 o                         
  -5   2   9         17.03         22.57         9.67 o                         
  -4   2   9         28.07         29.79         9.87 o                         
  -3   2   9          4.82          1.70         3.01 o                         
  -2   2   9         72.87        140.05        19.99 o                         
  -1   2   9         26.38         46.72        10.35 o                         
   0   2   9        106.56        125.06        18.16 o                         
   1   2   9          0.01          0.91         3.83 o                         
   2   2   9         51.57         50.00        11.40 o                         
   3   2   9         21.11         15.65         8.79 o                         
   4   2   9         24.97         23.64        11.45 o                         
   5   2   9         20.05         18.65        11.50 o                         
  -7   3   9          0.36          0.50         4.24 o                         
  -6   3   9          0.24          1.43         6.07 o                         
  -5   3   9          2.24          4.14         4.61 o                         
  -4   3   9         48.17         51.71        12.23 o                         
  -3   3   9         36.77         47.29        10.94 o                         
  -2   3   9          0.53          0.94         4.19 o                         
  -1   3   9         48.38         65.36        12.50 o                         
   0   3   9         30.38         30.21         8.46 o                         
   1   3   9          0.10         -0.21         3.80 o                         
   2   3   9          0.78          0.64         3.52 o                         
   3   3   9          0.63          0.84         5.20 o                         
   4   3   9          1.74          3.85         8.73 o                         
   5   3   9          0.48          1.15         6.22 o                         
  -7   4   9          3.99          4.50         6.79 o                         
  -6   4   9          6.32          8.25         8.22 o                         
  -5   4   9          2.18          3.71         5.21 o                         
  -4   4   9          0.79          4.84        10.85 o                         
  -3   4   9          1.64          4.47         3.32 o                         
  -2   4   9          8.60          8.78         5.66 o                         
  -1   4   9          0.01          0.26         2.81 o                         
   0   4   9         13.73         14.26         6.13 o                         
   1   4   9          2.13          2.42         8.06 o                         
   2   4   9         14.45         14.61         9.84 o                         
   3   4   9          1.79          2.18         6.19 o                         
   4   4   9          0.00          0.85         5.67 o                         
  -6   5   9          1.59          0.25         3.27 o                         
  -5   5   9          3.02          6.76         6.29 o                         
  -4   5   9         22.30         13.74         7.63 o                         
  -3   5   9          0.07          0.04         1.19 o                         
  -2   5   9          1.13          2.55         6.13 o                         
  -1   5   9         19.81         25.17         9.28 o                         
   0   5   9         34.67         35.69        10.86 o                         
   1   5   9         14.62         15.34         8.96 o                         
   2   5   9          0.67          0.70         3.77 o                         
   3   5   9          6.10          3.95         8.76 o                         
  -6   6   9          0.18          0.14         3.27 o                         
  -5   6   9          4.53         12.89         8.04 o                         
  -4   6   9          0.10         -0.17         3.13 o                         
  -3   6   9          2.89          1.54         2.46 o                         
  -2   6   9          0.58          0.57         3.09 o                         
  -1   6   9          5.45          5.97         5.11 o                         
   0   6   9          9.80          6.27         6.43 o                         
   1   6   9          0.25          0.11         3.67 o                         
   2   6   9         10.85          9.93         9.06 o                         
  -5   7   9         16.21         27.52        10.84 o                         
  -4   7   9          1.18         -0.20         2.40 o                         
  -3   7   9          0.03          0.62         2.40 o                         
  -2   7   9          4.51          3.60         5.32 o                         
  -1   7   9         20.90         21.03        10.65 o                         
   0   7   9         17.25         17.86        10.11 o                         
   1   7   9         16.17         17.37         9.62 o                         
  -4   8   9          2.65          2.18         5.75 o                         
  -3   8   9          1.73          2.01         5.99 o                         
  -2   8   9          6.09          4.87         6.00 o                         
  -1   8   9          0.08          0.33         3.33 o                         
   0   8   9          0.01          0.16         3.69 o                         
   0 -10  10          0.01         -0.03         4.10 o                         
   1 -10  10          0.82          0.63         4.65 o                         
   2 -10  10          0.53          0.92         7.05 o                         
   3 -10  10          0.07          0.76         5.67 o                         
   4 -10  10          0.69          2.52         8.57 o                         
  -1  -9  10          0.67          1.28         6.35 o                         
   0  -9  10          1.51          0.65         4.10 o                         
   1  -9  10          0.32          0.17         3.74 o                         
   2  -9  10          0.47          0.58         3.42 o                         
   3  -9  10          2.00          3.29         7.09 o                         
   4  -9  10         20.67         41.83        19.67 o                         
   5  -9  10          0.43          0.03         2.46 o                         
  -2  -8  10          0.00          0.12         3.23 o                         
  -1  -8  10          0.00          1.03         5.86 o                         
   0  -8  10         34.18         43.06        13.73 o                         
   1  -8  10         14.00         17.32         9.46 o                         
   2  -8  10          2.39          1.96         5.64 o                         
   3  -8  10          1.02          2.38         5.36 o                         
   4  -8  10          1.87          2.84         6.69 o                         
   5  -8  10          2.29          0.27         3.69 o                         
   6  -8  10          0.34         -0.32         3.50 o                         
  -3  -7  10          0.32          0.54         2.87 o                         
  -2  -7  10          0.13          1.88         3.06 o                         
  -1  -7  10          5.10          4.26         3.88 o                         
   0  -7  10          3.34          0.17         3.10 o                         
   1  -7  10          2.51          1.55         4.78 o                         
   2  -7  10          1.26          4.96        11.24 o                         
   3  -7  10         74.14        113.55        20.44 o                         
   4  -7  10          4.24          5.35         6.96 o                         
   5  -7  10          0.04          1.64         5.67 o                         
   6  -7  10          6.73          0.29         3.53 o                         
  -4  -6  10          0.14          0.33         3.12 o                         
  -3  -6  10          0.02          0.30         1.84 o                         
  -2  -6  10          2.18          1.73         2.13 o                         
  -1  -6  10          0.10          0.53         1.66 o                         
   0  -6  10         33.24         39.57         6.90 o                         
   1  -6  10         60.43         67.48        13.07 o                         
   2  -6  10         40.29         50.49        14.83 o                         
   3  -6  10          5.61          7.86         7.87 o                         
   4  -6  10         38.26         36.50        12.25 o                         
   5  -6  10         11.40         14.96        11.64 o                         
   6  -6  10          8.34          1.44         7.08 o                         
  -5  -5  10          4.44          3.01         5.07 o                         
  -4  -5  10          4.68          1.92         3.75 o                         
  -3  -5  10          1.39          0.12         2.07 o                         
  -2  -5  10         36.82         68.83        13.65 o                         
  -1  -5  10         12.37         15.74         4.36 o                         
   0  -5  10          0.02          0.64         1.34 o                         
   1  -5  10         51.52         57.32         7.34 o                         
   2  -5  10         21.66         30.43        26.47 o                         
   3  -5  10         36.83         36.56        10.17 o                         
   4  -5  10         59.45         66.45        31.11 o                         
   5  -5  10          2.54          1.96         7.00 o                         
   6  -5  10          2.60          0.39         2.17 o                         
  -5  -4  10          0.76          0.03         2.30 o                         
  -4  -4  10          7.44         10.94         5.40 o                         
  -3  -4  10         10.68         23.53         8.94 o                         
  -2  -4  10         25.11         39.11         7.13 o                         
  -1  -4  10          3.41          1.92         1.73 o                         
   0  -4  10          5.46          0.96         1.72 o                         
   1  -4  10         21.69         23.75         6.58 o                         
   2  -4  10         33.10         34.04         5.07 o                         
   3  -4  10         40.52         59.52         7.71 o                         
   4  -4  10        526.61        678.02        60.65 o                         
   5  -4  10          5.53          6.14         4.12 o                         
   6  -4  10          4.60          2.64         4.61 o                         
  -6  -3  10          1.25          1.40         3.56 o                         
  -5  -3  10          1.46          0.67         2.38 o                         
  -4  -3  10         18.71         17.39         9.52 o                         
  -3  -3  10        100.15        131.74        20.71 o                         
  -2  -3  10          1.78          0.08         1.04 o                         
  -1  -3  10          0.11          0.12         1.01 o                         
   0  -3  10          0.22          3.53         2.83 o                         
   1  -3  10         55.54         46.10         9.05 o                         
   2  -3  10         82.77        103.45        12.22 o                         
   3  -3  10         15.93          9.51         5.85 o                         
   4  -3  10          3.31          0.43         3.08 o                         
   5  -3  10          7.72         15.92         7.31 o                         
   6  -3  10          0.36          0.66         3.86 o                         
  -6  -2  10          0.35          1.84         4.59 o                         
  -5  -2  10          0.11          0.08         4.11 o                         
  -4  -2  10         48.22         61.54        15.44 o                         
  -3  -2  10         33.41         37.54        10.73 o                         
  -2  -2  10         16.01         32.07         5.46 o                         
  -1  -2  10         25.09          3.24         3.01 o                         
   0  -2  10         12.72         13.42         4.32 o                         
   1  -2  10         83.16         82.72         8.63 o                         
   2  -2  10          4.97          3.24         2.83 o                         
   3  -2  10        229.22        256.50        26.79 o                         
   4  -2  10        421.52        498.69        49.29 o                         
   5  -2  10          0.05          0.99         5.29 o                         
   6  -2  10          2.24          3.04         6.72 o                         
  -6  -1  10          0.14          0.48         3.90 o                         
  -5  -1  10         16.20         25.85        12.18 o                         
  -4  -1  10         15.10         14.10         7.82 o                         
  -3  -1  10          1.47          3.09         4.22 o                         
  -2  -1  10          4.67          3.81         4.56 o                         
   0  -1  10          5.35          3.57         4.88 o                         
   1  -1  10         42.44         49.90         9.84 o                         
   2  -1  10          0.04          4.32         3.55 o                         
   3  -1  10         20.64         23.45         8.37 o                         
   4  -1  10         35.05         49.42        12.64 o                         
   5  -1  10         15.44         22.60        10.15 o                         
   6  -1  10          1.50          1.12         4.12 o                         
  -6   0  10          1.44          4.18         9.06 o                         
  -5   0  10         13.49         10.66         9.64 o                         
  -4   0  10          2.07          0.20         3.06 o                         
  -3   0  10         43.47         46.15        11.30 o                         
  -2   0  10          7.82          2.94         5.36 o                         
  -1   0  10         84.83        107.76        13.49 o                         
   0   0  10         13.21         12.34         5.70 o                         
   1   0  10         31.63         22.84         7.24 o                         
   2   0  10         28.91         25.06         7.91 o                         
   3   0  10        124.21        144.62        20.73 o                         
   4   0  10        228.14        215.16        23.56 o                         
   5   0  10          8.96          9.03         8.29 o                         
   6   0  10          1.34          1.00         4.40 o                         
  -7   1  10          1.77          2.20         7.38 o                         
  -6   1  10          3.24          0.51         3.50 o                         
  -5   1  10          5.40         11.96         9.01 o                         
  -4   1  10         21.06         30.16        10.99 o                         
  -3   1  10         19.38         30.86         8.98 o                         
  -2   1  10         68.04         73.14        13.40 o                         
  -1   1  10         65.36         67.75        12.02 o                         
   0   1  10         41.69         65.85        12.80 o                         
   1   1  10          0.59          0.88         2.11 o                         
   2   1  10        228.91        191.84        23.48 o                         
   3   1  10          0.10         -0.26         4.01 o                         
   4   1  10          0.37          0.29         4.03 o                         
   5   1  10          2.99          1.90         5.27 o                         
  -7   2  10          0.01          0.90         6.79 o                         
  -6   2  10          0.02          2.67         8.08 o                         
  -5   2  10          0.15          0.35         3.93 o                         
  -4   2  10          5.67          3.51         7.98 o                         
  -3   2  10          0.47          0.96         2.49 o                         
  -2   2  10          8.32          4.81         4.03 o                         
  -1   2  10         42.54         55.79        11.91 o                         
   0   2  10         61.03         53.38        11.75 o                         
   1   2  10         17.94         20.38         7.92 o                         
   2   2  10         35.82         28.73        10.17 o                         
   3   2  10         53.17         48.06        13.06 o                         
   4   2  10          0.92          0.44         4.13 o                         
   5   2  10         15.63          8.93        10.22 o                         
  -7   3  10          0.34          1.53         6.34 o                         
  -6   3  10          6.46         10.92         8.45 o                         
  -5   3  10         32.80         45.64        12.96 o                         
  -4   3  10         22.97         26.82         9.91 o                         
  -3   3  10         99.94        114.30        17.95 o                         
  -2   3  10         55.40         72.15        12.92 o                         
  -1   3  10          3.13          1.52         3.83 o                         
   0   3  10         19.35         17.72         7.81 o                         
   1   3  10        370.53        400.44        41.51 o                         
   2   3  10          0.77         -0.02         3.21 o                         
   3   3  10         23.95         25.51        11.83 o                         
   4   3  10          0.47          0.73         3.84 o                         
  -6   4  10          0.07          1.21         5.88 o                         
  -5   4  10          0.01          0.23         3.75 o                         
  -4   4  10          0.07          0.21         3.34 o                         
  -3   4  10          3.12          0.76         3.32 o                         
  -2   4  10          7.75         18.83         7.87 o                         
  -1   4  10          1.17          3.72         4.61 o                         
   0   4  10          0.96          0.47         3.56 o                         
   1   4  10        141.35        150.06        23.50 o                         
   2   4  10         13.73         17.05         9.41 o                         
   3   4  10          3.87          2.62         6.72 o                         
   4   4  10          0.80          0.66         5.74 o                         
  -6   5  10          0.19          1.78         6.12 o                         
  -5   5  10         12.55         14.66         8.81 o                         
  -4   5  10         17.04         34.91        10.79 o                         
  -3   5  10          0.15          0.59         3.29 o                         
  -2   5  10          1.50          1.53         5.59 o                         
  -1   5  10          8.45          8.44         5.99 o                         
   0   5  10          0.45          1.06         4.09 o                         
   1   5  10         22.11         20.31        10.32 o                         
   2   5  10          0.58          1.15         5.52 o                         
   3   5  10          0.26          1.38         6.22 o                         
  -6   6  10          0.20          1.34         5.64 o                         
  -5   6  10          0.02         -0.48         2.95 o                         
  -4   6  10          7.64         16.19         8.18 o                         
  -3   6  10          4.33          5.16         5.38 o                         
  -2   6  10          0.39          1.05         3.64 o                         
  -1   6  10          0.05         -0.28         3.55 o                         
   0   6  10          8.99          5.77         6.75 o                         
   1   6  10          0.55          1.40         4.84 o                         
   2   6  10          0.35          0.93         4.55 o                         
  -5   7  10          2.18          1.53         5.52 o                         
  -4   7  10          0.56          0.12         2.70 o                         
  -3   7  10          3.72          4.38         4.57 o                         
  -2   7  10          3.01          4.28         5.83 o                         
  -1   7  10          2.51          3.47         7.09 o                         
   0   7  10          1.81          3.15         8.38 o                         
   1   7  10         19.39         11.78         8.63 o                         
  -3   8  10          0.00          0.85         3.54 o                         
  -2   8  10          1.08          0.88         4.96 o                         
  -1   8  10          1.90          1.51         5.81 o                         
   1 -10  11          1.54          1.01         6.08 o                         
   2 -10  11          0.32         -0.13         4.15 o                         
   3 -10  11          1.03          2.82         8.87 o                         
   4 -10  11          0.00          0.94         4.66 o                         
  -1  -9  11          0.41          0.32         3.09 o                         
   0  -9  11          0.52          0.15         4.00 o                         
   1  -9  11          1.19          1.30         6.01 o                         
   2  -9  11          4.31          9.90         7.95 o                         
   3  -9  11          0.33          0.97         6.02 o                         
   4  -9  11          3.03          0.84         2.63 o                         
   5  -9  11          0.25          0.67         3.44 o                         
  -2  -8  11          1.95          1.43         5.23 o                         
  -1  -8  11          0.21          0.43         3.55 o                         
   0  -8  11         63.14         63.45        15.91 o                         
   1  -8  11         30.74         39.13        12.69 o                         
   2  -8  11          0.01          0.63         4.72 o                         
   3  -8  11          0.19         -0.05         3.22 o                         
   4  -8  11          6.45          8.91         8.49 o                         
   5  -8  11          1.10          0.07         4.01 o                         
   6  -8  11          0.05          2.57         7.13 o                         
  -3  -7  11          0.27          0.53         1.55 o                         
  -2  -7  11          7.00          9.74         4.34 o                         
  -1  -7  11         22.43         29.16         6.15 o                         
   0  -7  11         25.81         32.85        10.19 o                         
   1  -7  11          0.48          0.84         4.98 o                         
   2  -7  11          3.91          4.67         4.96 o                         
   3  -7  11         11.56         13.97        13.60 o                         
   4  -7  11          7.03         11.45        15.63 o                         
   5  -7  11          0.04          0.27         3.00 o                         
   6  -7  11          1.80         -0.48         3.73 o                         
  -4  -6  11          0.38          0.80         2.67 o                         
  -3  -6  11          3.32          2.25         3.72 o                         
  -2  -6  11          4.61          2.49         2.65 o                         
  -1  -6  11          0.61          1.20         2.64 o                         
   0  -6  11        107.68        132.98        24.67 o                         
   1  -6  11         27.90         31.81        10.37 o                         
   2  -6  11          5.23          3.15         7.42 o                         
   3  -6  11          0.99          0.38         1.88 o                         
   4  -6  11          1.75          0.35         2.40 o                         
   5  -6  11          0.57          0.58         2.49 o                         
   6  -6  11         10.24          0.94         4.06 o                         
  -4  -5  11          2.46          0.89         3.42 o                         
  -3  -5  11          3.76          1.09         2.56 o                         
  -2  -5  11          2.19          3.77         5.86 o                         
  -1  -5  11         11.22         12.08         7.54 o                         
   0  -5  11        146.53        214.54        16.46 o                         
   1  -5  11          9.53          5.03         2.33 o                         
   2  -5  11         16.30         14.62         3.88 o                         
   3  -5  11         61.49         80.19        15.00 o                         
   4  -5  11         19.51         25.91        21.84 o                         
   5  -5  11          2.29          0.44         2.10 o                         
   6  -5  11          2.39          0.64         3.16 o                         
  -5  -4  11          2.05          1.12         3.31 o                         
  -4  -4  11          0.60          1.76         5.87 o                         
  -3  -4  11         35.26         29.53        10.55 o                         
  -2  -4  11         16.85         14.52         4.63 o                         
  -1  -4  11          1.98          1.87         2.89 o                         
   0  -4  11        555.00        715.48        41.41 o                         
   1  -4  11         17.01         14.93         3.68 o                         
   2  -4  11         98.95        102.25        11.25 o                         
   3  -4  11         23.00         29.02         6.52 o                         
   4  -4  11        115.63        134.75        15.57 o                         
   5  -4  11          0.42          1.67         2.42 o                         
   6  -4  11          1.66          1.42         3.79 o                         
  -4  -3  11         19.42         17.38         8.71 o                         
  -3  -3  11          1.91          0.24         4.97 o                         
  -2  -3  11          0.37         -0.09         1.07 o                         
  -1  -3  11          0.24          0.26         2.21 o                         
   0  -3  11         22.55         16.51        11.85 o                         
   1  -3  11        123.62        122.02        11.59 o                         
   2  -3  11         62.08         78.51         8.72 o                         
   3  -3  11        647.60        670.71        59.40 o                         
   4  -3  11        152.52        152.20        14.92 o                         
   5  -3  11          1.88          0.76         3.33 o                         
   6  -3  11         16.13         17.42         8.49 o                         
  -6  -2  11          0.56          1.00         3.52 o                         
  -5  -2  11         23.48         42.38        15.19 o                         
  -4  -2  11         22.41         30.66        10.74 o                         
  -3  -2  11         10.92          8.91         7.15 o                         
  -2  -2  11         63.46         56.17         9.57 o                         
  -1  -2  11         66.69         18.81        32.60 o                         
   0  -2  11         47.45         23.26        11.40 o                         
   1  -2  11         29.55         22.07         3.85 o                         
   2  -2  11         41.09         29.53         7.32 o                         
   3  -2  11        476.76        576.36        51.45 o                         
   4  -2  11         20.17         10.23         6.14 o                         
   5  -2  11          0.25          0.03         2.59 o                         
   6  -2  11          0.85          0.75         3.64 o                         
  -6  -1  11          1.83          1.44         4.83 o                         
  -5  -1  11          0.57          0.30         4.00 o                         
  -4  -1  11         12.90         22.54         9.72 o                         
  -3  -1  11         22.14         12.78         6.81 o                         
  -2  -1  11        180.34        254.40        32.21 o                         
  -1  -1  11          6.69          1.02         3.19 o                         
   0  -1  11         53.20         54.16         7.01 o                         
   1  -1  11          8.19          4.33         3.67 o                         
   2  -1  11        102.84        105.77        14.90 o                         
   3  -1  11         49.37         50.09        12.02 o                         
   5  -1  11          0.14          0.87         3.80 o                         
   6  -1  11          4.90          2.60         6.65 o                         
  -6   0  11          0.69          1.91         6.36 o                         
  -5   0  11          8.46         19.69        11.67 o                         
  -4   0  11         23.06         33.10        11.44 o                         
  -3   0  11          0.49          0.69         3.78 o                         
  -2   0  11          2.72         22.63         7.32 o                         
  -1   0  11        120.56        115.07        18.56 o                         
   0   0  11         41.34         46.42        10.03 o                         
   1   0  11         81.61         68.78        12.98 o                         
   2   0  11         36.60         47.68        11.02 o                         
   3   0  11        226.48        253.62        31.16 o                         
   4   0  11         44.67         39.29        11.86 o                         
   5   0  11          0.04          0.19         3.47 o                         
   6   0  11          2.06          3.46         8.97 o                         
  -6   1  11          2.61          7.30         8.03 o                         
  -5   1  11         11.47         22.27        11.18 o                         
  -4   1  11          0.02          0.42         3.47 o                         
  -3   1  11          4.01          2.84         3.84 o                         
  -2   1  11         10.61          9.55         4.89 o                         
  -1   1  11         36.59         33.32         8.50 o                         
   0   1  11        229.62        273.70        33.42 o                         
   1   1  11         68.49         49.59        11.01 o                         
   2   1  11          3.92          6.37         5.58 o                         
   3   1  11        237.00        272.79        34.26 o                         
   4   1  11          0.12         -0.13         2.92 o                         
  -6   2  11          5.88         10.57         7.20 o                         
  -5   2  11          9.18          7.24         6.84 o                         
  -4   2  11          0.01          0.42         3.45 o                         
  -3   2  11         18.95         44.21        10.75 o                         
  -2   2  11         18.26         15.76         6.48 o                         
  -1   2  11         82.29        116.53        17.51 o                         
   0   2  11         15.34         14.90         7.27 o                         
   1   2  11         17.28         17.73         7.35 o                         
   2   2  11         12.25          4.28         9.72 o                         
   3   2  11         15.06         14.26         9.82 o                         
   4   2  11          0.00          0.36         3.92 o                         
   5   2  11          4.25          6.15         6.84 o                         
  -6   3  11          0.03          0.35         4.03 o                         
  -5   3  11          2.11          6.16         6.65 o                         
  -4   3  11          7.08          7.54         6.16 o                         
  -3   3  11         15.47         28.49        10.03 o                         
  -2   3  11         32.97         47.03        11.36 o                         
  -1   3  11         41.93         60.01        12.72 o                         
   0   3  11         60.09         65.51        13.68 o                         
   1   3  11        359.38        350.28        40.50 o                         
   2   3  11          0.37          1.03         4.00 o                         
   3   3  11         46.74         41.64        13.64 o                         
   4   3  11          1.13          0.02         3.79 o                         
  -6   4  11          0.05          0.43         3.91 o                         
  -5   4  11          6.82          4.15         6.51 o                         
  -4   4  11          7.22         12.49         7.66 o                         
  -3   4  11          4.53          1.31         4.09 o                         
  -2   4  11          4.23          0.47         3.51 o                         
  -1   4  11         42.32         47.92        12.74 o                         
   0   4  11         11.42          9.92         8.00 o                         
   1   4  11         93.14         94.98        16.48 o                         
   2   4  11          8.76          3.80         8.19 o                         
   3   4  11         25.09         27.73        11.76 o                         
  -6   5  11          0.17          0.90         6.10 o                         
  -5   5  11          0.00          0.76         5.88 o                         
  -4   5  11          4.22          4.44         5.09 o                         
  -3   5  11          7.83         15.85         7.92 o                         
  -2   5  11          2.66          7.67         6.03 o                         
  -1   5  11         12.74         13.46         8.00 o                         
   0   5  11         40.90         40.37        13.34 o                         
   1   5  11          0.03          0.31         3.72 o                         
   2   5  11          0.05          1.14         4.43 o                         
   3   5  11          6.37          3.16         8.22 o                         
  -6   6  11          3.58          4.91         6.66 o                         
  -5   6  11          8.42         26.97        11.23 o                         
  -4   6  11          0.27          0.33         3.73 o                         
  -3   6  11          0.16          2.36         6.68 o                         
  -2   6  11          2.19          2.48         6.15 o                         
  -1   6  11          0.81          0.31         4.02 o                         
   0   6  11          0.05          0.25         3.68 o                         
   1   6  11          0.30         -0.12         3.99 o                         
   2   6  11          0.71          0.50         3.93 o                         
  -5   7  11          4.60          4.36         6.22 o                         
  -4   7  11          0.65          0.48         3.30 o                         
  -3   7  11          0.00          0.28         3.11 o                         
  -2   7  11          0.32          0.00         3.05 o                         
  -1   7  11          4.01          3.48         5.65 o                         
   0   7  11          1.76          1.14         5.62 o                         
  -3   8  11          0.05          0.52         3.34 o                         
  -2   8  11          0.24         -0.03         3.32 o                         
   1 -10  12          0.36         -0.25         3.74 o                         
   2 -10  12          1.94          8.03         8.78 o                         
   3 -10  12          0.01          0.87         6.03 o                         
  -1  -9  12          0.21          1.46         6.04 o                         
   0  -9  12         10.94         16.56         9.99 o                         
   1  -9  12          1.98          1.20         4.61 o                         
   2  -9  12          0.73          3.54         8.01 o                         
   3  -9  12          9.56         14.06         8.32 o                         
   4  -9  12          0.12          0.98         3.66 o                         
   5  -9  12          0.46          0.33         1.86 o                         
  -2  -8  12          0.00          0.45         4.45 o                         
  -1  -8  12          0.00          0.03         3.07 o                         
   0  -8  12         60.17         67.41        16.02 o                         
   1  -8  12          6.31          4.48         5.34 o                         
   2  -8  12          0.35          0.82         3.59 o                         
   3  -8  12         13.75         16.24        14.03 o                         
   4  -8  12          0.71         -0.15         2.85 o                         
   5  -8  12          2.66         -0.37         3.58 o                         
  -3  -7  12          0.00          0.67         2.75 o                         
  -2  -7  12          0.00          0.12         1.48 o                         
  -1  -7  12          6.60         10.00         3.95 o                         
   0  -7  12         10.37         14.88         8.37 o                         
   1  -7  12          2.40         -0.24         2.89 o                         
   2  -7  12          2.35          0.25         5.07 o                         
   3  -7  12         62.77         86.81        28.39 o                         
   4  -7  12         22.93         33.22        36.57 o                         
   5  -7  12          0.79          0.26         1.66 o                         
   6  -7  12          0.01          0.03         2.46 o                         
  -4  -6  12          0.41          0.00         2.64 o                         
  -3  -6  12          0.05         -0.04         1.95 o                         
  -2  -6  12          4.90         10.30         4.14 o                         
  -1  -6  12         79.41         79.41        33.81 o                         
   0  -6  12         17.73         14.26         6.16 o                         
   1  -6  12          0.01         -0.77         2.56 o                         
   2  -6  12          3.46          5.91        12.71 o                         
   3  -6  12          1.61         -0.26         2.71 o                         
   4  -6  12          4.21          0.25         2.06 o                         
   5  -6  12          0.20         -0.09         2.92 o                         
   6  -6  12          5.23          2.89         8.48 o                         
  -4  -5  12          0.04          0.06         2.28 o                         
  -3  -5  12          0.92          6.40         6.42 o                         
  -2  -5  12          4.19          3.42         3.09 o                         
  -1  -5  12         63.19         78.29        39.26 o                         
   0  -5  12         10.01         10.47         3.98 o                         
   1  -5  12          8.19          5.35         2.83 o                         
   2  -5  12          2.41          4.14         6.09 o                         
   3  -5  12          6.08          5.72        13.30 o                         
   4  -5  12          0.74          0.75         2.98 o                         
   5  -5  12          0.28          0.97         2.65 o                         
   6  -5  12          0.01         -0.12         3.50 o                         
  -5  -4  12          0.16          0.66         3.18 o                         
  -4  -4  12          0.00          0.16         3.45 o                         
  -3  -4  12          0.10          0.34         3.50 o                         
  -2  -4  12         12.41          7.20         4.71 o                         
  -1  -4  12         88.75         74.46        57.64 o                         
   0  -4  12         19.98         11.15         4.52 o                         
   1  -4  12          6.27          5.27         2.27 o                         
   2  -4  12          0.12          0.21         1.30 o                         
   3  -4  12        103.70        119.95        14.59 o                         
   4  -4  12          0.41         -0.14         1.88 o                         
   5  -4  12          6.06          4.96         5.73 o                         
   6  -4  12          2.61          1.20         6.01 o                         
  -5  -3  12          2.15          0.15         3.40 o                         
  -4  -3  12         12.54          7.30         7.89 o                         
  -3  -3  12          1.44         -0.78         3.29 o                         
  -2  -3  12         26.14         27.41         5.29 o                         
  -1  -3  12         79.97         12.89         4.94 o                         
   0  -3  12         11.38          4.60         6.59 o                         
   1  -3  12         15.16          7.32         3.34 o                         
   2  -3  12         45.67         54.76         8.41 o                         
   3  -3  12        117.14        132.73        15.36 o                         
   4  -3  12          1.55          2.33         3.01 o                         
   5  -3  12          2.73          0.33         2.41 o                         
   6  -3  12          1.08          0.57         3.25 o                         
  -6  -2  12          1.59          1.01         4.38 o                         
  -5  -2  12          0.96          2.93         8.74 o                         
  -4  -2  12          0.75          3.49         6.29 o                         
  -3  -2  12          0.00          3.23         7.95 o                         
  -2  -2  12         85.84        118.52        17.55 o                         
  -1  -2  12         69.98         10.90         3.39 o                         
   0  -2  12          0.76          1.45         1.11 o                         
   1  -2  12         30.81         22.14         4.38 o                         
   2  -2  12          0.49         -0.25         2.40 o                         
   3  -2  12         10.62          5.58        11.61 o                         
   4  -2  12          0.05          1.02         3.30 o                         
   5  -2  12          7.36         10.70         7.36 o                         
   6  -2  12         11.71         10.72         8.45 o                         
  -6  -1  12          1.42          2.13         6.28 o                         
  -5  -1  12          2.47          3.57         8.80 o                         
  -4  -1  12         44.40         39.50        12.08 o                         
  -3  -1  12        222.17        280.11        34.70 o                         
  -2  -1  12         39.37         38.49         9.86 o                         
  -1  -1  12          0.67          0.04         0.50 o                         
   0  -1  12        165.34        157.99        14.46 o                         
   1  -1  12        347.91        460.23        50.93 o                         
   2  -1  12         58.80         77.10        13.88 o                         
   3  -1  12          1.21          4.18         9.05 o                         
   4  -1  12          3.23          2.96         5.39 o                         
   5  -1  12          6.98          8.84         7.12 o                         
   6  -1  12          0.17          0.56         3.91 o                         
  -6   0  12          1.92          4.71         7.36 o                         
  -5   0  12         22.18         35.12        12.48 o                         
  -4   0  12         13.12         17.12         8.73 o                         
  -3   0  12         70.42         83.79        15.88 o                         
  -2   0  12          1.16          6.56         4.50 o                         
  -1   0  12          0.91         -0.01         0.63 o                         
   0   0  12         11.02         15.60         6.47 o                         
   1   0  12         78.56         91.52        14.36 o                         
   2   0  12        136.99        144.14        19.79 o                         
   3   0  12        170.91        172.22        24.68 o                         
   4   0  12          6.58          3.29         5.83 o                         
   5   0  12          0.00          0.21         3.91 o                         
  -6   1  12          0.67          2.20         7.14 o                         
  -5   1  12          0.14         -0.11         3.45 o                         
  -4   1  12          0.72         -0.26         3.40 o                         
  -3   1  12          0.15          0.14         3.10 o                         
  -2   1  12          3.01          3.10         3.67 o                         
  -1   1  12         45.05         54.07        11.65 o                         
   0   1  12          8.12          8.41         5.74 o                         
   1   1  12          9.46         13.67         7.08 o                         
   2   1  12         12.04         10.68         7.38 o                         
   3   1  12          0.12          2.10         7.21 o                         
   4   1  12          0.02         -0.20         3.27 o                         
   5   1  12          3.14          2.32         6.48 o                         
  -6   2  12          2.24          1.14         4.54 o                         
  -5   2  12          0.00          0.30         3.41 o                         
  -4   2  12          5.31          3.54         6.69 o                         
  -3   2  12          6.26          4.77        10.20 o                         
  -2   2  12          3.62          8.64         5.45 o                         
  -1   2  12         61.39         57.47        12.70 o                         
   0   2  12          6.74          8.40         6.23 o                         
   1   2  12         50.14         49.32        12.42 o                         
   2   2  12         47.72         47.27        12.92 o                         
   3   2  12        114.04        118.93        20.90 o                         
   4   2  12          8.90          7.79         8.34 o                         
  -6   3  12          0.75          3.35         7.61 o                         
  -5   3  12          0.49          2.02         6.28 o                         
  -4   3  12          0.51          1.24         5.79 o                         
  -3   3  12          3.29          5.38        11.66 o                         
  -2   3  12          0.65         -0.48         3.63 o                         
  -1   3  12         21.33         25.80        10.12 o                         
   0   3  12          6.90          3.59         8.46 o                         
   1   3  12          1.39          0.82         4.23 o                         
   2   3  12         83.14         88.32        16.74 o                         
   3   3  12          0.01          1.20         5.74 o                         
   4   3  12          6.49          4.79         8.05 o                         
  -6   4  12          4.38          6.38         6.03 o                         
  -5   4  12          0.37          0.57         5.33 o                         
  -4   4  12          1.04          0.10         3.77 o                         
  -3   4  12         15.24         28.23        10.22 o                         
  -2   4  12          0.09          0.14         3.50 o                         
  -1   4  12         18.07         14.49         7.93 o                         
   0   4  12        201.57        229.59        25.32 o                         
   1   4  12         21.05         21.39        10.48 o                         
   2   4  12          1.69          1.74         4.83 o                         
   3   4  12          4.41          8.05         8.97 o                         
  -6   5  12          1.68          0.13         3.94 o                         
  -5   5  12         14.88         26.14        11.56 o                         
  -4   5  12          3.14          2.90         8.83 o                         
  -3   5  12          4.10          1.37         4.73 o                         
  -2   5  12          0.60          0.11         3.67 o                         
  -1   5  12          2.62          0.89         4.06 o                         
   0   5  12         22.85         16.21        10.62 o                         
   1   5  12          0.04          0.48         3.87 o                         
   2   5  12          6.60          6.86         8.15 o                         
  -5   6  12         12.34         19.47        10.64 o                         
  -4   6  12          0.77          1.09         4.97 o                         
  -3   6  12          0.51         -0.08         3.67 o                         
  -2   6  12         10.49         14.44         9.60 o                         
  -1   6  12          1.07          2.70         7.67 o                         
   0   6  12         12.86         12.92         9.62 o                         
   1   6  12          9.04          8.33         9.00 o                         
  -4   7  12          0.10          0.54         3.49 o                         
  -3   7  12          3.99          3.22         7.57 o                         
  -2   7  12          6.60          5.05         6.01 o                         
  -1   7  12          0.39          1.30         5.31 o                         
   0   7  12          0.04         -0.21         3.94 o                         
   2 -10  13          1.33          1.09         4.06 o                         
   3 -10  13          0.36          1.09         6.58 o                         
   0  -9  13          1.30         -0.20         3.37 o                         
   1  -9  13          0.55         -0.12         3.76 o                         
   2  -9  13          3.45          3.67        10.53 o                         
   3  -9  13          0.94          0.34         3.85 o                         
   4  -9  13          0.27         -0.07         3.67 o                         
  -2  -8  13          0.06          0.38         3.18 o                         
  -1  -8  13          7.72          7.60         6.82 o                         
   0  -8  13         26.92         20.20         9.83 o                         
   1  -8  13          3.34          3.80         8.02 o                         
   2  -8  13          0.02          0.65         3.46 o                         
   3  -8  13          9.18         15.02        16.42 o                         
   4  -8  13          0.26          0.78         2.63 o                         
   5  -8  13          0.61          0.10         3.04 o                         
  -3  -7  13          0.00          0.58         2.44 o                         
  -2  -7  13          3.84          1.53         2.51 o                         
  -1  -7  13         19.01         30.23         6.85 o                         
   0  -7  13         28.11         29.88         9.94 o                         
   1  -7  13         18.32         25.11         9.75 o                         
   2  -7  13          0.16          0.08         2.50 o                         
   3  -7  13          0.85          0.02         2.50 o                         
   4  -7  13          1.75         -0.15         2.93 o                         
   5  -7  13          5.85          0.40         4.52 o                         
  -3  -6  13          0.05          0.22         2.26 o                         
  -2  -6  13          0.02          0.04         1.79 o                         
  -1  -6  13          0.06          0.82         2.62 o                         
   0  -6  13         27.68         17.29         8.53 o                         
   1  -6  13          0.04          0.89         4.13 o                         
   2  -6  13          7.24          6.02        12.64 o                         
   3  -6  13          9.43          8.59         7.81 o                         
   4  -6  13          2.53          0.10         3.29 o                         
   5  -6  13          3.27          0.34         1.98 o                         
   6  -6  13          2.50         -0.36         3.49 o                         
  -4  -5  13          0.14          0.67         2.83 o                         
  -3  -5  13         21.13         35.54        12.35 o                         
  -2  -5  13          7.31          9.79         4.13 o                         
  -1  -5  13         12.89          6.26         8.99 o                         
   0  -5  13          0.35          0.33         1.53 o                         
   1  -5  13         14.28         19.68         5.86 o                         
   2  -5  13          0.19         -0.10         1.24 o                         
   3  -5  13         34.59         44.59        17.58 o                         
   4  -5  13          0.25          0.65         3.85 o                         
   5  -5  13          0.66         -0.14         2.90 o                         
   6  -5  13          1.12         -0.26         3.66 o                         
  -5  -4  13          0.24          0.31         2.71 o                         
  -4  -4  13          1.05          1.93         6.50 o                         
  -3  -4  13          8.82         16.09         8.75 o                         
  -2  -4  13          1.21          3.39         5.24 o                         
  -1  -4  13         94.29         52.03        52.01 o                         
   0  -4  13         27.18         15.32         6.74 o                         
   1  -4  13          3.38          1.20         1.14 o                         
   2  -4  13          0.46          0.17         1.61 o                         
   3  -4  13          2.31          0.04         2.59 o                         
   4  -4  13          0.47         -0.17         1.76 o                         
   5  -4  13          1.16          0.19         2.18 o                         
   6  -4  13          1.66          0.22         3.61 o                         
  -5  -3  13          0.12         -1.05         3.71 o                         
  -4  -3  13          0.00          0.40         3.59 o                         
  -3  -3  13         11.18         31.99        10.22 o                         
  -2  -3  13         66.35         79.97        17.79 o                         
  -1  -3  13         45.74         10.14        23.90 o                         
   0  -3  13         11.24          4.94         4.13 o                         
   1  -3  13          7.64          9.19         4.20 o                         
   2  -3  13        173.83        231.45        23.11 o                         
   3  -3  13         70.18         67.06         9.45 o                         
   4  -3  13          0.25          1.26         2.73 o                         
   5  -3  13          0.05          0.38         2.19 o                         
   6  -3  13         33.59         43.61        16.50 o                         
  -5  -2  13          0.63          0.88         5.52 o                         
  -4  -2  13          1.70          0.92         5.42 o                         
  -3  -2  13          0.33          0.87         4.19 o                         
  -2  -2  13         13.69         13.42         6.66 o                         
   0  -2  13         13.31          4.36         5.82 o                         
   1  -2  13        171.69        151.32        14.90 o                         
   2  -2  13         14.42         21.20         5.37 o                         
   3  -2  13         24.20         17.36         7.77 o                         
   4  -2  13          5.63          4.19         4.13 o                         
   5  -2  13          2.37          5.36         6.19 o                         
   6  -2  13          1.73          3.51         7.78 o                         
  -6  -1  13          1.94          1.04         4.21 o                         
  -5  -1  13         11.88          6.42         7.90 o                         
  -4  -1  13          3.25          1.51         5.46 o                         
  -3  -1  13        130.94        254.43        33.06 o                         
  -2  -1  13          1.70          7.86         5.82 o                         
  -1  -1  13          6.65          1.09         5.73 o                         
   0  -1  13          0.30          0.31         1.12 o                         
   1  -1  13          1.09          1.97         3.66 o                         
   2  -1  13         50.06         42.11        10.53 o                         
   3  -1  13        159.41        151.97        22.01 o                         
   4  -1  13          0.08          1.04         4.52 o                         
   5  -1  13          0.64          0.08         3.45 o                         
  -6   0  13          0.76          1.42         6.46 o                         
  -5   0  13          2.75          6.79         7.46 o                         
  -4   0  13          1.89          6.69         7.36 o                         
  -3   0  13         44.96         80.47        16.57 o                         
  -2   0  13         24.45         18.72         7.52 o                         
  -1   0  13         52.31         34.38        16.14 o                         
   0   0  13         76.84         85.45        14.66 o                         
   2   0  13         87.90         92.72        16.80 o                         
   3   0  13        207.10        197.71        22.69 o                         
   4   0  13          0.30         -0.08         3.07 o                         
   5   0  13          3.24          7.67         8.51 o                         
  -6   1  13          0.27         -0.03         3.82 o                         
  -5   1  13          0.95          0.65         4.74 o                         
  -4   1  13         29.75         53.78        13.96 o                         
  -3   1  13         12.99         18.44         8.35 o                         
  -2   1  13          0.00         -0.09         2.88 o                         
  -1   1  13          0.36         -0.36         2.86 o                         
   0   1  13        115.99        139.49        20.13 o                         
   1   1  13          7.43         10.69         6.83 o                         
   2   1  13         20.67         22.80        10.00 o                         
   3   1  13          0.01          0.15         4.04 o                         
   4   1  13         12.48         14.38         8.13 o                         
   5   1  13          2.15          0.15         4.74 o                         
  -6   2  13          7.09         16.32        11.13 o                         
  -5   2  13         19.37         40.69        13.05 o                         
  -4   2  13          1.35          1.65         4.37 o                         
  -3   2  13          6.29         14.09         7.61 o                         
  -2   2  13         50.88        105.60        18.23 o                         
  -1   2  13          2.68          4.15         9.55 o                         
   0   2  13         19.77         17.15         8.41 o                         
   1   2  13         41.15         40.73        12.17 o                         
   2   2  13        124.83        123.11        19.21 o                         
   3   2  13         38.04         33.25        13.63 o                         
   4   2  13          2.79          4.67         7.58 o                         
  -6   3  13          0.66          1.13         5.87 o                         
  -5   3  13          1.17          0.98         5.59 o                         
  -4   3  13          2.23          2.02         7.23 o                         
  -3   3  13          1.03          1.13         4.20 o                         
  -2   3  13         24.93         41.32        11.83 o                         
  -1   3  13         19.95         23.93         9.35 o                         
   0   3  13          0.35          0.86         4.04 o                         
   1   3  13          1.54          5.69         6.16 o                         
   2   3  13         34.21         30.94        12.42 o                         
   3   3  13          7.34          7.09         8.13 o                         
   4   3  13          5.00          3.27         7.68 o                         
  -6   4  13          0.45          2.05         6.68 o                         
  -5   4  13          0.01          0.88         4.44 o                         
  -4   4  13          0.20          0.73         3.58 o                         
  -3   4  13          0.32         -0.36         3.73 o                         
  -2   4  13         29.53         47.06        12.52 o                         
  -1   4  13          4.38          4.65         7.18 o                         
   0   4  13         33.14         36.07        13.17 o                         
   1   4  13          0.45          0.18         3.67 o                         
   2   4  13         12.76         11.02         8.20 o                         
   3   4  13          0.02         -0.33         3.94 o                         
  -5   5  13          0.79          0.67         3.90 o                         
  -4   5  13          0.90          1.78         5.14 o                         
  -3   5  13          3.50         10.37         7.65 o                         
  -2   5  13         10.17         14.90         8.38 o                         
  -1   5  13          5.32          4.85         7.15 o                         
   0   5  13          0.04         -0.50         3.77 o                         
   1   5  13         10.99          9.13         8.16 o                         
   2   5  13         17.83         14.91        10.70 o                         
  -5   6  13          0.03          0.17         4.07 o                         
  -4   6  13          0.00          0.89         3.22 o                         
  -3   6  13          1.49          2.28         5.89 o                         
  -2   6  13          0.03          1.47         7.39 o                         
  -1   6  13         11.53         10.02         7.56 o                         
   0   6  13          0.75          1.58         6.44 o                         
   1   6  13          0.25          0.30         3.97 o                         
  -3   7  13          2.19          2.40         6.14 o                         
  -2   7  13          1.87          1.12         4.44 o                         
  -1   7  13          0.50          0.82         6.11 o                         
   0  -9  14          0.06          0.01         3.59 o                         
   1  -9  14          0.28          1.60         5.09 o                         
   2  -9  14          2.67          1.81         5.51 o                         
   3  -9  14          1.48          0.57         4.15 o                         
   4  -9  14          0.25          0.31         4.10 o                         
  -1  -8  14          6.44          7.23         7.09 o                         
   0  -8  14          5.50          3.82         7.91 o                         
   1  -8  14          0.45         -0.16         3.43 o                         
   2  -8  14          1.92         -0.17         3.42 o                         
   3  -8  14          0.04          0.23         2.58 o                         
   4  -8  14          0.27          0.18         2.31 o                         
   5  -8  14          1.27          0.61         4.01 o                         
  -2  -7  14          3.46          3.42         3.94 o                         
  -1  -7  14          2.94          4.77         6.08 o                         
   0  -7  14          4.68          1.77         4.18 o                         
   1  -7  14         10.44         15.53         8.36 o                         
   2  -7  14         30.83         45.80        14.14 o                         
   3  -7  14         19.92         24.20        23.54 o                         
   4  -7  14          0.61          2.33         6.11 o                         
   5  -7  14          7.13          1.01         4.60 o                         
  -3  -6  14          0.28          0.86         2.53 o                         
  -2  -6  14          0.55          0.53         1.97 o                         
  -1  -6  14          0.44          0.85         2.14 o                         
   0  -6  14         14.59          9.50         3.63 o                         
   1  -6  14          0.56          0.33         1.57 o                         
   2  -6  14          0.51          0.77         2.83 o                         
   3  -6  14         10.05          9.66         8.59 o                         
   4  -6  14          3.99          6.47         6.89 o                         
   5  -6  14          2.63         -0.70         3.27 o                         
  -4  -5  14          2.24          2.59         8.21 o                         
  -3  -5  14         10.65         12.28         8.70 o                         
  -2  -5  14          0.13          0.19         1.40 o                         
  -1  -5  14          4.08          2.14         4.33 o                         
   0  -5  14          2.11          0.50         1.66 o                         
   1  -5  14          0.03          0.16         1.69 o                         
   2  -5  14         53.56         63.35         9.47 o                         
   3  -5  14         88.97        124.89        30.87 o                         
   4  -5  14          1.99          0.54         2.86 o                         
   5  -5  14          1.62          0.75         2.10 o                         
   6  -5  14          2.36          3.18         9.12 o                         
  -4  -4  14          1.40          3.42         8.60 o                         
  -3  -4  14          0.04          0.57         3.62 o                         
  -2  -4  14         15.73         14.97         4.52 o                         
  -1  -4  14        109.14         48.22        48.97 o                         
   0  -4  14         44.51         37.27        21.82 o                         
   1  -4  14          1.83          0.54         1.52 o                         
   2  -4  14          0.92         -0.02         1.59 o                         
   3  -4  14        152.65        190.11        15.74 o                         
   4  -4  14          0.52          0.15         1.57 o                         
   6  -4  14          2.50          0.60         3.71 o                         
  -5  -3  14          0.09          0.01         4.14 o                         
  -4  -3  14          4.72          9.68         7.42 o                         
  -3  -3  14          1.44          1.60         4.97 o                         
  -2  -3  14         30.75         56.83        13.21 o                         
  -1  -3  14         44.76         46.34        10.73 o                         
   0  -3  14          5.29          0.57         1.61 o                         
   1  -3  14          3.66          3.90         2.63 o                         
   2  -3  14         18.09         12.49         5.36 o                         
   3  -3  14         10.62         18.79         5.41 o                         
   4  -3  14         16.19         16.95         5.53 o                         
   5  -3  14          0.29          0.05         1.93 o                         
  -5  -2  14          0.19         -0.14         3.82 o                         
  -4  -2  14          4.01          2.23         6.01 o                         
  -3  -2  14          0.00          0.41         3.78 o                         
  -2  -2  14         39.66        107.55        19.35 o                         
  -1  -2  14         43.95          7.05        19.00 o                         
   0  -2  14         10.88          5.36         4.28 o                         
   1  -2  14          0.43          0.23         0.81 o                         
   2  -2  14         18.51         16.05         5.13 o                         
   3  -2  14         30.92         31.16         9.77 o                         
   4  -2  14          5.14          9.65         7.10 o                         
   5  -2  14          5.69          3.24         7.70 o                         
  -5  -1  14          2.24          0.78         5.20 o                         
  -4  -1  14          0.21          0.76         3.89 o                         
  -3  -1  14          2.97          1.97         8.95 o                         
  -2  -1  14         16.18         22.57         9.32 o                         
  -1  -1  14         37.16         35.44         9.27 o                         
   0  -1  14          2.40          2.97         2.16 o                         
   1  -1  14         19.31         39.70        10.36 o                         
   2  -1  14         50.98         57.94        12.99 o                         
   3  -1  14         13.72         18.55         8.64 o                         
   4  -1  14          4.37          6.18         7.46 o                         
   5  -1  14         15.92         14.66        10.20 o                         
  -6   0  14          1.52          2.51         7.50 o                         
  -5   0  14          2.29          2.69         5.90 o                         
  -4   0  14         13.40         16.46         9.29 o                         
  -3   0  14          3.66          0.82         4.69 o                         
  -2   0  14         32.74         52.68        12.47 o                         
  -1   0  14          2.30          2.81         3.86 o                         
   0   0  14        124.27        138.89        20.34 o                         
   1   0  14         14.53         12.72         8.04 o                         
   2   0  14         19.59         16.23         7.90 o                         
   3   0  14         43.69         34.45        11.31 o                         
   4   0  14          2.92          2.09         5.57 o                         
   5   0  14          4.10          2.99         7.06 o                         
  -6   1  14          2.37          1.37         6.23 o                         
  -5   1  14         17.46         19.35         9.96 o                         
  -4   1  14          0.01          1.99         6.32 o                         
  -3   1  14          1.57          1.42         5.62 o                         
  -2   1  14          6.83          8.24         5.60 o                         
  -1   1  14          0.97          3.79         9.90 o                         
   0   1  14          9.50          9.10         7.20 o                         
   1   1  14         25.90         19.40         9.18 o                         
   2   1  14         98.85        108.30        18.21 o                         
   3   1  14          4.57          2.42         5.70 o                         
   4   1  14          0.07          0.04         3.30 o                         
  -6   2  14          0.41          0.26         4.28 o                         
  -5   2  14          3.44          4.54         5.65 o                         
  -4   2  14          2.54          2.77         6.38 o                         
  -3   2  14          1.49          0.16         3.44 o                         
  -2   2  14          1.56          1.26         4.47 o                         
  -1   2  14          0.83          0.92         3.90 o                         
   0   2  14         15.85         20.61         9.23 o                         
   1   2  14          3.62          2.03         5.47 o                         
   2   2  14        131.85        153.94        22.47 o                         
   3   2  14          0.56          0.14         3.81 o                         
   4   2  14          0.00          0.48         5.48 o                         
  -6   3  14          1.33          1.19         6.23 o                         
  -5   3  14          2.31          0.80         5.51 o                         
  -4   3  14          1.28          1.70         5.29 o                         
  -3   3  14         14.70         23.33         9.62 o                         
  -2   3  14          2.60          5.38         7.10 o                         
  -1   3  14         10.28          9.46         7.30 o                         
   0   3  14         46.17         51.09        14.58 o                         
   1   3  14         13.19         18.86        10.05 o                         
   2   3  14          3.44          0.99         5.73 o                         
   3   3  14          3.96          5.23         7.07 o                         
  -5   4  14          1.46          0.31         3.99 o                         
  -4   4  14          0.50          2.24         6.53 o                         
  -3   4  14          4.02         13.85         8.18 o                         
  -2   4  14          6.74          4.62         6.51 o                         
  -1   4  14          0.25          0.41         3.79 o                         
   0   4  14         32.28         30.53        12.15 o                         
   1   4  14         30.06         34.62        12.39 o                         
   2   4  14         29.08         30.85        13.37 o                         
  -5   5  14          0.04          1.15         6.19 o                         
  -4   5  14          0.45          0.56         4.03 o                         
  -3   5  14          0.22          0.77         5.67 o                         
  -2   5  14          2.31          3.25         7.10 o                         
  -1   5  14          7.52          7.95         7.12 o                         
   0   5  14          8.74          3.86         5.36 o                         
   1   5  14          9.70         12.02        10.23 o                         
  -4   6  14          0.54          1.80         6.30 o                         
  -3   6  14          0.55          2.16         7.32 o                         
  -2   6  14          8.18          9.44         8.78 o                         
  -1   6  14          3.52          3.36         8.27 o                         
   0   6  14          0.59          1.10         6.21 o                         
   0  -9  15          1.88          1.48         5.52 o                         
   1  -9  15          1.10          1.48         5.70 o                         
   2  -9  15          0.00          0.57         3.62 o                         
   3  -9  15          0.18          0.30         3.50 o                         
  -1  -8  15          1.73          0.66         3.39 o                         
   0  -8  15          2.88          3.67         8.78 o                         
   1  -8  15          0.10          0.08         2.96 o                         
   2  -8  15          0.47         -0.05         3.42 o                         
   3  -8  15          4.58          4.97        12.61 o                         
   4  -8  15          0.92          1.21         4.55 o                         
  -1  -7  15          4.38          4.47         5.00 o                         
   0  -7  15          0.01         -0.27         2.80 o                         
   1  -7  15          4.28          5.55         6.71 o                         
   2  -7  15          2.79          4.10         5.76 o                         
   3  -7  15          1.65          2.62         6.20 o                         
   4  -7  15          0.01          0.74         2.90 o                         
   5  -7  15          1.66         -0.08         3.94 o                         
  -3  -6  15          0.13         -0.21         3.56 o                         
  -2  -6  15          0.08          0.12         2.71 o                         
  -1  -6  15          2.45          1.04         2.32 o                         
   0  -6  15          3.50          4.73         3.66 o                         
   1  -6  15          0.12          0.19         1.62 o                         
   2  -6  15          3.09          0.08         1.94 o                         
   3  -6  15          0.23          0.66         3.06 o                         
   4  -6  15          0.80         -0.11         3.09 o                         
   5  -6  15         15.46         13.88        28.98 o                         
  -4  -5  15          1.01          2.07         6.83 o                         
  -3  -5  15          2.26          3.04         7.73 o                         
  -2  -5  15          0.35          0.24         2.55 o                         
  -1  -5  15         21.71         11.00        14.67 o                         
   0  -5  15          7.52          4.22         3.80 o                         
   1  -5  15          2.78          0.86         1.79 o                         
   2  -5  15         29.76         33.09         5.55 o                         
   3  -5  15         26.31         26.34        18.58 o                         
   4  -5  15          0.81          1.31         4.79 o                         
   5  -5  15          0.36          0.07         1.63 o                         
  -4  -4  15          1.57          3.54         8.58 o                         
  -3  -4  15          1.85          0.97         3.85 o                         
  -2  -4  15          4.88          2.17         4.57 o                         
  -1  -4  15         13.71          3.80        11.31 o                         
   0  -4  15         19.66         11.58         7.99 o                         
   1  -4  15          5.38          3.52         5.15 o                         
   2  -4  15         56.47         61.88        11.77 o                         
   3  -4  15         95.66        129.31        14.66 o                         
   4  -4  15          0.84          2.64         4.15 o                         
   5  -4  15          3.99          0.20         3.33 o                         
  -5  -3  15          1.46          3.77         8.54 o                         
  -4  -3  15          0.00          0.12         3.74 o                         
  -3  -3  15          0.21          0.67         3.22 o                         
  -2  -3  15          7.62         17.93         8.27 o                         
  -1  -3  15          1.04          0.41         1.20 o                         
   0  -3  15          2.70          2.10         2.89 o                         
   1  -3  15          0.22          0.37         0.94 o                         
   2  -3  15        296.33        378.65        43.90 o                         
   3  -3  15         34.51         41.85         7.41 o                         
   4  -3  15          0.03         -0.27         1.81 o                         
   5  -3  15          1.62          1.18         3.22 o                         
  -5  -2  15          0.24          2.24         7.74 o                         
  -4  -2  15         10.05         14.90         9.00 o                         
  -3  -2  15         13.16         21.44        11.20 o                         
  -2  -2  15         85.08         82.23        17.07 o                         
  -1  -2  15         71.18         78.46        14.85 o                         
   0  -2  15          1.89          0.41         1.52 o                         
   1  -2  15         14.38         12.46         5.77 o                         
   2  -2  15          2.07          7.53         3.88 o                         
   3  -2  15          0.29          1.23         4.59 o                         
   4  -2  15          0.07          0.12         2.84 o                         
   5  -2  15          1.77          1.83         5.96 o                         
  -5  -1  15          0.02          0.57         4.01 o                         
  -4  -1  15          0.76          0.02         3.94 o                         
  -3  -1  15         36.76         70.62        16.42 o                         
  -2  -1  15         69.46        117.25        20.42 o                         
  -1  -1  15          3.99          7.03         9.14 o                         
   0  -1  15          3.65          4.45         4.18 o                         
   1  -1  15         46.47         48.62        12.00 o                         
   2  -1  15          8.50         12.00         6.98 o                         
   3  -1  15          0.41          0.41         3.02 o                         
   4  -1  15          1.12          1.55         6.73 o                         
   5  -1  15          0.95          2.01         5.83 o                         
  -5   0  15          2.48          1.16         5.82 o                         
  -4   0  15          0.15          1.18         4.75 o                         
  -3   0  15          0.41          0.72         3.70 o                         
  -2   0  15         56.85         68.88        14.25 o                         
  -1   0  15         35.80         39.30        11.88 o                         
   0   0  15         15.96         14.81         8.53 o                         
   1   0  15          3.55          1.89         5.37 o                         
   2   0  15         26.37         25.07         9.84 o                         
   3   0  15          3.62          4.10         4.79 o                         
   4   0  15          1.40          3.24         7.92 o                         
  -5   1  15          1.01          0.44         3.82 o                         
  -4   1  15          0.46          1.33         4.29 o                         
  -3   1  15          1.66          0.66         3.90 o                         
  -2   1  15         15.10         24.28         9.80 o                         
  -1   1  15          5.03          5.84        12.76 o                         
   0   1  15          8.55          6.21        13.43 o                         
   1   1  15        126.64        161.65        21.83 o                         
   2   1  15          3.12          5.17         5.74 o                         
   3   1  15          0.10          0.78         3.63 o                         
   4   1  15          8.79          4.15         7.08 o                         
  -5   2  15          0.02          0.74         3.58 o                         
  -4   2  15          0.14          3.08         7.89 o                         
  -3   2  15          7.73          9.29         6.49 o                         
  -2   2  15          6.34         17.21         9.15 o                         
  -1   2  15          0.00          0.68         3.66 o                         
   0   2  15          0.28          0.39         3.64 o                         
   1   2  15         39.90         30.17        12.16 o                         
   2   2  15         33.99         27.45        12.38 o                         
   3   2  15          1.24          0.63         4.08 o                         
  -5   3  15          2.28          1.37         4.84 o                         
  -4   3  15          1.21          0.94         5.11 o                         
  -3   3  15          8.86         12.71         7.94 o                         
  -2   3  15          1.81         -0.13         3.50 o                         
  -1   3  15         33.68         42.38        13.58 o                         
   0   3  15        194.49        245.17        28.08 o                         
   1   3  15         17.17         25.30        11.67 o                         
   2   3  15          0.85          1.11         4.46 o                         
   3   3  15          0.17          1.25         6.14 o                         
  -5   4  15          2.99          3.44         7.54 o                         
  -4   4  15          0.37          0.45         3.96 o                         
  -3   4  15          1.10          4.09         8.31 o                         
  -2   4  15          1.74          4.08         9.36 o                         
  -1   4  15          2.25          3.81         8.50 o                         
   0   4  15         12.24         15.65         9.29 o                         
   1   4  15         19.37         20.92        11.44 o                         
   2   4  15         42.95         37.10        15.57 o                         
  -4   5  15          1.34          2.72         6.74 o                         
  -3   5  15          0.31          2.21         6.63 o                         
  -2   5  15          2.23          1.35         6.33 o                         
  -1   5  15          6.28          6.20         6.93 o                         
   0   5  15          2.11          3.82         7.62 o                         
   1   5  15          8.98          5.09         6.40 o                         
  -3   6  15          6.31         13.44        11.01 o                         
  -2   6  15          2.99          2.85         7.59 o                         
  -1   6  15          0.10         -0.15         4.05 o                         
   1  -9  16          0.64         -0.19         3.31 o                         
   2  -9  16          0.02          0.46         3.52 o                         
   3  -9  16          0.76          0.07         3.51 o                         
   0  -8  16          5.84          2.87         6.10 o                         
   1  -8  16          1.01          0.64         3.26 o                         
   2  -8  16          2.85         -0.15         3.13 o                         
   3  -8  16          2.68          1.31         3.94 o                         
   4  -8  16          0.98          0.16         1.91 o                         
  -1  -7  16          0.05          0.46         2.64 o                         
   0  -7  16          0.44          2.12         5.39 o                         
   1  -7  16          0.62          0.82         3.16 o                         
   2  -7  16          1.38          0.53         2.54 o                         
   3  -7  16          0.99          1.14         3.31 o                         
   4  -7  16          0.15          0.14         2.35 o                         
  -3  -6  16          0.11          0.65         3.68 o                         
  -2  -6  16          4.30          2.10         6.26 o                         
  -1  -6  16          0.09          0.34         1.98 o                         
   0  -6  16          0.01          0.35         2.81 o                         
   1  -6  16          0.43          0.73         2.54 o                         
   2  -6  16          0.02         -0.27         2.88 o                         
   3  -6  16          0.53          1.19         3.34 o                         
   4  -6  16          0.56          0.10         1.71 o                         
   5  -6  16          0.01          0.37         3.00 o                         
  -3  -5  16          0.32          2.03         5.88 o                         
  -2  -5  16          6.39          9.67         7.40 o                         
  -1  -5  16          0.42          0.31         1.52 o                         
   0  -5  16          4.24          1.05         2.15 o                         
   1  -5  16          0.00          0.16         0.98 o                         
   2  -5  16          0.66          0.41         1.40 o                         
   3  -5  16          2.79          0.45         2.28 o                         
   4  -5  16          0.44         -0.05         2.36 o                         
   5  -5  16         13.32          1.02         5.41 o                         
  -4  -4  16          1.01          0.52         4.01 o                         
  -3  -4  16          0.80          0.52         3.65 o                         
  -2  -4  16          0.62          0.51         3.20 o                         
  -1  -4  16          0.09          0.83         2.11 o                         
   0  -4  16          0.72          0.21         1.74 o                         
   1  -4  16          0.82          0.25         1.10 o                         
   2  -4  16         61.21         79.63        13.42 o                         
   3  -4  16         13.21          3.93         4.51 o                         
   4  -4  16          3.68          8.38         6.43 o                         
   5  -4  16          4.34          1.32         4.58 o                         
  -4  -3  16          0.23          1.49         6.61 o                         
  -3  -3  16          6.57          8.74         7.79 o                         
  -2  -3  16          1.07          3.27         5.88 o                         
  -1  -3  16          4.85          9.94         6.12 o                         
   0  -3  16         15.10          1.98         6.14 o                         
   1  -3  16         50.15         33.17        24.09 o                         
   2  -3  16         19.12         21.94         5.53 o                         
   3  -3  16         14.46         11.61         5.35 o                         
   4  -3  16         10.65          9.63         4.99 o                         
   5  -3  16         24.36         28.55         8.11 o                         
  -5  -2  16          0.20          0.73         4.54 o                         
  -4  -2  16          1.31          1.91         5.93 o                         
  -3  -2  16         33.98         51.92        14.36 o                         
  -2  -2  16         17.65          3.36         5.80 o                         
  -1  -2  16          4.76          2.23         6.95 o                         
   0  -2  16          0.08          0.61         1.46 o                         
   1  -2  16          9.36          7.18         4.77 o                         
   2  -2  16          0.03          0.26         2.14 o                         
   3  -2  16          3.83          2.61         3.56 o                         
   4  -2  16          1.19          1.69         4.76 o                         
   5  -2  16          0.03          0.56         3.78 o                         
  -5  -1  16          0.66          0.48         3.94 o                         
  -4  -1  16         21.98         34.61        13.38 o                         
  -3  -1  16          0.00          0.23         4.21 o                         
  -2  -1  16         16.10         19.05         8.55 o                         
  -1  -1  16         17.59          8.49         5.54 o                         
   0  -1  16         29.93         23.69        25.02 o                         
   1  -1  16         37.78         40.72         7.00 o                         
   2  -1  16          2.03          6.31         6.01 o                         
   3  -1  16         10.16          8.32         7.65 o                         
   4  -1  16          3.27          3.85         5.59 o                         
  -5   0  16          0.00          0.28         4.03 o                         
  -4   0  16          6.75         13.00         9.37 o                         
  -3   0  16         13.31         21.18        10.74 o                         
  -2   0  16         60.19         59.79        13.30 o                         
  -1   0  16         14.81         16.66         8.93 o                         
   0   0  16          5.81          5.27         2.92 o                         
   1   0  16         17.41         20.01         9.93 o                         
   2   0  16          1.32          2.75         6.17 o                         
   3   0  16          1.26          1.04         4.10 o                         
   4   0  16          0.10          0.57         3.96 o                         
  -5   1  16          0.12          0.53         3.96 o                         
  -4   1  16          0.55          0.15         3.38 o                         
  -3   1  16         10.95         20.91         9.83 o                         
  -2   1  16         14.83         17.98         9.15 o                         
  -1   1  16          0.76         -0.40         3.91 o                         
   0   1  16         14.66         18.17         9.25 o                         
   1   1  16          6.02          7.41         7.32 o                         
   2   1  16          7.81          4.42         5.00 o                         
   3   1  16          0.08          0.07         3.18 o                         
   4   1  16          0.48         -0.02         4.39 o                         
  -5   2  16          0.45          0.36         3.92 o                         
  -4   2  16          0.73          1.20         5.21 o                         
  -3   2  16          3.15          4.21         6.14 o                         
  -2   2  16         17.04         13.78         9.20 o                         
  -1   2  16          0.01         -0.44         3.63 o                         
   0   2  16         23.33         24.01        10.71 o                         
   1   2  16         20.82         31.69        12.38 o                         
   2   2  16          3.97          6.27         8.64 o                         
   3   2  16          0.38         -0.63         3.70 o                         
  -5   3  16          0.89          0.55         4.29 o                         
  -4   3  16          2.36          4.53         5.39 o                         
  -3   3  16          3.34          3.99         9.03 o                         
  -2   3  16          2.38          3.63         8.46 o                         
  -1   3  16          0.06          1.93         6.15 o                         
   0   3  16         27.25         34.57        13.56 o                         
   1   3  16          4.30          1.33         6.02 o                         
   2   3  16          2.47          0.41         4.00 o                         
  -4   4  16          1.30          2.94         7.41 o                         
  -3   4  16          1.05         -0.54         3.75 o                         
  -2   4  16          0.04         -0.54         3.43 o                         
  -1   4  16         25.32         24.15        11.45 o                         
   0   4  16          6.14          6.45         6.45 o                         
   1   4  16         29.83         39.46        16.37 o                         
  -4   5  16          0.47          1.26         6.18 o                         
  -3   5  16          3.70          7.02         7.92 o                         
  -2   5  16          2.77          1.81         6.80 o                         
  -1   5  16          8.89         11.26        10.32 o                         
   0   5  16          2.62          2.55         6.99 o                         
   0  -8  17          0.23         -0.42         2.95 o                         
   1  -8  17          1.44          0.27         3.22 o                         
   2  -8  17          9.27         16.40         9.46 o                         
   3  -8  17          0.19         -0.02         3.31 o                         
   0  -7  17          1.72          0.83         4.41 o                         
   1  -7  17          0.90          0.36         2.74 o                         
   2  -7  17          8.98          9.90        11.06 o                         
   3  -7  17          1.22          0.57         2.00 o                         
   4  -7  17          1.92          0.09         2.09 o                         
  -2  -6  17          3.48          5.66         6.18 o                         
  -1  -6  17          0.40          0.24         2.32 o                         
   0  -6  17          0.09          0.51         4.43 o                         
   1  -6  17          0.13          0.74         2.64 o                         
   2  -6  17          0.04          0.26         1.63 o                         
   3  -6  17          0.00          0.11         2.51 o                         
   4  -6  17          0.04         -0.26         3.37 o                         
  -3  -5  17          0.09          0.21         3.74 o                         
  -2  -5  17          0.31         -0.11         2.79 o                         
  -1  -5  17          2.89          1.99         4.95 o                         
   0  -5  17         11.25          8.01         9.24 o                         
   1  -5  17          1.00         -0.19         1.43 o                         
   2  -5  17          0.70          0.24         1.38 o                         
   3  -5  17          0.45          0.98         4.58 o                         
   4  -5  17          0.65          0.72         3.20 o                         
   5  -5  17          0.47          0.61         3.42 o                         
  -4  -4  17          0.05          0.81         4.20 o                         
  -3  -4  17          0.25         -0.34         3.50 o                         
  -2  -4  17          1.81          0.80         3.10 o                         
  -1  -4  17          4.94          5.26         6.15 o                         
   0  -4  17          0.27          0.21         1.26 o                         
   1  -4  17          3.26          2.70         3.27 o                         
   2  -4  17          3.77          4.53         3.38 o                         
   3  -4  17          0.24          1.10         2.10 o                         
   4  -4  17          5.68          1.16         7.25 o                         
   5  -4  17          0.23          0.20         1.89 o                         
  -4  -3  17          0.17          0.00         3.84 o                         
  -3  -3  17          9.54         11.46         8.74 o                         
  -2  -3  17          3.29          0.51         3.40 o                         
  -1  -3  17          0.01          0.69         3.05 o                         
   0  -3  17          9.97          2.56         4.01 o                         
   1  -3  17         36.70         42.12        12.66 o                         
   2  -3  17         50.49         53.53        10.27 o                         
   3  -3  17          3.27          5.06         4.29 o                         
   4  -3  17          1.16          1.07         3.02 o                         
  -4  -2  17          1.08          2.29         6.81 o                         
  -3  -2  17          0.07         -0.49         4.10 o                         
  -2  -2  17          1.13          0.49         3.22 o                         
  -1  -2  17          5.39          3.81         4.80 o                         
   0  -2  17          5.81          2.22         2.39 o                         
   1  -2  17          0.20          4.31         4.99 o                         
   2  -2  17          0.34          0.34         1.78 o                         
   3  -2  17          0.18          0.12         2.03 o                         
   4  -2  17         13.25         18.97        10.71 o                         
  -5  -1  17          0.14         -0.45         4.02 o                         
  -4  -1  17         19.91         36.57        15.06 o                         
  -3  -1  17          5.51          8.74         7.43 o                         
  -2  -1  17          0.70          0.75         4.17 o                         
  -1  -1  17         28.22         42.58        11.53 o                         
   0  -1  17         28.78         28.25         8.25 o                         
   1  -1  17         41.45         35.42        12.94 o                         
   2  -1  17         60.48         74.31        15.64 o                         
   3  -1  17          1.86          1.68         6.05 o                         
   4  -1  17          0.25          1.24         5.70 o                         
  -5   0  17          0.06          0.31         3.90 o                         
  -4   0  17          2.88          2.58         5.93 o                         
  -3   0  17         29.58         28.61        11.60 o                         
  -2   0  17         12.83         11.94         8.51 o                         
  -1   0  17          7.75          7.89         6.99 o                         
   0   0  17          2.20          0.30         1.59 o                         
   1   0  17          0.81          0.43         3.73 o                         
   2   0  17         25.19         29.25        11.79 o                         
   3   0  17          8.66          7.60         7.28 o                         
   4   0  17          7.25         10.45         8.57 o                         
  -4   1  17          5.15          9.34         8.30 o                         
  -3   1  17         23.79         37.97        12.07 o                         
  -2   1  17         13.18         12.30         9.40 o                         
  -1   1  17          2.51          0.46         3.77 o                         
   0   1  17          0.00         -0.01         3.49 o                         
   1   1  17          5.36          8.53         7.46 o                         
   2   1  17          0.35         -0.20         3.11 o                         
   3   1  17          2.43          0.15         3.97 o                         
  -5   2  17          0.10          0.31         4.00 o                         
  -4   2  17          0.68          0.81         3.83 o                         
  -3   2  17         27.77         48.12        13.77 o                         
  -2   2  17          6.51          6.03         6.85 o                         
  -1   2  17         12.58         13.07         8.96 o                         
   0   2  17          0.66          2.30         9.15 o                         
   1   2  17          6.31          2.92         7.32 o                         
   2   2  17          0.03         -0.31         3.77 o                         
  -4   3  17          1.00          3.27         7.69 o                         
  -3   3  17          5.03          4.80         6.60 o                         
  -2   3  17          1.11          0.20         3.32 o                         
  -1   3  17          0.03          0.28         3.65 o                         
   0   3  17         15.46         32.42        13.21 o                         
   1   3  17          2.10          4.64         6.57 o                         
   2   3  17          0.59          1.16         6.05 o                         
  -4   4  17          0.26          1.36         5.00 o                         
  -3   4  17          4.69          9.08         9.89 o                         
  -2   4  17          1.00          1.83         5.26 o                         
  -1   4  17         23.16         28.99        13.01 o                         
   0   4  17          1.25          2.06         7.58 o                         
   1   4  17          8.51          5.54         6.80 o                         
  -3   5  17          0.46          0.11         4.36 o                         
  -2   5  17          0.15          0.76         4.43 o                         
  -1   5  17          1.18          2.11         7.51 o                         
   1  -8  18          0.21          2.84         8.64 o                         
   2  -8  18          0.65          0.23         3.35 o                         
   0  -7  18          2.99          1.44         5.93 o                         
   1  -7  18          1.16          1.35         6.29 o                         
   2  -7  18          2.63          0.60         2.31 o                         
   3  -7  18          0.04          1.16         3.96 o                         
   0  -6  18          3.72         -0.15         2.26 o                         
   1  -6  18          2.95          2.38         5.05 o                         
   2  -6  18          0.24          0.20         1.58 o                         
   3  -6  18          2.87         -0.74         2.72 o                         
   4  -6  18          3.88          0.60         2.50 o                         
  -3  -5  18          0.00          1.80         7.48 o                         
  -2  -5  18          1.98          3.86         8.87 o                         
  -1  -5  18          0.71          0.19         2.60 o                         
   0  -5  18          0.26         -0.16         1.47 o                         
   1  -5  18          0.97          1.14         2.22 o                         
   2  -5  18         16.68         16.44         7.60 o                         
   3  -5  18          0.00         -0.60         2.52 o                         
   4  -5  18          1.25          0.59         2.27 o                         
  -3  -4  18          0.06          0.52         3.86 o                         
  -2  -4  18          1.15          0.59         3.40 o                         
  -1  -4  18          2.97          6.36         6.56 o                         
   0  -4  18          0.24         -0.05         1.38 o                         
   1  -4  18          3.60          0.79         1.51 o                         
   2  -4  18         27.32         25.08        11.18 o                         
   3  -4  18          1.25          0.82         2.21 o                         
   4  -4  18          0.29          0.25         2.99 o                         
  -4  -3  18          1.06          4.40        10.95 o                         
  -3  -3  18          0.42          2.42         6.62 o                         
  -2  -3  18          0.03          0.23         3.57 o                         
  -1  -3  18          2.22          5.20         5.56 o                         
   0  -3  18          0.13         -0.23         2.64 o                         
   1  -3  18          0.16         -0.14         1.65 o                         
   2  -3  18          9.47          8.92         3.78 o                         
   3  -3  18          0.82          0.17         1.28 o                         
   4  -3  18          5.32          2.36         3.27 o                         
  -4  -2  18          0.00         -0.03         4.58 o                         
  -3  -2  18          0.40          5.29         6.60 o                         
  -2  -2  18          0.43          1.08         4.96 o                         
  -1  -2  18          5.86          8.27         6.26 o                         
   0  -2  18          2.19          0.52         3.65 o                         
   1  -2  18          0.32          0.57         1.67 o                         
   2  -2  18          1.34          0.26         1.91 o                         
   3  -2  18          3.17          4.73         5.98 o                         
   4  -2  18          0.69          0.70         2.88 o                         
  -4  -1  18          2.81          3.81         9.20 o                         
  -3  -1  18          1.96          0.92         4.72 o                         
  -2  -1  18          0.99          2.50         6.32 o                         
  -1  -1  18          1.49          1.40         4.42 o                         
   0  -1  18          6.31         10.04         7.50 o                         
   1  -1  18         27.81         33.23        11.05 o                         
   2  -1  18         23.41         25.21        11.22 o                         
   3  -1  18          1.46          0.29         3.45 o                         
   4  -1  18          0.41         -0.35         3.73 o                         
  -4   0  18          0.06          0.73         4.25 o                         
  -3   0  18          2.98          1.59         7.48 o                         
  -2   0  18          4.27          1.77         5.48 o                         
  -1   0  18          8.11          7.51         6.86 o                         
   0   0  18          2.76          0.76         3.57 o                         
   1   0  18          0.56          0.46         3.51 o                         
   2   0  18          8.19          8.81         7.47 o                         
   3   0  18          3.54          1.84         7.46 o                         
  -4   1  18          0.29          1.44         6.05 o                         
  -3   1  18          0.09          0.81         7.26 o                         
  -2   1  18          1.40          0.72         4.20 o                         
  -1   1  18          0.66          1.73         6.57 o                         
   0   1  18          0.23          0.21         3.99 o                         
   1   1  18         28.06         44.64        14.38 o                         
   2   1  18          0.09          0.72         4.99 o                         
   3   1  18          0.07          0.33         4.51 o                         
  -4   2  18          0.40         -0.52         4.04 o                         
  -3   2  18         10.08          8.94         9.38 o                         
  -2   2  18          6.77         10.92         8.60 o                         
  -1   2  18         14.17         19.29        10.06 o                         
   0   2  18         33.19         35.69        13.75 o                         
   1   2  18          0.11          1.43         6.30 o                         
   2   2  18          1.49          1.34         4.80 o                         
  -4   3  18          8.67         15.67        10.46 o                         
  -3   3  18          8.44         13.05         9.92 o                         
  -2   3  18          0.03          0.58         3.88 o                         
  -1   3  18          5.57          5.94         7.46 o                         
   0   3  18          0.08          0.72         4.34 o                         
   1   3  18          0.00         -0.09         3.88 o                         
  -3   4  18          3.92          3.54         9.94 o                         
  -2   4  18          0.00          0.55         4.29 o                         
  -1   4  18          1.07          1.16         6.63 o                         
   0   4  18          4.99          5.89         8.31 o                         
   1  -7  19          3.15          0.43         2.85 o                         
   2  -7  19          2.56         -0.25         3.01 o                         
   3  -7  19          0.66         -0.20         2.87 o                         
   1  -6  19          0.01          0.09         2.06 o                         
   2  -6  19          0.01          0.55         3.45 o                         
   3  -6  19          1.77          0.40         2.43 o                         
  -2  -5  19          0.01          0.28         3.43 o                         
  -1  -5  19          0.40          2.15         6.01 o                         
   0  -5  19          0.23          0.20         2.29 o                         
   1  -5  19          1.77          0.81         1.91 o                         
   2  -5  19         24.09          3.13        11.97 o                         
   3  -5  19          0.25          0.52         3.69 o                         
   4  -5  19          0.43          0.53         3.82 o                         
  -3  -4  19          0.84          0.76         4.14 o                         
  -2  -4  19          8.35          9.81         8.16 o                         
  -1  -4  19          7.08          5.18         5.86 o                         
   0  -4  19          1.47          2.01         5.26 o                         
   1  -4  19         10.83          7.74         4.39 o                         
   2  -4  19         44.67         49.20        26.88 o                         
   3  -4  19          0.04         -0.11         1.89 o                         
   4  -4  19          2.42          0.60         2.84 o                         
  -3  -3  19          0.03          0.20         3.80 o                         
  -2  -3  19          0.39         -0.35         3.32 o                         
  -1  -3  19          4.05          7.81         6.90 o                         
   0  -3  19          0.47          0.18         2.88 o                         
   1  -3  19         13.96         13.45        14.31 o                         
   2  -3  19          0.82          0.52         1.77 o                         
   3  -3  19          0.11          1.27         3.01 o                         
   4  -3  19          5.23          0.48         3.31 o                         
  -4  -2  19          1.70          2.14         6.44 o                         
  -3  -2  19          0.94          0.84         4.50 o                         
  -2  -2  19          5.47          4.66         5.25 o                         
  -1  -2  19          0.45          1.37         4.48 o                         
   0  -2  19          1.04          0.42         3.66 o                         
   1  -2  19          1.48          0.65         1.80 o                         
   2  -2  19          1.52          0.27         2.19 o                         
   3  -2  19          0.47          0.65         2.91 o                         
  -4  -1  19          1.65          3.01         7.47 o                         
  -3  -1  19          1.71          3.39         7.44 o                         
  -2  -1  19          0.25         -0.08         3.16 o                         
  -1  -1  19          3.19          5.85         6.19 o                         
   0  -1  19          9.91          9.13         7.60 o                         
   1  -1  19          0.13          0.38         1.64 o                         
   2  -1  19          0.20          0.66         2.11 o                         
   3  -1  19          0.09          0.35         3.83 o                         
  -4   0  19          1.54          0.24         3.95 o                         
  -3   0  19          0.02          0.63         4.10 o                         
  -2   0  19          6.17          4.51         6.31 o                         
  -1   0  19          3.08          3.29         7.54 o                         
   0   0  19          0.05          1.06         5.13 o                         
   1   0  19          5.30          8.94         6.71 o                         
   2   0  19          0.19          0.18         4.08 o                         
   3   0  19          3.68          8.04         9.62 o                         
  -4   1  19          0.05          0.57         3.95 o                         
  -3   1  19          0.05         -0.82         3.89 o                         
  -2   1  19          0.01          1.18         4.55 o                         
  -1   1  19          1.15          1.25         4.68 o                         
   0   1  19         56.50         71.59        18.18 o                         
   1   1  19          0.06          0.34         3.68 o                         
   2   1  19          3.40          1.09         4.83 o                         
  -3   2  19          6.47          3.46         8.02 o                         
  -2   2  19          0.03          0.18         3.97 o                         
  -1   2  19          2.89          4.96         6.26 o                         
   0   2  19          0.04         -0.52         4.15 o                         
   1   2  19          2.59          2.05         6.81 o                         
  -3   3  19          0.37          0.63         4.36 o                         
  -2   3  19          3.68          0.29         4.16 o                         
  -1   3  19         28.17         43.13        15.47 o                         
   0   3  19          2.32          1.52         4.99 o                         
   2  -6  20          0.72          0.47         2.25 o                         
  -2  -5  20          2.73          2.57         6.89 o                         
  -1  -5  20          1.42          1.47         5.23 o                         
   2  -5  20          6.19          1.08         3.46 o                         
   3  -5  20          0.02         -0.02         2.72 o                         
  -2  -4  20          0.01          0.51         3.67 o                         
  -1  -4  20          0.05          0.02         2.98 o                         
   0  -4  20          1.92          4.06         8.73 o                         
   1  -4  20         23.39         36.66        11.79 o                         
   2  -4  20          5.94          1.11         2.43 o                         
   3  -4  20          0.87          0.41         2.33 o                         
  -3  -3  20          0.41          0.79         4.33 o                         
  -2  -3  20          0.00          0.59         3.60 o                         
  -1  -3  20          0.56          0.97         4.98 o                         
   0  -3  20          0.18          0.46         3.31 o                         
   1  -3  20         17.95         28.14        10.92 o                         
   2  -3  20          1.21          0.56         1.83 o                         
   3  -3  20          1.91          0.42         2.46 o                         
  -3  -2  20          0.37          1.00         4.75 o                         
  -2  -2  20          1.34          0.21         3.92 o                         
  -1  -2  20          3.07          5.79         6.83 o                         
   0  -2  20          0.05         -0.41         3.52 o                         
   1  -2  20          1.00          0.49         3.53 o                         
   2  -2  20          0.80          0.24         1.84 o                         
   3  -2  20          3.82          2.16         3.84 o                         
  -3  -1  20          0.02          0.75         5.84 o                         
  -2  -1  20          0.00          0.84         4.18 o                         
  -1  -1  20          1.69          2.94         7.76 o                         
   0  -1  20          0.16         -0.11         3.75 o                         
   1  -1  20          0.93          1.73         6.33 o                         
   2  -1  20          1.19          0.17         2.08 o                         
  -3   0  20          2.43          1.82         6.50 o                         
  -2   0  20          3.20          6.35         7.59 o                         
  -1   0  20          0.02          0.01         3.21 o                         
   0   0  20          0.64          1.00         5.77 o                         
   1   0  20          1.19          1.83         7.01 o                         
   2   0  20          0.17          1.31         6.13 o                         
  -3   1  20          0.31          0.75         4.13 o                         
  -2   1  20          0.15         -0.13         3.95 o                         
  -1   1  20          3.49          4.12         9.60 o                         
   0   1  20          2.66          5.37         7.75 o                         
   1   1  20          0.16         -0.49         4.18 o                         
  -2   2  20          0.74          1.91         5.98 o                         
  -1   2  20          5.95          6.10         7.04 o                         
   0   2  20          0.22          2.70         8.45 o                         
  -1  -4  21          0.38          1.00         5.03 o                         
   0  -4  21          0.20          0.62         3.38 o                         
   1  -4  21          5.98         10.37         8.19 o                         
  -2  -3  21          0.97          0.90         4.17 o                         
  -1  -3  21          4.15          1.65         5.92 o                         
   0  -3  21          0.10          0.28         3.56 o                         
   1  -3  21          5.83          4.48         6.54 o                         
   2  -3  21          0.50          0.57         3.44 o                         
  -2  -2  21          0.43          0.06         3.72 o                         
  -1  -2  21          0.02          0.45         3.75 o                         
   0  -2  21          2.54          7.07         7.47 o                         
   1  -2  21          1.65          3.45         8.15 o                         
   2  -2  21          0.24          1.66         6.81 o                         
  -2  -1  21          6.59         10.79         9.13 o                         
  -1  -1  21          2.16          2.79         7.89 o                         
   0  -1  21          0.03          0.30         3.85 o                         
   1  -1  21          6.26          7.13         7.14 o                         
   2  -1  21          0.49         -0.15         3.79 o                         
  -2   0  21          1.22          1.39         6.55 o                         
  -1   0  21          0.00          0.18         4.11 o                         
   0   0  21          1.18          1.41         6.99 o                         
   1   0  21          1.57          1.07         4.73 o                         
  -2   1  21          0.98          1.89         6.79 o                         
  -1   1  21          0.00          0.38         4.16 o                         
   0   1  21          0.00          0.52         4.48 o                         
   0  -4  22          0.00          0.61         4.86 o                         
  -1  -3  22          0.20          0.65         5.15 o                         
   0  -3  22          0.40          0.67         3.93 o                         
   1  -3  22          2.47          0.72         3.82 o                         
  -1  -2  22          2.14          1.68         5.32 o                         
   0  -2  22          0.13          0.44         3.80 o                         
   1  -2  22          0.10         -0.09         3.79 o                         
  -1  -1  22          0.77          1.13         4.63 o                         
   0  -1  22          0.01         -0.15         3.95 o                         
                                                                                
