# Supplementary material for: Crystal structures of 3-meth­oxy-4-{[5-(4-meth­oxy­phen­yl)-1,3,4-oxa­diazol-2-yl]meth­oxy}benzo­nitrile and N-(4-{[5-(4-chloro­phen­yl)-1,3,4-oxa­diazol-2-yl]meth­oxy}phen­yl)acetamide
Source: Acta Crystallogr E Crystallogr Commun. 2018 Nov 30;74(Pt 12):1919–22. doi: 10.1107/S2056989018016754 (PMC6281121; doi:10.1107/S2056989018016754)
Supplement: Supplementary file 3 [file e-74-01919-IIsup4.hkl]

data_II                                                                         
_shelx_title ' KL152 run in space group C 2/c'                                  
_shelx_refln_list_code          4                                               
_shelx_F_calc_maximum      261.28                                               
_exptl_crystal_F_000      1424.00                                               
_reflns_d_resolution_high  0.7704                                               
                                                                                
loop_                                                                           
 _space_group_symop_operation_xyz                                               
 'x, y, z'                                                                      
 '-x, y, -z+1/2'                                                                
 'x+1/2, y+1/2, z'                                                              
 '-x+1/2, y+1/2, -z+1/2'                                                        
 '-x, -y, -z'                                                                   
 'x, -y, z-1/2'                                                                 
 '-x+1/2, -y+1/2, -z'                                                           
 'x+1/2, -y+1/2, z-1/2'                                                         
                                                                                
_cell_length_a    42.2400                                                       
_cell_length_b    10.2330                                                       
_cell_length_c     7.4960                                                       
_cell_angle_alpha  90.000                                                       
_cell_angle_beta   91.016                                                       
_cell_angle_gamma  90.000                                                       
                                                                                
_shelx_F_squared_multiplier     1.000                                           
                                                                                
loop_                                                                           
 _refln_index_h                                                                 
 _refln_index_k                                                                 
 _refln_index_l                                                                 
 _refln_F_squared_calc                                                          
 _refln_F_squared_meas                                                          
 _refln_F_squared_sigma                                                         
 _refln_observed_status                                                         
   8   0   0      14790.65      13699.67       881.70 o                         
  10   0   0        326.82        365.99        35.35 o                         
  12   0   0        151.29        157.94        42.20 o                         
  14   0   0       2941.29       3119.28        42.48 o                         
  16   0   0        114.48        140.95        13.09 o                         
  18   0   0       2863.73       3039.53        58.72 o                         
  20   0   0       3844.67       4399.09        94.05 o                         
  22   0   0        370.21        638.63        25.77 o                         
  24   0   0        614.45        723.55        26.89 o                         
  26   0   0        678.17        623.19        26.84 o                         
  28   0   0       4847.35       5573.82       141.51 o                         
  30   0   0        709.60        672.46        44.13 o                         
  32   0   0        166.14        192.15        25.60 o                         
  34   0   0        333.44        453.19        69.41 o                         
  36   0   0       1382.65       1452.48       111.11 o                         
  38   0   0       2477.00       2554.52       133.02 o                         
  40   0   0          0.45         11.36         6.17 o                         
  42   0   0        417.76        424.88        48.85 o                         
  44   0   0       1473.31       1546.03       165.33 o                         
  46   0   0        911.73        963.15        55.41 o                         
  48   0   0          2.82         -8.63        17.28 o                         
  50   0   0        237.22        247.09        37.83 o                         
  52   0   0       1274.85       1561.40       428.61 o                         
  54   0   0          9.69         13.39        10.01 o                         
   5   1   0        103.34        110.32         8.00 o                         
   7   1   0        203.89        173.74         4.93 o                         
   9   1   0      11595.20      11513.31       436.17 o                         
  11   1   0       2245.56       2058.24       101.76 o                         
  13   1   0       5055.24       5195.99       105.26 o                         
  15   1   0       1085.68       1136.72        40.01 o                         
  17   1   0       2489.37       2495.16        41.37 o                         
  19   1   0         45.29         48.03        15.00 o                         
  21   1   0       3099.82       3940.61       105.20 o                         
  23   1   0         75.38         13.20         9.59 o                         
  25   1   0         65.93         66.04         6.74 o                         
  27   1   0        209.46        241.54        20.28 o                         
  29   1   0       3140.50       3183.85        91.00 o                         
  31   1   0       1206.54       1322.17        37.39 o                         
  33   1   0       1825.48       1834.28        84.67 o                         
  35   1   0       4541.85       4685.96       164.20 o                         
  37   1   0        243.26        253.93        17.38 o                         
  39   1   0        144.87        138.70        12.60 o                         
  41   1   0        168.59        146.10        15.16 o                         
  43   1   0        234.70        281.48        31.31 o                         
  45   1   0        125.97         97.48         9.70 o                         
  47   1   0         29.79         31.65         6.51 o                         
  49   1   0          7.34         18.02        36.41 o                         
  51   1   0          0.03          9.41        22.48 o                         
  53   1   0         26.13         37.81        12.71 o                         
   0   2   0      16660.86       9986.99        96.04 o                         
   2   2   0      22782.10      17918.39      3016.27 o                         
   4   2   0      21337.88      17240.81      1357.53 o                         
   6   2   0        962.57        790.33        53.96 o                         
   8   2   0        124.54         94.34        10.86 o                         
  10   2   0       6277.15       5638.45       553.20 o                         
  12   2   0      12099.32      12382.57       822.58 o                         
  14   2   0        921.01        748.67        51.78 o                         
  16   2   0       6796.95       6867.96       400.15 o                         
  18   2   0      12324.24      13922.97       457.65 o                         
  20   2   0      22392.63      26015.53       657.30 o                         
  22   2   0       1649.11       1581.77        56.85 o                         
  24   2   0       1955.59       2111.34        61.10 o                         
  26   2   0        149.26        113.95        10.15 o                         
  28   2   0         10.20         14.74         6.17 o                         
  30   2   0       3621.63       3511.90       179.14 o                         
  32   2   0       5648.14       6064.01       179.32 o                         
  34   2   0       1582.34       1219.34       220.80 o                         
  36   2   0       2579.17       2602.34       126.65 o                         
  38   2   0         84.10         64.29         8.55 o                         
  40   2   0        241.05        255.33        17.85 o                         
  42   2   0        298.71        362.61        31.29 o                         
  44   2   0        295.85        299.98        23.23 o                         
  46   2   0        325.02        341.99        24.52 o                         
  48   2   0        423.02        447.85        33.56 o                         
  50   2   0         21.72         30.10         9.20 o                         
  52   2   0        101.99        101.72        14.64 o                         
  54   2   0        120.80        129.88        18.21 o                         
   1   3   0       7308.15       5334.95       163.48 o                         
   3   3   0       3251.30       2753.19       376.53 o                         
   5   3   0        111.25         47.19         5.14 o                         
   7   3   0       3446.12       3293.26       330.61 o                         
   9   3   0       2745.07       2276.07       242.09 o                         
  11   3   0       2649.98       2583.76       268.87 o                         
  13   3   0       7356.83       7265.30       791.74 o                         
  15   3   0       1501.07       1570.50       141.33 o                         
  17   3   0       6624.67       7600.58       817.61 o                         
  19   3   0        316.65        331.57        43.23 o                         
  21   3   0        816.75        759.46        26.40 o                         
  23   3   0          1.20          6.17         9.84 o                         
  25   3   0         20.32         24.52         7.35 o                         
  27   3   0       1272.09       1359.03        38.62 o                         
  29   3   0          3.17         22.11        14.78 o                         
  31   3   0         94.93        110.17        12.64 o                         
  33   3   0        366.27        412.41        26.20 o                         
  35   3   0       4734.21       5670.64       303.38 o                         
  37   3   0        188.75        173.09        25.07 o                         
  39   3   0        237.05        222.29        19.21 o                         
  41   3   0        920.87        899.51       102.97 o                         
  43   3   0         54.36         44.44         8.22 o                         
  45   3   0         38.83         25.66         8.65 o                         
  47   3   0        283.40        245.55        23.43 o                         
  49   3   0        147.13        132.93        22.28 o                         
  51   3   0         51.51         39.11        21.41 o                         
  53   3   0         25.43         19.39        21.24 o                         
   0   4   0       3539.94       2950.10        42.71 o                         
   2   4   0         19.12          9.44         5.20 o                         
   4   4   0        495.49        368.82        37.46 o                         
   6   4   0       3280.63       2839.48       267.52 o                         
   8   4   0       1779.36       1382.99       174.78 o                         
  10   4   0         51.54         40.35        10.25 o                         
  12   4   0         19.96         34.93         7.62 o                         
  14   4   0       5778.15       5820.64       818.81 o                         
  16   4   0        674.73        995.18        65.09 o                         
  18   4   0         20.96          4.75         4.35 o                         
  20   4   0        973.57       1105.55        96.04 o                         
  22   4   0        913.32       1114.20        75.00 o                         
  24   4   0          4.29          9.55        10.34 o                         
  26   4   0        410.75        501.13        49.27 o                         
  28   4   0        469.08        530.80        49.84 o                         
  30   4   0          5.80         -9.66         9.66 o                         
  32   4   0        903.51        967.69       111.99 o                         
  34   4   0        999.84       1073.26        88.61 o                         
  36   4   0         88.73         76.10        12.70 o                         
  38   4   0        878.94        799.46        36.62 o                         
  40   4   0        568.42        640.44        47.42 o                         
  42   4   0          0.08         -9.72        11.55 o                         
  44   4   0        103.05        113.34        17.20 o                         
  46   4   0          2.35         19.53         7.50 o                         
  48   4   0         20.54          6.43         4.59 o                         
  50   4   0          4.63          6.52        10.25 o                         
  52   4   0          2.02         10.56        12.74 o                         
   1   5   0       7634.80       6889.74       493.58 o                         
   3   5   0        962.86        619.21        45.39 o                         
   5   5   0        848.63        804.87        57.89 o                         
   7   5   0       2282.71       2253.57       159.49 o                         
   9   5   0       2245.94       2012.07       149.37 o                         
  11   5   0        126.93         98.63        11.26 o                         
  13   5   0        607.89        508.20        39.84 o                         
  15   5   0       1800.84       1903.00       148.63 o                         
  17   5   0       2857.57       3409.48       337.23 o                         
  19   5   0        138.09        167.13        16.26 o                         
  21   5   0        370.85        449.98        53.36 o                         
  23   5   0        230.32        244.87        26.06 o                         
  25   5   0         10.32         15.78         8.99 o                         
  27   5   0        557.26        633.66       104.71 o                         
  29   5   0       2091.75       2245.57       191.28 o                         
  31   5   0          0.05         16.38        27.74 o                         
  33   5   0         49.11         21.11        11.04 o                         
  35   5   0        275.18        326.06        35.30 o                         
  37   5   0       1418.45       1612.87       114.04 o                         
  39   5   0          2.27         -1.68        11.56 o                         
  41   5   0         37.52         30.30         8.37 o                         
  43   5   0        527.70        687.63        98.80 o                         
  45   5   0        198.85        216.11        26.52 o                         
  47   5   0         82.40         95.77        13.56 o                         
  49   5   0        117.75        139.38        19.20 o                         
   0   6   0       1476.15       1213.40       222.98 o                         
   2   6   0         10.44         -3.99         4.60 o                         
   4   6   0      13130.35      12329.04       865.44 o                         
   6   6   0       3370.38       3131.04       261.15 o                         
   8   6   0          3.17          0.34         5.12 o                         
  10   6   0         23.09         33.62         3.13 o                         
  12   6   0          3.12          2.28         2.16 o                         
  14   6   0        203.99        181.68        11.28 o                         
  16   6   0         12.61         10.61         2.95 o                         
  18   6   0        465.63        461.51        34.80 o                         
  20   6   0       1938.06       2462.13       170.56 o                         
  22   6   0       1377.08       1636.46       149.09 o                         
  24   6   0         71.97         61.79        12.87 o                         
  26   6   0        195.73        205.21        21.57 o                         
  28   6   0         51.24         45.04        12.07 o                         
  30   6   0          0.05         11.69         6.35 o                         
  32   6   0         28.52         24.21         7.24 o                         
  34   6   0          8.34         20.17        16.27 o                         
  36   6   0          7.77         35.28        15.02 o                         
  38   6   0         11.44         -5.29        10.30 o                         
  40   6   0         31.60         28.42         8.36 o                         
  42   6   0         10.45         27.56        12.35 o                         
  44   6   0         13.03         11.71        14.99 o                         
  46   6   0          2.07         11.29        17.21 o                         
  48   6   0         93.98        124.22        19.05 o                         
   1   7   0        691.75        733.10        22.94 o                         
   3   7   0        147.27        158.73        11.26 o                         
   5   7   0         99.48         95.79         7.74 o                         
   7   7   0        330.23        288.20        20.21 o                         
   9   7   0        370.42        273.78        25.87 o                         
  11   7   0       1697.48       1559.95       108.53 o                         
  13   7   0        284.57        260.04        18.01 o                         
  15   7   0          9.80          5.94         4.34 o                         
  17   7   0       1128.83       1264.70       151.05 o                         
  19   7   0         10.51         15.08         6.81 o                         
  21   7   0        690.36        839.98        77.14 o                         
  23   7   0        134.96        217.35        39.70 o                         
  25   7   0       1140.73       1277.19       103.96 o                         
  27   7   0        787.17        971.12        88.91 o                         
  29   7   0         20.10         11.99         7.26 o                         
  31   7   0        356.17        370.03        42.07 o                         
  33   7   0        178.20        195.27        47.36 o                         
  35   7   0         16.72         23.19        12.81 o                         
  37   7   0        143.77        155.22        20.13 o                         
  39   7   0        187.06        180.86        19.97 o                         
  41   7   0        188.61        240.84        45.26 o                         
  43   7   0         12.44         10.34         6.80 o                         
  45   7   0         30.31         28.78        10.18 o                         
   0   8   0        102.81        120.33        13.08 o                         
   2   8   0         39.52         24.75         5.05 o                         
   4   8   0         55.61         44.64         7.11 o                         
   6   8   0         11.82          2.90         4.11 o                         
   8   8   0        899.23        995.55        73.90 o                         
  10   8   0          0.04         19.20         6.44 o                         
  12   8   0        194.02        190.35        14.54 o                         
  14   8   0        658.06        672.51        29.72 o                         
  16   8   0        270.84        283.63        36.13 o                         
  18   8   0          9.77         28.58         8.55 o                         
  20   8   0       1489.45       1572.77        79.56 o                         
  22   8   0        695.69        736.07       105.25 o                         
  24   8   0       4498.02       5451.77       509.16 o                         
  26   8   0        950.32       1164.07       137.99 o                         
  28   8   0        156.43        152.80        20.66 o                         
  30   8   0        431.69        415.63        57.42 o                         
  32   8   0          4.13          8.62         9.62 o                         
  34   8   0          8.83         22.07        12.49 o                         
  36   8   0          0.22         15.73         7.16 o                         
  38   8   0        114.94        147.75        17.93 o                         
  40   8   0         15.05         24.90        10.89 o                         
  42   8   0          1.26          4.54        11.35 o                         
   1   9   0         31.47         39.81         6.42 o                         
   3   9   0        280.74        321.58        20.33 o                         
   5   9   0        136.77        140.73        12.04 o                         
   7   9   0        401.09        409.72        29.55 o                         
   9   9   0        961.34       1004.79        35.54 o                         
  11   9   0        564.26        630.02        44.55 o                         
  13   9   0       1262.65       1521.32       160.59 o                         
  15   9   0        206.13        222.08        29.79 o                         
  17   9   0        296.69        379.20        33.09 o                         
  19   9   0         44.62         66.94        23.30 o                         
  21   9   0        242.78        222.05        38.90 o                         
  23   9   0        443.24        530.57        82.82 o                         
  25   9   0        348.58        367.93        70.93 o                         
  27   9   0        139.39        109.97        16.37 o                         
  29   9   0         35.08         24.12        11.98 o                         
  31   9   0        334.49        328.54        47.79 o                         
  33   9   0         12.44         14.24         5.83 o                         
  35   9   0          4.59          9.52         8.10 o                         
  37   9   0         74.40         85.09        16.26 o                         
  39   9   0          3.16         20.42        13.07 o                         
   0  10   0        283.53        289.30        33.25 o                         
   2  10   0         19.00         14.15         6.23 o                         
   4  10   0        689.09        771.19        27.70 o                         
   6  10   0        160.76        102.29        30.32 o                         
   8  10   0       1309.79       1314.70        73.65 o                         
  10  10   0       2019.45       2245.53        95.80 o                         
  12  10   0        201.00        211.76        39.12 o                         
  14  10   0         30.16         42.34        12.63 o                         
  16  10   0          1.39          2.45        15.57 o                         
  18  10   0        190.09        206.37        26.20 o                         
  20  10   0         68.59         87.64        20.70 o                         
  22  10   0         15.80         21.80         6.68 o                         
  24  10   0        236.34        288.28        31.88 o                         
  26  10   0         23.85         17.65        13.88 o                         
  28  10   0          1.70          8.16         6.44 o                         
  30  10   0         24.75         41.92        11.75 o                         
  32  10   0          0.26          1.95        12.03 o                         
  34  10   0         51.28         74.12        10.20 o                         
   1  11   0        157.68        142.60        21.32 o                         
   3  11   0        643.82        619.02        66.08 o                         
   5  11   0         84.60         89.73        10.84 o                         
   7  11   0          2.21          2.11         3.50 o                         
   9  11   0         49.18         47.50        16.26 o                         
  11  11   0        221.96        223.10        43.23 o                         
  13  11   0        108.99        104.41        20.09 o                         
  15  11   0          7.67          9.85        10.11 o                         
  17  11   0         85.48         80.55        15.91 o                         
  19  11   0        191.48        221.29        33.82 o                         
  21  11   0          8.92          5.18        15.78 o                         
  23  11   0          6.92          2.84         9.53 o                         
  25  11   0         22.68         37.85         8.21 o                         
  27  11   0          4.04          2.25         8.16 o                         
  29  11   0          3.85         17.99         8.29 o                         
   0  12   0        224.88        219.52        47.02 o                         
   2  12   0         42.87         36.11         9.49 o                         
   4  12   0         19.60         20.38         5.07 o                         
   6  12   0         72.43         72.17        10.44 o                         
   8  12   0        162.78        151.24        39.96 o                         
  10  12   0         62.05         56.62        11.49 o                         
  12  12   0         60.77         72.53        11.82 o                         
  14  12   0         83.86        115.22        13.58 o                         
  16  12   0         16.78         14.57         9.76 o                         
  18  12   0          0.41          2.91         6.67 o                         
  20  12   0          0.28         -7.24        10.22 o                         
  22  12   0         24.60          7.14         6.14 o                         
   3  13   0         53.41         52.16         7.72 o                         
   5  13   0         15.36          7.65         5.25 o                         
   7  13   0         42.84         37.66        17.91 o                         
   9  13   0         46.67         34.84         7.33 o                         
 -53   1   1          7.13         10.21         9.24 o                         
 -51   1   1        611.12        702.64        87.94 o                         
 -49   1   1        464.67        464.89        46.83 o                         
 -47   1   1         78.49        102.98        10.42 o                         
 -45   1   1        195.09        189.52        19.59 o                         
 -43   1   1        129.29        143.10        13.92 o                         
 -41   1   1        246.15        193.05        14.77 o                         
 -39   1   1        369.08        322.61        30.45 o                         
 -37   1   1        939.11        944.15        49.53 o                         
 -35   1   1        566.78        607.60        42.64 o                         
 -33   1   1      12318.93      13961.25       620.82 o                         
 -31   1   1       1234.45        485.28       195.73 o                         
 -29   1   1       1239.15       1285.51        66.29 o                         
 -27   1   1        762.29        729.55       119.59 o                         
 -25   1   1       5502.10       5509.32       152.02 o                         
 -23   1   1       1868.15       1501.85        57.69 o                         
 -21   1   1      15462.56      16000.32       400.92 o                         
 -19   1   1       4022.94       4031.77        78.23 o                         
 -17   1   1       5307.68       5141.96       197.97 o                         
 -15   1   1        748.12        624.89        26.10 o                         
 -13   1   1       6076.63       6065.14       224.20 o                         
 -11   1   1       5132.76       5191.80       167.28 o                         
  -9   1   1       2706.60       2531.56        94.92 o                         
  -7   1   1        154.08        238.44         7.18 o                         
  -5   1   1       1153.36       1101.31        61.54 o                         
  -3   1   1      18401.96      16590.38      1282.24 o                         
  -1   1   1       5249.55       5258.37       295.76 o                         
   1   1   1      27864.16      20098.89      2485.22 o                         
   3   1   1        289.84        225.70         5.39 o                         
   5   1   1      12727.59      11964.23       728.00 o                         
   7   1   1        811.78        733.80        43.24 o                         
   9   1   1        241.24        231.19        13.14 o                         
  11   1   1       6846.05       5857.28       723.49 o                         
  13   1   1       6365.80       5434.63       633.84 o                         
  15   1   1       6633.23       5906.10       569.99 o                         
  17   1   1         85.36         50.18         6.72 o                         
  19   1   1      10399.18       9988.72       686.17 o                         
  21   1   1      11978.95      11260.97      1348.61 o                         
  23   1   1       9235.11       8915.33       845.62 o                         
  25   1   1       1480.77       1351.31       118.25 o                         
  27   1   1       1766.85       1688.18       116.76 o                         
  29   1   1        374.79        493.71        27.09 o                         
  31   1   1       1419.33       1602.28        72.76 o                         
  33   1   1          1.58         20.01         6.82 o                         
  35   1   1       6074.22       6838.34       250.80 o                         
  37   1   1       1247.41       1458.56        88.24 o                         
  39   1   1          1.04         -0.64         4.48 o                         
  41   1   1         68.71         67.34         7.54 o                         
  43   1   1        203.70        175.70        16.76 o                         
  45   1   1         61.38         54.22         6.39 o                         
  47   1   1         91.82         87.66         9.42 o                         
  49   1   1        268.59        346.46        36.53 o                         
  51   1   1        313.87        348.17        41.55 o                         
  53   1   1         85.16        113.87        23.43 o                         
 -52   2   1        179.58        173.95        43.50 o                         
 -50   2   1         52.62         50.36         7.96 o                         
 -48   2   1          2.27         13.60         7.67 o                         
 -46   2   1        108.63        141.26        15.08 o                         
 -44   2   1          4.38         17.55         8.41 o                         
 -42   2   1         39.45         51.47         8.07 o                         
 -40   2   1        118.53        118.50        12.96 o                         
 -38   2   1        340.97        320.78        30.57 o                         
 -36   2   1       3287.86       3417.44       162.50 o                         
 -34   2   1        354.11        239.07        24.23 o                         
 -32   2   1       1762.44       1943.11       119.48 o                         
 -30   2   1        633.02        522.16        76.29 o                         
 -28   2   1         22.79         15.33         3.07 o                         
 -26   2   1         94.58        111.08         6.96 o                         
 -24   2   1         86.01         85.94         7.22 o                         
 -22   2   1         63.65         40.42         4.72 o                         
 -20   2   1        254.99        205.56        18.24 o                         
 -18   2   1          6.36         27.79         9.38 o                         
 -16   2   1       6742.87       6823.29       418.24 o                         
 -14   2   1       4425.53       4447.59       268.29 o                         
 -12   2   1       1024.54       1083.35        84.48 o                         
 -10   2   1       6050.92       5915.26       490.90 o                         
  -8   2   1       3877.66       3794.46       356.79 o                         
  -6   2   1        304.91        306.26        30.71 o                         
  -4   2   1       1001.71        946.72        91.47 o                         
  -2   2   1        606.80        571.71        39.43 o                         
   0   2   1      56915.80      37564.12      3188.19 o                         
   6   2   1       4052.71       3844.27       310.14 o                         
   8   2   1        793.55        791.73        55.46 o                         
  10   2   1       2708.63       2471.00       191.14 o                         
  12   2   1        227.52        199.27        19.60 o                         
  14   2   1       6468.64       6601.99       767.92 o                         
  16   2   1          0.69          8.30         3.09 o                         
  18   2   1       2366.88       2611.17       218.89 o                         
  20   2   1        334.61        345.19        29.52 o                         
  22   2   1        308.70        343.73        26.30 o                         
  24   2   1       1162.51       1156.55        52.46 o                         
  26   2   1         73.28        111.24         7.02 o                         
  28   2   1        269.46        281.40        16.63 o                         
  30   2   1         64.62         59.20         8.15 o                         
  32   2   1         28.60         21.12         5.60 o                         
  34   2   1        333.59        296.93        25.03 o                         
  36   2   1       5804.14       6570.54       326.81 o                         
  38   2   1          7.00         -6.57        12.22 o                         
  40   2   1        537.12        574.63        30.83 o                         
  42   2   1         80.12         87.26        16.21 o                         
  44   2   1         30.72         18.00         7.94 o                         
  46   2   1          6.24         16.55         7.76 o                         
  48   2   1         75.21         80.67        17.64 o                         
  50   2   1          0.94          9.09         7.05 o                         
  52   2   1         25.02         23.78        16.45 o                         
 -53   3   1         57.16         48.07        20.75 o                         
 -51   3   1        160.77        175.32        21.58 o                         
 -49   3   1        292.50        304.15        25.80 o                         
 -47   3   1        247.51        272.38        24.81 o                         
 -45   3   1         41.46         33.26         7.17 o                         
 -43   3   1         52.50         42.37         7.47 o                         
 -41   3   1        364.76        383.40        36.87 o                         
 -39   3   1         46.04         59.90        13.41 o                         
 -37   3   1         74.49         63.11        24.74 o                         
 -35   3   1       1332.80       1573.31       158.81 o                         
 -33   3   1        910.20       1091.23        46.01 o                         
 -31   3   1          3.35          0.28         6.41 o                         
 -29   3   1        729.69        638.51        73.86 o                         
 -27   3   1        119.27        134.21        12.82 o                         
 -25   3   1        198.73        183.61        16.31 o                         
 -23   3   1        799.52        835.44        91.12 o                         
 -21   3   1       1147.91        944.84       108.34 o                         
 -19   3   1      15800.10      14978.73      2518.44 o                         
 -17   3   1        178.87        270.05        69.15 o                         
 -13   3   1       7781.10       7437.62       810.95 o                         
 -11   3   1        229.11        174.53         8.83 o                         
  -9   3   1       2299.63       2176.56       229.27 o                         
  -7   3   1         54.77        135.81        52.82 o                         
  -5   3   1      10669.94      10516.36      1090.91 o                         
  -3   3   1       3321.35       3332.03       339.62 o                         
  -1   3   1       9706.88       8777.38       765.72 o                         
   1   3   1      26152.42      19643.90      3069.98 o                         
   5   3   1         33.10         43.47         4.36 o                         
   7   3   1       2125.21       1970.50       162.00 o                         
   9   3   1         74.15         46.88        10.19 o                         
  11   3   1       3046.59       2839.97       274.31 o                         
  13   3   1        668.98        647.95       182.14 o                         
  15   3   1       3615.51       3357.08       674.32 o                         
  17   3   1        308.46        203.27        98.44 o                         
  19   3   1       1501.31       1378.12       274.36 o                         
  21   3   1        988.89       1072.55       123.03 o                         
  23   3   1       1826.73       1845.05       145.64 o                         
  25   3   1        504.64        554.40        54.36 o                         
  27   3   1       1037.23        998.55        52.05 o                         
  29   3   1         14.78         32.65         9.22 o                         
  31   3   1        323.79        353.97        58.20 o                         
  33   3   1       2091.57       2572.89        89.24 o                         
  35   3   1         57.62         79.11        14.63 o                         
  37   3   1       1330.39       1262.12        39.53 o                         
  39   3   1       1417.79       1484.97        67.26 o                         
  41   3   1          5.57         -1.35        10.88 o                         
  43   3   1        396.35        367.55        29.91 o                         
  45   3   1        173.87        195.42        32.90 o                         
  47   3   1        197.72        170.24        24.54 o                         
  49   3   1          1.25          9.36         9.86 o                         
  51   3   1        366.07        392.55        81.97 o                         
 -50   4   1          1.35         -9.81        10.52 o                         
 -48   4   1         79.75         91.21        14.83 o                         
 -46   4   1         20.70         27.98         7.37 o                         
 -44   4   1         47.42         54.18        18.22 o                         
 -42   4   1          1.99          1.68        10.89 o                         
 -40   4   1         69.93         77.70        12.55 o                         
 -38   4   1        313.41        297.78        23.04 o                         
 -36   4   1        419.38        400.92        41.70 o                         
 -34   4   1       2297.62       2503.75        90.60 o                         
 -32   4   1        173.20        206.37        19.84 o                         
 -30   4   1        782.38        882.37        83.10 o                         
 -28   4   1        725.24        971.04        96.75 o                         
 -26   4   1         56.21         43.61        15.16 o                         
 -24   4   1          4.84         14.27         4.18 o                         
 -22   4   1       2860.01       2838.08       322.86 o                         
 -20   4   1       1937.57       1775.15       200.85 o                         
 -18   4   1       3799.26       3822.10       440.40 o                         
 -16   4   1       4738.82       4672.18       503.40 o                         
 -14   4   1       4198.51       4031.80       468.19 o                         
 -12   4   1       8483.02       9079.63      1093.30 o                         
 -10   4   1         35.12         43.82         8.83 o                         
  -8   4   1        865.62        892.56        84.23 o                         
  -6   4   1         42.46         47.79        10.28 o                         
  -4   4   1       6388.90       6563.64       644.19 o                         
  -2   4   1       2179.41       1855.47        33.89 o                         
   0   4   1        832.77        748.47        76.33 o                         
   2   4   1       1087.34       1143.34       174.21 o                         
   4   4   1        116.19        147.60        13.71 o                         
   6   4   1       8288.79       9064.20       760.64 o                         
   8   4   1       2157.22       2111.16       151.39 o                         
  10   4   1       1983.18       2290.51       198.57 o                         
  12   4   1        519.81        648.78       134.21 o                         
  14   4   1        959.80        931.99       252.11 o                         
  16   4   1       9792.26      12123.28       202.03 o                         
  18   4   1        145.20        142.16        55.34 o                         
  20   4   1       3280.57       3552.33       376.90 o                         
  22   4   1       7312.20       8703.69      1614.22 o                         
  24   4   1       1969.57       1913.79       238.44 o                         
  26   4   1        109.61         92.09         7.98 o                         
  28   4   1         20.48         11.79         5.72 o                         
  30   4   1        155.51        152.75        13.29 o                         
  32   4   1         87.36        116.70        20.74 o                         
  34   4   1          0.36         14.09        11.82 o                         
  36   4   1       1137.66       1046.50        41.31 o                         
  38   4   1         83.99         72.28        11.63 o                         
  40   4   1          0.10         10.58        11.57 o                         
  42   4   1         91.86         77.70        10.53 o                         
  44   4   1         12.19         28.13         9.93 o                         
  46   4   1         11.06         12.06         9.59 o                         
  48   4   1         41.32         29.76        13.48 o                         
  50   4   1        139.32        146.38        28.20 o                         
 -49   5   1        131.75        149.17        22.08 o                         
 -47   5   1         10.19          5.59         9.58 o                         
 -45   5   1         85.31         93.51        12.86 o                         
 -43   5   1          3.34          0.58         8.39 o                         
 -41   5   1         20.01         21.11         7.39 o                         
 -39   5   1        166.56        134.77        18.18 o                         
 -37   5   1          0.07          7.63         9.74 o                         
 -35   5   1        352.30        306.07        26.39 o                         
 -33   5   1        753.11        717.48        79.06 o                         
 -31   5   1         21.61         14.30         8.39 o                         
 -29   5   1        226.91        241.27        25.59 o                         
 -27   5   1         75.75         93.24        13.73 o                         
 -25   5   1       3079.70       3517.56       131.15 o                         
 -23   5   1        489.90        464.62        87.11 o                         
 -21   5   1       1136.15        968.96       162.50 o                         
 -19   5   1        225.84        217.77        52.48 o                         
 -17   5   1         58.94         82.83        10.07 o                         
 -15   5   1       1373.78       1376.33       159.27 o                         
 -13   5   1         20.41         -3.04         3.59 o                         
 -11   5   1        342.30        347.44        52.29 o                         
  -9   5   1       1633.70       1667.50       173.35 o                         
  -7   5   1        233.56        269.59        41.80 o                         
  -5   5   1         14.33         27.04         5.55 o                         
  -3   5   1        362.74        343.42        30.87 o                         
  -1   5   1        106.31        136.78        23.77 o                         
   1   5   1        369.55        392.09        29.37 o                         
   3   5   1       2629.54       2690.72       342.31 o                         
   5   5   1       3497.48       3502.62       321.95 o                         
   7   5   1       1370.40       1246.47       122.52 o                         
   9   5   1         14.22          6.68         2.56 o                         
  11   5   1        273.16        294.82        24.62 o                         
  13   5   1        830.36        924.00        92.77 o                         
  15   5   1        669.61        607.08       187.21 o                         
  17   5   1        843.02        749.22       172.08 o                         
  19   5   1       2995.72       3012.28       331.66 o                         
  21   5   1        941.58        880.98        81.41 o                         
  23   5   1        475.74        555.00        62.25 o                         
  25   5   1        399.26        360.15        44.93 o                         
  27   5   1        499.42        516.95        60.43 o                         
  29   5   1         14.38         18.05         6.27 o                         
  31   5   1        302.50        272.47        33.22 o                         
  33   5   1        709.86        783.74        68.16 o                         
  35   5   1          1.43         12.44        12.31 o                         
  37   5   1         21.32         27.95         9.67 o                         
  39   5   1         43.59         40.21         7.47 o                         
  41   5   1        356.94        329.23        26.78 o                         
  43   5   1        220.48        254.20        26.09 o                         
  45   5   1          2.17         -7.60        10.07 o                         
  47   5   1        117.43        121.43        18.42 o                         
  49   5   1          4.79         11.13         6.95 o                         
 -48   6   1         75.87         78.05        16.39 o                         
 -46   6   1         45.83         52.88        24.43 o                         
 -44   6   1         62.25        101.79        13.86 o                         
 -42   6   1         15.84         12.65        13.71 o                         
 -40   6   1         28.97         58.53        10.54 o                         
 -38   6   1         18.66         32.42        10.31 o                         
 -36   6   1         13.56         20.10         6.87 o                         
 -34   6   1        177.39        161.37        17.39 o                         
 -32   6   1        160.61        147.17        15.56 o                         
 -30   6   1        213.86        204.10        22.39 o                         
 -28   6   1         15.13         27.29         8.19 o                         
 -26   6   1        168.45        201.39        43.15 o                         
 -24   6   1        689.42        834.75       124.37 o                         
 -22   6   1       4543.97       5476.98       458.71 o                         
 -20   6   1        727.45        805.00        86.50 o                         
 -18   6   1         54.46         43.58        15.33 o                         
 -16   6   1          8.41          1.92         2.98 o                         
 -14   6   1       2207.69       2357.88       310.19 o                         
 -12   6   1        543.85        492.87        83.08 o                         
 -10   6   1        177.60        167.67        34.24 o                         
  -8   6   1       1101.44       1126.86       112.00 o                         
  -6   6   1        248.80        235.80        22.25 o                         
  -4   6   1          0.43          6.33         3.40 o                         
  -2   6   1       2653.05       2829.05       270.32 o                         
   0   6   1       1042.86       1094.21        82.31 o                         
   2   6   1        148.43        143.40        34.16 o                         
   4   6   1         49.01         31.64         4.19 o                         
   6   6   1        241.78        282.58        39.49 o                         
   8   6   1        365.62        346.38        22.80 o                         
  10   6   1        330.88        316.57        33.44 o                         
  12   6   1          0.12          2.92         3.23 o                         
  14   6   1        339.30        349.15        47.49 o                         
  16   6   1       2362.16       2503.06       249.05 o                         
  18   6   1          0.15         -8.07         8.07 o                         
  20   6   1        181.97        190.00        17.90 o                         
  22   6   1       2593.56       2613.64       265.67 o                         
  24   6   1       1204.68       1164.76        86.43 o                         
  26   6   1       1262.88       1390.60       144.45 o                         
  28   6   1          0.29         -7.42         7.51 o                         
  30   6   1        697.38        661.95        57.99 o                         
  32   6   1         37.33         12.05         7.76 o                         
  34   6   1         50.98         43.19         9.05 o                         
  36   6   1         61.27         83.18        25.66 o                         
  38   6   1         38.50         44.74         7.51 o                         
  40   6   1        105.19         72.12        15.44 o                         
  42   6   1        123.84        142.01        22.53 o                         
  44   6   1         24.21         27.94         9.26 o                         
  46   6   1         17.06         18.70         8.04 o                         
  48   6   1          1.37         10.49         7.98 o                         
 -45   7   1          0.91         -2.10        11.80 o                         
 -43   7   1         32.13         55.74        16.46 o                         
 -41   7   1        141.95        150.70        22.22 o                         
 -39   7   1          6.56          8.53         6.95 o                         
 -37   7   1          8.98         29.76         8.51 o                         
 -35   7   1         12.01         10.75         8.17 o                         
 -33   7   1        164.24        141.15        20.88 o                         
 -31   7   1        415.29        529.75        87.00 o                         
 -29   7   1       1735.77       1967.01       136.27 o                         
 -27   7   1        655.41        691.28        64.06 o                         
 -25   7   1        196.71        209.40        24.43 o                         
 -23   7   1        231.08        264.90        42.05 o                         
 -21   7   1        425.55        486.38        61.15 o                         
 -19   7   1        178.05        163.04        31.03 o                         
 -17   7   1        202.41        187.77        27.03 o                         
 -15   7   1       1225.43       1292.82       198.46 o                         
 -13   7   1       1542.70       1485.52       205.38 o                         
 -11   7   1        536.01        486.59        73.08 o                         
  -9   7   1          4.08          7.02         3.01 o                         
  -7   7   1          2.04          5.40         3.83 o                         
  -5   7   1          0.49          4.20         4.39 o                         
  -3   7   1         18.26         30.33         4.45 o                         
  -1   7   1        163.77        207.22        15.53 o                         
   1   7   1          9.66          8.11         5.72 o                         
   3   7   1        615.22        615.32        51.42 o                         
   5   7   1          1.82          3.25         3.48 o                         
   7   7   1        189.08        203.70        22.18 o                         
   9   7   1        588.51        535.61        69.34 o                         
  11   7   1       1432.93       1463.25        80.77 o                         
  13   7   1       2020.49       2187.62       154.24 o                         
  15   7   1         24.73         57.80        10.83 o                         
  17   7   1        633.79        685.50        63.72 o                         
  19   7   1        525.71        482.22        68.50 o                         
  21   7   1          7.92          7.92         8.17 o                         
  23   7   1       1429.21       1496.31       142.61 o                         
  25   7   1        454.70        435.51        54.94 o                         
  27   7   1        821.99        853.15        88.55 o                         
  29   7   1        439.61        464.20        39.86 o                         
  31   7   1        135.85        166.72        20.71 o                         
  33   7   1        140.78        161.93        20.30 o                         
  35   7   1        318.91        345.24        46.06 o                         
  37   7   1          4.35         -1.41         9.35 o                         
  39   7   1          9.60         15.67         4.98 o                         
  41   7   1         91.01        141.69        19.97 o                         
  43   7   1         24.45         36.99         9.96 o                         
  45   7   1         19.44         17.28        23.02 o                         
 -42   8   1         56.18         78.25        28.63 o                         
 -40   8   1         46.34         39.73        11.01 o                         
 -38   8   1          4.65         10.38         8.31 o                         
 -36   8   1          1.25         27.16        12.90 o                         
 -34   8   1         39.08         20.62        10.92 o                         
 -32   8   1         31.31         21.62        15.83 o                         
 -30   8   1          4.24         33.64         8.05 o                         
 -28   8   1         12.45         13.90         7.12 o                         
 -26   8   1        189.38        187.56        25.27 o                         
 -24   8   1        128.09        129.39        36.59 o                         
 -22   8   1        392.31        440.39        43.77 o                         
 -20   8   1       1082.97       1289.40       156.79 o                         
 -18   8   1        944.21       1097.84        95.76 o                         
 -16   8   1        905.07        739.32       171.51 o                         
 -14   8   1         33.28         20.86         4.74 o                         
 -12   8   1        231.07        244.53        24.12 o                         
 -10   8   1          0.64         -4.29         4.91 o                         
  -8   8   1       1660.81       1681.80       201.45 o                         
  -6   8   1          1.15          7.48         4.78 o                         
  -4   8   1          3.97          8.16         4.32 o                         
  -2   8   1         31.62         28.93         8.26 o                         
   0   8   1        279.33        238.15        27.98 o                         
   2   8   1        239.55        229.69        26.21 o                         
   4   8   1       1247.08       1316.89       169.85 o                         
   6   8   1        797.13        826.33        56.64 o                         
   8   8   1         77.08         95.29        11.16 o                         
  10   8   1       3795.90       3929.96       231.33 o                         
  12   8   1        963.58       1071.08        53.09 o                         
  14   8   1         32.43         54.00        10.88 o                         
  16   8   1        118.25        126.07        16.53 o                         
  18   8   1        131.87        153.59        17.81 o                         
  20   8   1        477.33        479.68        38.40 o                         
  22   8   1         26.74         26.01         7.32 o                         
  24   8   1         66.74         92.21         9.87 o                         
  26   8   1         14.65          7.65         5.55 o                         
  28   8   1         90.30        110.38        12.38 o                         
  30   8   1        394.73        406.35        45.62 o                         
  32   8   1        509.39        551.34        44.71 o                         
  34   8   1          0.12          8.04         9.10 o                         
  36   8   1          3.80         -3.01         6.53 o                         
  38   8   1         29.51         46.68         9.20 o                         
  40   8   1          8.38          8.93         7.09 o                         
  42   8   1          8.49         17.75        11.43 o                         
 -39   9   1         33.21         32.98        10.91 o                         
 -37   9   1          5.79         15.81         6.20 o                         
 -35   9   1          1.78         15.94        12.51 o                         
 -33   9   1         27.18         36.54         9.66 o                         
 -31   9   1         46.45         39.12        11.54 o                         
 -29   9   1         16.02         20.57         9.00 o                         
 -27   9   1          4.61          3.70         6.37 o                         
 -25   9   1         16.16         34.12        10.91 o                         
 -23   9   1        315.55        400.47        56.43 o                         
 -21   9   1        248.22        267.29        32.45 o                         
 -19   9   1         28.46         15.99         6.50 o                         
 -17   9   1        119.06        149.38        18.69 o                         
 -15   9   1         15.66          2.57         3.18 o                         
 -13   9   1        582.26        563.17        58.99 o                         
 -11   9   1        760.77        775.40        67.06 o                         
  -9   9   1       1392.84       1369.87       131.49 o                         
  -7   9   1        107.99         98.92        10.46 o                         
  -5   9   1         33.92         15.61         9.84 o                         
  -3   9   1        225.08        192.76        16.77 o                         
  -1   9   1        314.93        295.33        28.34 o                         
   1   9   1          4.80          9.81         3.46 o                         
   3   9   1        236.06        260.16        16.14 o                         
   5   9   1        241.04        215.63        12.91 o                         
   7   9   1        200.66        230.85        14.72 o                         
   9   9   1        136.65        127.65        10.53 o                         
  11   9   1        171.11        163.72        19.96 o                         
  13   9   1        164.50        178.13        21.00 o                         
  15   9   1        150.45        140.37        16.42 o                         
  17   9   1         27.33         17.92        12.52 o                         
  19   9   1        224.57        233.34        27.97 o                         
  21   9   1         23.38         25.50         6.37 o                         
  23   9   1        214.63        245.70        18.81 o                         
  25   9   1          4.94          2.56         8.03 o                         
  27   9   1          0.62          4.81        16.76 o                         
  29   9   1          0.04         -5.74        10.76 o                         
  31   9   1         82.38        137.34        23.86 o                         
  33   9   1         40.35         79.02        17.58 o                         
  35   9   1         18.20         27.02         7.23 o                         
  37   9   1          0.07         10.62         7.57 o                         
  39   9   1         19.41         35.63         8.72 o                         
 -34  10   1          6.77         24.41        12.98 o                         
 -32  10   1          1.03          3.79         9.87 o                         
 -30  10   1         15.36         -3.75        10.38 o                         
 -28  10   1        142.27        165.84        16.45 o                         
 -26  10   1         21.54         42.22        26.59 o                         
 -24  10   1        162.05        188.77        32.49 o                         
 -22  10   1        208.24        236.06        30.11 o                         
 -20  10   1          9.96         11.18        16.93 o                         
 -18  10   1        161.76        182.44        23.32 o                         
 -16  10   1         16.39         12.43         7.76 o                         
 -14  10   1        438.11        445.56        72.16 o                         
 -12  10   1        406.98        347.58        50.73 o                         
 -10  10   1        204.18        191.32        44.33 o                         
  -8  10   1       1443.16       1461.74       131.74 o                         
  -6  10   1        473.11        438.68        36.31 o                         
  -4  10   1        245.75        203.60        27.36 o                         
  -2  10   1        382.17        403.42        26.14 o                         
   0  10   1         10.31         16.29         3.70 o                         
   2  10   1        193.17        210.89        13.08 o                         
   4  10   1          4.78          7.23         3.51 o                         
   6  10   1        172.64        162.35        15.98 o                         
   8  10   1         23.41         20.67         5.59 o                         
  10  10   1         56.28         62.92         8.72 o                         
  12  10   1        734.13        734.31        62.25 o                         
  14  10   1         56.64         58.32         9.80 o                         
  16  10   1        470.99        493.35        39.35 o                         
  18  10   1          4.05          6.57         6.19 o                         
  20  10   1        142.68        167.29        24.76 o                         
  22  10   1         30.81         34.50        11.21 o                         
  24  10   1        407.11        495.22        47.98 o                         
  26  10   1        341.36        389.79        39.77 o                         
  28  10   1          3.34         13.84         7.36 o                         
  30  10   1          6.43          5.38         8.13 o                         
  32  10   1         71.12        112.77        23.50 o                         
  34  10   1         15.10         15.23         7.71 o                         
 -29  11   1        226.68        354.86        41.31 o                         
 -27  11   1         12.60         20.55         6.78 o                         
 -25  11   1          6.48        -10.07        10.07 o                         
 -23  11   1         25.33         13.99         7.37 o                         
 -21  11   1          7.04          0.02         7.96 o                         
 -19  11   1         25.75         29.37         8.68 o                         
 -17  11   1         11.47          9.35         4.78 o                         
 -15  11   1         22.30          8.08         4.84 o                         
 -13  11   1         37.52         32.02        21.09 o                         
 -11  11   1        503.62        547.34        86.68 o                         
  -9  11   1         70.84         45.71         6.29 o                         
  -7  11   1         44.14         37.31         6.57 o                         
  -5  11   1         47.46         40.88         5.28 o                         
  -3  11   1         20.85         29.33         6.36 o                         
  -1  11   1          7.83         11.47         3.71 o                         
   1  11   1          7.98          6.54         2.48 o                         
   3  11   1         62.52         54.33         9.03 o                         
   5  11   1         30.11         10.34         4.74 o                         
   7  11   1          3.21          3.25         5.95 o                         
   9  11   1        357.83        271.42        73.25 o                         
  11  11   1        307.88        322.13        25.62 o                         
  13  11   1        228.66        255.48        40.56 o                         
  15  11   1        162.68        155.99        14.30 o                         
  17  11   1         12.00         17.27         5.82 o                         
  19  11   1         36.95         29.64         8.92 o                         
  21  11   1          6.86         11.81        14.35 o                         
  23  11   1        231.47        276.70        28.95 o                         
  25  11   1        326.59        386.09        37.68 o                         
  27  11   1        118.52        121.12        17.17 o                         
  29  11   1          7.45         23.96         8.30 o                         
 -22  12   1         25.51         41.47        10.87 o                         
 -20  12   1          1.95         -8.40         9.44 o                         
 -18  12   1          8.03         14.66         5.58 o                         
 -16  12   1         17.19         22.62        10.06 o                         
 -14  12   1         10.65         13.17        16.33 o                         
 -12  12   1         43.36         49.90         9.92 o                         
 -10  12   1        168.35        147.18        27.13 o                         
  -8  12   1        402.08        345.78        81.81 o                         
  -6  12   1        118.05         85.63        21.79 o                         
  -4  12   1        228.52        187.02        26.99 o                         
  -2  12   1        111.35         87.53        10.02 o                         
   0  12   1         42.31         20.00        13.69 o                         
   2  12   1         35.98         37.25        10.13 o                         
   4  12   1         48.13         39.25        15.82 o                         
   6  12   1        207.45        198.91        36.84 o                         
   8  12   1         12.00          8.26         4.13 o                         
  10  12   1          8.11         -4.89         8.29 o                         
  12  12   1          7.87         17.39        10.35 o                         
  14  12   1         97.84        122.29        16.29 o                         
  16  12   1         29.17         33.99         7.49 o                         
  18  12   1          0.84         17.39         7.03 o                         
  20  12   1          0.57         13.29         9.93 o                         
  22  12   1         21.40         32.14         8.96 o                         
  -9  13   1          8.26         20.35        10.80 o                         
  -7  13   1         22.49         17.42         9.37 o                         
  -5  13   1         28.45         33.78         9.52 o                         
   3  13   1          0.01          2.64         5.39 o                         
   5  13   1          0.74        -11.72        11.72 o                         
   7  13   1         57.22         67.95        11.35 o                         
   9  13   1        181.85        256.20        41.36 o                         
 -52   0   2        134.64        108.75        23.54 o                         
 -50   0   2        827.17       1103.48       181.67 o                         
 -48   0   2         85.26        110.97        24.04 o                         
 -46   0   2        220.51        178.11        44.02 o                         
 -44   0   2        686.00        695.08        59.11 o                         
 -42   0   2        995.83        969.20        66.35 o                         
 -40   0   2       1375.77       1437.76        78.60 o                         
 -38   0   2         18.05         -8.55         8.55 o                         
 -36   0   2        124.69        152.38        20.71 o                         
 -34   0   2          0.42          4.62         6.02 o                         
 -32   0   2        459.72        463.55        33.52 o                         
 -30   0   2         28.21         66.79        17.58 o                         
 -28   0   2       2331.06       2266.32       284.15 o                         
 -26   0   2       6595.60       6608.74       458.71 o                         
 -24   0   2        747.36        610.91        23.55 o                         
 -22   0   2          5.05          2.06        20.33 o                         
 -20   0   2       3332.60       3614.81       222.92 o                         
 -18   0   2      13946.92      16787.69       952.78 o                         
 -14   0   2        187.14        205.07        30.00 o                         
 -12   0   2      14939.73      16517.46      1102.44 o                         
 -10   0   2         80.30        163.87        12.28 o                         
  -8   0   2       2255.12       2074.68        34.75 o                         
  -6   0   2      10694.38      10293.04       107.76 o                         
  -4   0   2       5121.20       4799.83        61.09 o                         
  -2   0   2       9088.39       8060.91       101.43 o                         
   0   0   2      55794.32      45490.77      3861.33 o                         
   6   0   2        115.65        109.94         7.39 o                         
   8   0   2        222.37        184.46        21.88 o                         
  10   0   2        315.73        245.22        41.65 o                         
  12   0   2       1428.49       1416.63       244.81 o                         
  14   0   2       7118.32       7156.32      1297.09 o                         
  16   0   2       4219.67       4332.79       718.66 o                         
  18   0   2       1783.66       1744.83       248.94 o                         
  20   0   2       1083.25       1331.10       276.71 o                         
  22   0   2       1783.21       1590.17       295.30 o                         
  24   0   2        156.23        135.99        21.42 o                         
  26   0   2        267.99        254.20        39.42 o                         
  28   0   2         13.88         13.63         7.35 o                         
  30   0   2        177.98        180.53        19.31 o                         
  32   0   2       2119.95       1935.38       155.61 o                         
  34   0   2       4090.96       3840.08       403.46 o                         
  36   0   2       4224.07       4482.93       269.86 o                         
  38   0   2      10734.55      12910.85       815.37 o                         
  40   0   2         40.42         33.96        14.45 o                         
  42   0   2          0.67          3.68         4.72 o                         
  44   0   2         17.56         49.39        19.46 o                         
  46   0   2        624.22        622.83        91.62 o                         
  48   0   2        302.84        299.40        44.89 o                         
  50   0   2         79.82        130.42        28.10 o                         
  52   0   2         47.55         44.11        15.10 o                         
 -53   1   2         58.96         42.65        11.42 o                         
 -51   1   2        246.80        399.32        42.14 o                         
 -49   1   2        123.09        119.76        15.02 o                         
 -47   1   2        269.43        305.24        22.31 o                         
 -45   1   2         40.30         64.06        18.88 o                         
 -43   1   2          1.69          5.12         5.08 o                         
 -41   1   2         51.31         51.10         9.13 o                         
 -39   1   2        209.50        157.12        16.81 o                         
 -37   1   2       1172.21       1182.53        80.66 o                         
 -35   1   2        561.87        379.97        50.86 o                         
 -33   1   2       1083.73        949.97        95.30 o                         
 -31   1   2       2439.25       2555.14       104.42 o                         
 -29   1   2        420.73        361.49        24.05 o                         
 -27   1   2        901.01        897.17        58.21 o                         
 -25   1   2       2323.57       2486.86       103.62 o                         
 -23   1   2         68.80         59.90         6.14 o                         
 -21   1   2       1396.67       1368.69        33.82 o                         
 -19   1   2       8097.03       8968.51       328.54 o                         
 -17   1   2       7560.84       8440.24       249.40 o                         
 -15   1   2        107.62        117.97        12.35 o                         
 -13   1   2       1721.02       2153.17       164.37 o                         
 -11   1   2       3986.32       4201.04       240.19 o                         
  -9   1   2        168.89        156.08        15.93 o                         
  -7   1   2       6718.99       6872.56       505.50 o                         
  -5   1   2       3939.53       4159.13       288.72 o                         
  -3   1   2         39.48         46.20        13.93 o                         
  -1   1   2       1226.40       1376.95        71.21 o                         
   1   1   2      68267.91      51561.79      4376.29 o                         
   5   1   2       1360.61       1564.02        87.17 o                         
   7   1   2       3746.26       3781.78       284.86 o                         
   9   1   2       3262.50       3118.98       248.35 o                         
  11   1   2       2338.21       2073.29       229.54 o                         
  13   1   2        325.12        346.68        37.03 o                         
  15   1   2        436.62        422.88        47.46 o                         
  17   1   2        656.29        715.90        87.22 o                         
  19   1   2       3360.68       3253.06       294.97 o                         
  21   1   2       3373.71       3173.35       349.54 o                         
  23   1   2       2746.76       2589.38       257.50 o                         
  25   1   2         56.63         77.54        10.32 o                         
  27   1   2        371.65        325.26        42.25 o                         
  29   1   2        144.28        121.75        10.78 o                         
  31   1   2        547.22        543.08        39.86 o                         
  33   1   2        289.57        305.60        27.10 o                         
  35   1   2        886.03        809.26        68.26 o                         
  37   1   2        980.48       1026.97        77.14 o                         
  39   1   2        740.60        770.49        44.52 o                         
  41   1   2         36.80         30.68         9.50 o                         
  43   1   2         75.19         74.03         8.40 o                         
  45   1   2          0.33         10.63         9.48 o                         
  47   1   2         49.15         35.59         8.68 o                         
  49   1   2        171.80        138.00        20.46 o                         
  51   1   2         30.14         13.08         8.32 o                         
  53   1   2          0.51         -8.26        11.48 o                         
 -52   2   2         75.47         53.35        18.73 o                         
 -50   2   2        103.10        140.10        16.85 o                         
 -48   2   2         46.40         46.01        11.84 o                         
 -46   2   2        232.60        321.61        48.16 o                         
 -44   2   2        563.35        569.60        47.71 o                         
 -42   2   2        252.29        273.77        21.56 o                         
 -40   2   2         20.59          1.06         5.24 o                         
 -38   2   2        714.28        501.97        68.59 o                         
 -36   2   2          6.17         10.60         6.77 o                         
 -34   2   2        542.72        506.79        38.71 o                         
 -32   2   2          3.02        -15.46        15.46 o                         
 -30   2   2       4389.39       4407.55       352.46 o                         
 -28   2   2       1022.77        831.47        91.01 o                         
 -26   2   2          3.39         -0.40         5.97 o                         
 -24   2   2        418.43        414.78        37.62 o                         
 -22   2   2        299.40        307.39        14.91 o                         
 -20   2   2         74.75        106.59        11.81 o                         
 -18   2   2          4.96         13.92         7.18 o                         
 -16   2   2       3552.53       4179.82       248.33 o                         
 -14   2   2         54.32         48.01         9.15 o                         
 -12   2   2        562.02        505.33        24.49 o                         
 -10   2   2      10826.92      10677.88       767.91 o                         
  -8   2   2       5893.77       5709.34       349.81 o                         
  -6   2   2         39.28         90.38         8.45 o                         
  -4   2   2       3955.24       3604.37       265.80 o                         
  -2   2   2        824.22        843.00        41.53 o                         
   0   2   2         57.70         66.73        17.56 o                         
   6   2   2       2405.92       2442.82       143.75 o                         
   8   2   2       3478.27       3336.82       229.46 o                         
  10   2   2       6524.33       6268.21       497.61 o                         
  12   2   2        708.10        683.23        74.56 o                         
  14   2   2        307.14        404.14        59.47 o                         
  16   2   2       6634.30       6571.79       575.80 o                         
  18   2   2       6164.34       6166.35       613.70 o                         
  20   2   2        231.92        179.33        29.89 o                         
  22   2   2        881.61        822.05        83.95 o                         
  24   2   2        362.35        381.58        51.24 o                         
  26   2   2         58.20         49.90         8.90 o                         
  28   2   2        318.36        273.01        21.88 o                         
  30   2   2       1526.40       1609.13        87.54 o                         
  32   2   2        406.77        438.14        33.97 o                         
  34   2   2         10.16          7.80         8.23 o                         
  36   2   2        301.98        251.64        21.96 o                         
  38   2   2        459.94        449.00        38.72 o                         
  40   2   2          0.49          1.08         3.38 o                         
  42   2   2         13.62         20.03         6.27 o                         
  44   2   2        407.72        411.34        37.12 o                         
  46   2   2        348.88        345.56        25.84 o                         
  48   2   2         28.62         14.66        17.19 o                         
  50   2   2         71.35         71.59        15.79 o                         
  52   2   2         32.18         50.82        11.23 o                         
 -51   3   2          7.14         -1.47         6.80 o                         
 -49   3   2         28.06         24.17         8.84 o                         
 -47   3   2         63.96         60.64         9.78 o                         
 -45   3   2        215.00        226.55        25.80 o                         
 -43   3   2        297.16        304.43        26.07 o                         
 -41   3   2        216.52        249.00        23.82 o                         
 -39   3   2        141.22        134.67        17.60 o                         
 -37   3   2        259.42        168.92        19.07 o                         
 -35   3   2        375.20        405.32        53.62 o                         
 -33   3   2       7367.24       7610.02      1068.96 o                         
 -31   3   2       2900.27       2591.68       305.18 o                         
 -29   3   2        104.35         91.16        12.77 o                         
 -27   3   2       5401.68       5391.40       619.58 o                         
 -25   3   2        413.55        342.02        53.40 o                         
 -23   3   2         28.05         18.29         4.73 o                         
 -21   3   2         44.69         63.83        13.23 o                         
 -19   3   2          0.05          2.28         5.91 o                         
 -17   3   2       8529.96       9442.29       889.50 o                         
 -15   3   2       2431.06       2117.36        45.10 o                         
 -13   3   2       1431.89       1497.98        74.82 o                         
 -11   3   2        207.75        299.34        36.87 o                         
  -9   3   2       2671.44       2722.49       172.54 o                         
  -7   3   2       1508.94       1626.63       148.50 o                         
  -5   3   2       1962.18       2082.56       159.98 o                         
  -3   3   2         59.07         88.51        28.41 o                         
  -1   3   2       2628.37       2710.16       239.84 o                         
   1   3   2       3828.79       4337.05       339.60 o                         
   3   3   2       2464.09       2413.70       143.66 o                         
   5   3   2       2194.45       1968.95       122.02 o                         
   7   3   2       2716.03       2726.42       210.57 o                         
   9   3   2         10.71          8.14         4.07 o                         
  11   3   2        686.64        635.40        49.79 o                         
  13   3   2        288.42        269.94        31.89 o                         
  15   3   2       3021.00       3061.67       319.57 o                         
  17   3   2        413.32        462.12        53.00 o                         
  19   3   2       4361.59       4101.07       448.11 o                         
  21   3   2       2186.16       2215.13       347.77 o                         
  23   3   2       1634.92       1544.50       141.16 o                         
  25   3   2         43.08         41.75         6.19 o                         
  27   3   2        191.42        200.47        19.69 o                         
  29   3   2         32.51         42.91        12.52 o                         
  31   3   2        153.97        175.88        12.67 o                         
  33   3   2        366.21        371.29        42.68 o                         
  35   3   2        325.55        319.98        25.16 o                         
  37   3   2        458.63        528.56        50.81 o                         
  39   3   2         10.94          7.07         6.17 o                         
  41   3   2          5.61          4.27         8.33 o                         
  43   3   2          7.76          3.17         6.03 o                         
  45   3   2        327.71        373.90        37.60 o                         
  47   3   2         28.00         24.43         5.92 o                         
  49   3   2        129.00        113.08        15.69 o                         
  51   3   2         69.84         45.39        13.73 o                         
 -50   4   2          1.29          1.48         9.98 o                         
 -48   4   2          3.71          1.31         8.73 o                         
 -46   4   2         18.84         16.67         6.58 o                         
 -44   4   2          7.47         26.05        10.08 o                         
 -42   4   2         48.30         54.53         9.58 o                         
 -40   4   2        286.61        386.10        32.43 o                         
 -38   4   2          2.77          6.52        18.50 o                         
 -36   4   2        501.47        399.69        39.25 o                         
 -34   4   2       3546.93       4225.63       211.59 o                         
 -32   4   2         64.58         62.86        10.99 o                         
 -30   4   2        863.36        827.85        92.04 o                         
 -28   4   2         16.23          6.98         8.26 o                         
 -26   4   2        749.63        776.92        98.53 o                         
 -24   4   2        306.77        246.69        19.30 o                         
 -22   4   2        530.36        557.42        69.23 o                         
 -20   4   2         37.10         39.07         5.24 o                         
 -18   4   2        179.31        133.49        35.44 o                         
 -16   4   2        117.43        135.26        13.07 o                         
 -14   4   2         80.11        112.81        15.22 o                         
 -12   4   2       1296.09       1434.36       142.58 o                         
 -10   4   2        348.34        260.04        43.86 o                         
  -8   4   2         33.08         66.20        24.83 o                         
  -6   4   2       3008.96       3222.10       304.53 o                         
  -4   4   2        639.02        859.47       113.33 o                         
  -2   4   2       6125.41       6538.52       629.46 o                         
   0   4   2         13.13          8.59         9.22 o                         
   2   4   2        440.02        514.03        29.53 o                         
   4   4   2       4522.76       4809.31       516.98 o                         
   6   4   2       8196.41       8644.32       639.22 o                         
   8   4   2          8.14         37.40         6.45 o                         
  10   4   2        593.93        712.06        67.38 o                         
  12   4   2       1615.87       1411.87       106.58 o                         
  14   4   2        643.50        616.23        65.45 o                         
  16   4   2        115.49        151.98        19.66 o                         
  18   4   2       1834.82       2007.00       375.70 o                         
  20   4   2        468.24        449.91       106.10 o                         
  22   4   2         80.91         76.51        50.88 o                         
  24   4   2       3452.59       3383.79       722.87 o                         
  26   4   2        360.52        315.52        62.41 o                         
  28   4   2         28.74         31.91         8.27 o                         
  30   4   2        434.23        392.19        50.55 o                         
  32   4   2       1366.49       1428.57       148.77 o                         
  34   4   2        811.50        823.64        96.53 o                         
  36   4   2         10.60          6.35         7.61 o                         
  38   4   2        224.21        203.25        18.92 o                         
  40   4   2         27.54         30.19         5.29 o                         
  42   4   2        569.90        597.76        71.65 o                         
  44   4   2         22.57         24.51         8.01 o                         
  46   4   2         34.24         41.38        14.28 o                         
  48   4   2         73.22         58.19        20.85 o                         
  50   4   2          0.05         -0.86         5.19 o                         
 -49   5   2         15.66         32.21        10.07 o                         
 -47   5   2        226.42        207.78        29.23 o                         
 -45   5   2        220.95        260.90        32.74 o                         
 -43   5   2        135.53        174.45        27.82 o                         
 -41   5   2        155.49        141.30        28.01 o                         
 -39   5   2        137.04        134.08        18.53 o                         
 -37   5   2        195.35        213.67        37.65 o                         
 -35   5   2        134.16        108.92        12.48 o                         
 -33   5   2        233.03        371.83        26.17 o                         
 -31   5   2         10.93         11.40         6.82 o                         
 -29   5   2        119.61        138.55        14.99 o                         
 -27   5   2         48.59         61.66         7.95 o                         
 -25   5   2        402.29        327.54        73.07 o                         
 -23   5   2         17.41          9.15         4.89 o                         
 -21   5   2         68.61        103.82        21.53 o                         
 -19   5   2         35.82         20.09         6.42 o                         
 -17   5   2        681.86        656.97       105.07 o                         
 -15   5   2        113.52        117.30        23.70 o                         
 -13   5   2       2656.09       3089.57       298.88 o                         
 -11   5   2       3938.76       3979.95       446.54 o                         
  -9   5   2       1157.51       1055.95       115.09 o                         
  -7   5   2        423.14        490.70        33.85 o                         
  -5   5   2          9.18          0.85         2.98 o                         
  -3   5   2       6388.41       7149.60       664.44 o                         
  -1   5   2        405.73        508.87        58.17 o                         
   1   5   2       4003.84       4870.43        61.89 o                         
   3   5   2       4419.36       4386.28       356.84 o                         
   5   5   2        624.67        549.27        30.77 o                         
   7   5   2       3201.86       3183.09       263.92 o                         
   9   5   2       1086.05       1043.93        74.57 o                         
  11   5   2         16.43         10.07         3.16 o                         
  13   5   2        994.05        883.97        92.96 o                         
  15   5   2          0.89          5.05         4.74 o                         
  17   5   2         32.92         72.81        10.88 o                         
  19   5   2        730.62        727.12       162.78 o                         
  21   5   2         92.78         95.58        13.93 o                         
  23   5   2        219.71        272.03        62.33 o                         
  25   5   2        188.14        127.91        27.56 o                         
  27   5   2        452.80        395.74       101.84 o                         
  29   5   2        229.55        193.92        32.68 o                         
  31   5   2        107.67        105.45        13.85 o                         
  33   5   2         36.29         38.58        11.18 o                         
  35   5   2        172.39        200.48        51.46 o                         
  37   5   2       1051.52        995.73       118.73 o                         
  39   5   2        213.53        161.74        21.33 o                         
  41   5   2        107.13        112.39        18.51 o                         
  43   5   2        423.60        510.99        75.55 o                         
  45   5   2         48.22         71.83        11.10 o                         
  47   5   2         71.61         45.69         9.67 o                         
  49   5   2          0.20         -2.64        10.37 o                         
 -46   6   2          1.99          6.55        10.54 o                         
 -44   6   2          2.18         17.30         7.99 o                         
 -42   6   2         76.42         81.47        12.03 o                         
 -40   6   2         27.68         38.34         7.18 o                         
 -38   6   2         97.47        117.13        15.88 o                         
 -36   6   2         34.24         24.03         8.08 o                         
 -34   6   2        264.67        316.12        35.64 o                         
 -32   6   2         17.40         26.41         7.72 o                         
 -30   6   2         54.69         77.26        11.95 o                         
 -28   6   2          1.75          5.97        10.95 o                         
 -26   6   2        389.91        440.82        50.15 o                         
 -24   6   2       1383.64       1220.02       184.47 o                         
 -22   6   2       1593.00       1413.44       230.50 o                         
 -20   6   2       3449.60       3407.61       420.87 o                         
 -18   6   2        294.32        284.31        37.75 o                         
 -16   6   2       2156.31       2147.48       272.41 o                         
 -14   6   2       1074.83       1213.78       160.91 o                         
 -12   6   2         19.54          2.14         3.57 o                         
 -10   6   2        120.53         92.36         8.88 o                         
  -8   6   2        629.06        697.40        43.22 o                         
  -6   6   2          0.04          4.33         3.46 o                         
  -4   6   2        660.06        723.19        69.66 o                         
  -2   6   2       1368.72       1641.51       155.54 o                         
   0   6   2          1.20          4.40         2.77 o                         
   2   6   2          7.98          9.27         3.15 o                         
   4   6   2         86.79         63.48         5.99 o                         
   6   6   2        634.88        688.23        46.22 o                         
   8   6   2       1588.19       1646.24       143.59 o                         
  10   6   2       1441.38       1311.54        89.54 o                         
  12   6   2       1418.53       1390.56        83.10 o                         
  14   6   2          0.81         23.99         6.56 o                         
  16   6   2          6.10         30.77         9.34 o                         
  18   6   2        439.88        422.83        81.89 o                         
  20   6   2        582.06        698.12       108.18 o                         
  22   6   2       4081.03       4565.77       738.11 o                         
  24   6   2          4.98         21.84        15.08 o                         
  26   6   2        322.47        269.81        41.82 o                         
  28   6   2         21.71         26.62         7.21 o                         
  30   6   2        517.25        530.58        38.90 o                         
  32   6   2        681.75        506.18        63.48 o                         
  34   6   2        155.57        112.56        16.59 o                         
  36   6   2        227.95        236.91        43.10 o                         
  38   6   2         60.50         65.54        10.40 o                         
  40   6   2        578.47        516.62        62.24 o                         
  42   6   2        202.93        200.02        23.52 o                         
  44   6   2         20.28         20.67         8.97 o                         
  46   6   2         14.01         30.57        10.49 o                         
 -45   7   2          0.07          1.55         4.72 o                         
 -43   7   2          1.23          3.03         7.78 o                         
 -41   7   2        137.52        196.64        22.83 o                         
 -39   7   2          4.92          3.45         7.25 o                         
 -37   7   2          7.52         11.24         8.17 o                         
 -35   7   2        198.74        325.08        59.25 o                         
 -33   7   2          3.12         -3.13        14.02 o                         
 -31   7   2          7.59         10.75        13.88 o                         
 -29   7   2        323.39        392.41        44.20 o                         
 -27   7   2        287.00        358.70        37.17 o                         
 -25   7   2          7.06          3.98        15.32 o                         
 -23   7   2       3392.47       3763.78       222.54 o                         
 -21   7   2       1655.95       1576.31       266.88 o                         
 -19   7   2         27.68         16.39        10.23 o                         
 -17   7   2          6.77         12.61         4.37 o                         
 -15   7   2          2.32         -2.17         6.30 o                         
 -13   7   2        229.65        224.41        42.29 o                         
 -11   7   2       1647.60       1556.49       160.39 o                         
  -9   7   2        323.96        274.40        52.36 o                         
  -7   7   2        508.57        447.99        66.68 o                         
  -5   7   2        697.18        631.33        77.30 o                         
  -3   7   2        702.52        691.67        57.02 o                         
  -1   7   2       1621.77       1712.56       174.34 o                         
   1   7   2        457.79        477.42        33.27 o                         
   3   7   2          1.45         17.61         6.10 o                         
   5   7   2         59.61         77.48        11.70 o                         
   7   7   2       1777.79       1929.70       190.40 o                         
   9   7   2        206.10        173.21        16.62 o                         
  11   7   2         61.88         33.86         8.14 o                         
  13   7   2          2.42          1.73         7.76 o                         
  15   7   2        397.29        390.42        53.11 o                         
  17   7   2          4.78          8.89         6.02 o                         
  19   7   2        607.24        494.45       140.82 o                         
  21   7   2        243.31        250.81        80.73 o                         
  23   7   2        367.13        346.47        31.77 o                         
  25   7   2         39.63         19.05         6.15 o                         
  27   7   2        284.43        305.05        24.16 o                         
  29   7   2         11.01          8.47         5.53 o                         
  31   7   2          8.07         13.44         6.39 o                         
  33   7   2        352.87        322.79        36.13 o                         
  35   7   2          0.42          1.65         5.83 o                         
  37   7   2          3.69         -5.79         7.80 o                         
  39   7   2         36.90         21.25        11.11 o                         
  41   7   2        108.19        128.85        19.44 o                         
  43   7   2         32.15         11.02        15.46 o                         
 -42   8   2         75.80         76.89        10.89 o                         
 -40   8   2         72.70         67.55        13.25 o                         
 -38   8   2          3.91          6.66         6.93 o                         
 -36   8   2        230.81        271.86        23.61 o                         
 -34   8   2         70.89        104.19        14.20 o                         
 -32   8   2         10.45         13.92         6.78 o                         
 -30   8   2         30.11         43.62        15.92 o                         
 -28   8   2          2.24          2.08         9.58 o                         
 -26   8   2         33.21         50.38        12.12 o                         
 -24   8   2         49.39         39.02         6.99 o                         
 -22   8   2        365.61        430.87        39.96 o                         
 -20   8   2        719.92        771.14        91.28 o                         
 -18   8   2        484.39        388.95       114.79 o                         
 -16   8   2         78.19         65.49         7.80 o                         
 -14   8   2         63.94         67.90        17.89 o                         
 -12   8   2        235.95        180.14        21.69 o                         
 -10   8   2        286.00        290.37        36.22 o                         
  -8   8   2          0.04         15.62         7.49 o                         
  -6   8   2        533.82        557.98        67.00 o                         
  -4   8   2        329.72        324.11        29.30 o                         
  -2   8   2        207.20        179.79        21.20 o                         
   0   8   2          9.33         21.84         5.03 o                         
   2   8   2        186.10        167.60        11.16 o                         
   4   8   2        282.89        308.46        18.49 o                         
   6   8   2       1522.58       1715.72        90.95 o                         
   8   8   2        649.12        622.15        52.64 o                         
  10   8   2        494.74        429.96        47.51 o                         
  12   8   2       1900.69       1885.82       151.48 o                         
  14   8   2       2192.46       2086.81       281.63 o                         
  16   8   2         46.09         60.94        28.89 o                         
  18   8   2        217.79        227.26        50.91 o                         
  20   8   2          0.93          5.82        11.18 o                         
  22   8   2        529.82        485.07        59.82 o                         
  24   8   2         19.79         19.45         6.32 o                         
  26   8   2        257.14        275.74        27.71 o                         
  28   8   2        109.58        160.85        25.67 o                         
  30   8   2         15.27         41.60        10.29 o                         
  32   8   2         31.33         15.55         4.64 o                         
  34   8   2          0.35         -7.19         8.14 o                         
  36   8   2         67.57         49.45        11.71 o                         
  38   8   2          6.19          8.75        13.11 o                         
  40   8   2         10.32         13.79        18.53 o                         
  42   8   2         40.59         60.15        11.82 o                         
 -37   9   2         17.27         26.50        12.03 o                         
 -35   9   2         18.66         16.10        12.07 o                         
 -33   9   2          2.78         15.61         9.08 o                         
 -31   9   2        131.21        135.63        18.13 o                         
 -29   9   2        111.08         87.69        14.95 o                         
 -27   9   2        218.53        193.69        26.63 o                         
 -25   9   2         90.72         82.74        12.72 o                         
 -23   9   2         77.20         91.52        14.29 o                         
 -21   9   2        610.92        661.44        59.30 o                         
 -19   9   2        146.10        126.04        43.53 o                         
 -17   9   2        800.68        738.17       156.24 o                         
 -15   9   2          9.79         12.58         5.62 o                         
 -13   9   2        853.82        793.54       149.68 o                         
 -11   9   2         99.32         83.33        20.28 o                         
  -9   9   2         26.48         29.08         8.57 o                         
  -7   9   2        575.09        470.46        76.39 o                         
  -5   9   2        240.33        231.63        38.00 o                         
  -3   9   2        150.36        149.65        13.38 o                         
  -1   9   2        602.80        555.37        56.17 o                         
   1   9   2         13.02         16.88         6.23 o                         
   3   9   2        426.86        407.85        48.56 o                         
   5   9   2         59.96         42.42         5.95 o                         
   7   9   2        143.82        112.50        11.24 o                         
   9   9   2        216.05        200.23        25.34 o                         
  11   9   2       2423.08       2673.17       478.48 o                         
  13   9   2        467.10        490.72        96.58 o                         
  15   9   2        696.88        744.11        69.64 o                         
  17   9   2         40.50         46.36         7.64 o                         
  19   9   2        120.18        144.81        15.70 o                         
  21   9   2          8.19         12.03        13.14 o                         
  23   9   2          4.08         17.96        12.05 o                         
  25   9   2       1250.93       1421.57       133.95 o                         
  27   9   2       1801.76       1731.15       138.84 o                         
  29   9   2        330.78        299.46        29.77 o                         
  31   9   2         43.02         38.48         8.67 o                         
  33   9   2          0.12         17.61        10.69 o                         
  35   9   2          6.54         16.08         7.21 o                         
  37   9   2          0.08          9.35        11.53 o                         
 -34  10   2          4.26          6.92        10.49 o                         
 -32  10   2         67.03         66.82        11.09 o                         
 -30  10   2        235.74        219.30        26.42 o                         
 -28  10   2        216.92        225.15        22.92 o                         
 -26  10   2         61.97         65.75        10.39 o                         
 -24  10   2         14.27         12.59         5.85 o                         
 -22  10   2          6.29          1.73         9.98 o                         
 -20  10   2         92.01        106.37        16.61 o                         
 -18  10   2         30.09          7.32        16.52 o                         
 -16  10   2        264.07        257.86        27.43 o                         
 -14  10   2        178.64        158.65        29.57 o                         
 -12  10   2         38.21         36.71         7.19 o                         
 -10  10   2        202.28        166.87        42.14 o                         
  -8  10   2        471.23        441.77        73.82 o                         
  -6  10   2        741.87        618.99        93.28 o                         
  -4  10   2          9.43         15.49        10.48 o                         
  -2  10   2        522.20        505.52        58.72 o                         
   0  10   2        563.30        467.04        78.48 o                         
   2  10   2          9.94         17.03         4.37 o                         
   4  10   2        119.08        127.40        18.25 o                         
   6  10   2        163.27        141.74        15.13 o                         
   8  10   2         23.34         12.68         4.43 o                         
  10  10   2          0.09          2.92         6.79 o                         
  12  10   2        150.56        128.62        23.38 o                         
  14  10   2         10.70         20.28        12.55 o                         
  16  10   2          3.79         13.91        10.96 o                         
  18  10   2        103.57        132.27        16.47 o                         
  20  10   2         50.86         44.53         7.90 o                         
  22  10   2          6.26         13.41         5.33 o                         
  24  10   2        109.72        120.87        15.56 o                         
  26  10   2        170.62        146.02        19.17 o                         
  28  10   2        260.38        232.43        22.79 o                         
  30  10   2          8.57          0.84         7.36 o                         
  32  10   2         21.14         21.78         8.20 o                         
 -27  11   2         15.20         13.32        21.89 o                         
 -25  11   2         18.22         13.40         7.65 o                         
 -23  11   2        199.53        264.67        34.84 o                         
 -21  11   2         68.28         85.96        14.02 o                         
 -19  11   2          0.32         -3.32         9.49 o                         
 -17  11   2          3.38          0.89         5.72 o                         
 -15  11   2          1.58         12.12         8.41 o                         
 -13  11   2         35.53         30.31         5.98 o                         
 -11  11   2          1.32          3.92         7.30 o                         
  -9  11   2        177.54        209.70        17.38 o                         
  -7  11   2        335.56        349.56        32.41 o                         
  -5  11   2          0.14         12.09         3.99 o                         
  -3  11   2        210.41        201.10        19.11 o                         
  -1  11   2         51.92         38.17         9.07 o                         
   1  11   2         67.18         52.70         7.46 o                         
   3  11   2        207.09        177.44        16.64 o                         
   5  11   2          3.56          4.93         5.86 o                         
   7  11   2         79.24         85.66        12.14 o                         
   9  11   2          3.46          3.81         8.92 o                         
  11  11   2         62.83         62.00         9.54 o                         
  13  11   2          6.56         18.60         6.10 o                         
  15  11   2        122.99        128.67        12.10 o                         
  17  11   2          0.63          7.46         7.04 o                         
  19  11   2          9.82         14.80         9.35 o                         
  21  11   2        229.49        267.03        25.06 o                         
  23  11   2         39.18         47.31         7.36 o                         
  25  11   2          7.16         11.79        12.48 o                         
  27  11   2          0.98         17.14         6.58 o                         
 -20  12   2          2.76         29.69        14.59 o                         
 -18  12   2         41.82         32.12        10.92 o                         
 -16  12   2         10.47         10.45        12.48 o                         
 -14  12   2          0.05          6.15         9.34 o                         
 -12  12   2         44.72         33.87         9.50 o                         
 -10  12   2        423.47        385.60        58.02 o                         
  -8  12   2        597.76        537.38       125.54 o                         
  -6  12   2        406.25        347.17        50.60 o                         
  -4  12   2         44.92         38.71         8.78 o                         
  -2  12   2         14.48          0.65         4.24 o                         
   0  12   2         47.23         43.86        12.27 o                         
   2  12   2         27.93         21.18         7.33 o                         
   4  12   2        353.50        321.08        35.44 o                         
   6  12   2        234.31        247.32        38.63 o                         
   8  12   2         14.71         10.42         4.92 o                         
  10  12   2         48.34         22.88         6.41 o                         
  12  12   2         36.47         41.79         8.44 o                         
  14  12   2          0.00         -1.53         7.24 o                         
  16  12   2          3.04          8.98         5.67 o                         
  18  12   2         16.79         12.23         6.54 o                         
  20  12   2          3.46         14.09         8.64 o                         
 -51   1   3          1.62        -15.77        22.09 o                         
 -49   1   3        939.45       1069.67       150.12 o                         
 -47   1   3        243.07        203.90        25.31 o                         
 -45   1   3          6.19         12.51         6.63 o                         
 -43   1   3        123.72        130.48        14.14 o                         
 -41   1   3        107.82        109.46        10.99 o                         
 -39   1   3        215.17        160.57        18.82 o                         
 -37   1   3        309.22        228.47        33.15 o                         
 -35   1   3       1507.65       1423.45        70.69 o                         
 -33   1   3        669.41        492.46        62.04 o                         
 -31   1   3       9115.51       9083.28       696.43 o                         
 -29   1   3       1724.45       1360.68       110.23 o                         
 -27   1   3        279.12        192.10        39.71 o                         
 -25   1   3        342.51        366.07        25.28 o                         
 -23   1   3       2653.14       2682.24       127.25 o                         
 -21   1   3       1143.73       1083.99        25.72 o                         
 -19   1   3       4345.89       4473.02       240.52 o                         
 -17   1   3       1716.18       1713.65       109.85 o                         
 -15   1   3         10.46         61.08         8.77 o                         
 -13   1   3        235.47        323.71        57.82 o                         
 -11   1   3       3982.88       3780.51       210.38 o                         
  -9   1   3        646.90        596.66        19.26 o                         
  -7   1   3        694.49        574.87        54.24 o                         
  -5   1   3         41.07         25.11         5.62 o                         
  -3   1   3        641.51        575.31        19.03 o                         
  -1   1   3       7958.15       7628.07       306.35 o                         
   3   1   3      24935.19      23492.54      1148.94 o                         
   5   1   3       4834.02       4770.60       224.65 o                         
   7   1   3        250.92        217.89        13.75 o                         
   9   1   3         34.13         26.89         6.22 o                         
  11   1   3        107.86        202.93        16.72 o                         
  13   1   3       6241.29       6007.41       457.06 o                         
  15   1   3        224.12        230.94        34.51 o                         
  17   1   3       3868.24       3990.78       448.52 o                         
  19   1   3          1.16         92.29        21.06 o                         
  21   1   3       5966.73       5930.29       605.37 o                         
  23   1   3       5166.19       5162.15       456.08 o                         
  25   1   3       1130.89       1085.97       119.01 o                         
  27   1   3        326.98        308.77        29.77 o                         
  29   1   3        241.67        237.84        28.76 o                         
  31   1   3          8.34         24.72        11.44 o                         
  33   1   3        381.62        330.21        34.00 o                         
  35   1   3          2.57          5.76         5.62 o                         
  37   1   3        543.52        505.15        45.24 o                         
  39   1   3          5.40         16.33         5.45 o                         
  41   1   3          0.46         -2.17         4.91 o                         
  43   1   3          0.24          8.17         4.73 o                         
  45   1   3        106.87         92.06        12.96 o                         
  47   1   3         18.21         34.67        11.85 o                         
  49   1   3         58.11         64.38        10.72 o                         
  51   1   3        116.46        135.14        17.52 o                         
 -50   2   3          0.49         17.28        10.50 o                         
 -48   2   3          2.56         25.23        12.74 o                         
 -46   2   3         12.57         21.40         9.28 o                         
 -44   2   3          4.32         -9.04         9.44 o                         
 -42   2   3          7.22         13.69         6.36 o                         
 -40   2   3          4.44         -2.90         6.18 o                         
 -38   2   3          1.93         10.30         6.13 o                         
 -36   2   3        572.46        574.66        33.37 o                         
 -34   2   3        282.30        306.84        25.14 o                         
 -32   2   3        346.53        332.43        48.50 o                         
 -30   2   3        194.81        205.44        27.28 o                         
 -28   2   3          1.62          1.56         6.09 o                         
 -26   2   3          3.19          3.82         5.06 o                         
 -24   2   3          2.72          5.93         4.65 o                         
 -22   2   3        589.88        584.17        44.40 o                         
 -20   2   3          7.12          5.86         5.92 o                         
 -18   2   3       3017.77       3131.84       232.36 o                         
 -16   2   3       2695.92       2952.40       163.72 o                         
 -14   2   3       5469.56       5756.43       378.05 o                         
 -12   2   3       4859.35       5297.68       437.20 o                         
 -10   2   3        385.92        494.94        16.67 o                         
  -8   2   3       1251.78       1301.65       111.92 o                         
  -6   2   3       1000.54       1002.20       102.77 o                         
  -4   2   3        960.39        941.68        24.40 o                         
  -2   2   3       3624.56       3446.98       250.05 o                         
   0   2   3        935.30       1011.88        42.71 o                         
   2   2   3       5522.45       5319.39       416.63 o                         
   4   2   3       4201.12       4378.95       338.23 o                         
   6   2   3         22.13         39.20        11.76 o                         
   8   2   3       5607.93       5829.22       325.48 o                         
  10   2   3         55.61        118.61        27.22 o                         
  12   2   3        313.28        317.20        30.41 o                         
  14   2   3         39.06         29.54         6.16 o                         
  16   2   3       1487.63       1694.05       160.29 o                         
  18   2   3        209.14        181.34        19.71 o                         
  20   2   3         14.62         26.87         5.87 o                         
  22   2   3         49.01         61.28        12.40 o                         
  24   2   3        639.45        561.63        62.86 o                         
  26   2   3        804.22        770.18        77.65 o                         
  28   2   3         18.61          5.52         3.80 o                         
  30   2   3          4.07          9.48         9.17 o                         
  32   2   3         81.36         81.86        11.30 o                         
  34   2   3        605.88        472.55        87.32 o                         
  36   2   3        146.92        134.91        19.25 o                         
  38   2   3       3941.95       3926.94       324.56 o                         
  40   2   3       1075.71       1030.88       104.84 o                         
  42   2   3         40.09         41.64         7.65 o                         
  44   2   3        103.16         86.96         9.97 o                         
  46   2   3          8.55          7.53         4.86 o                         
  48   2   3         21.07         30.71         8.51 o                         
  50   2   3         21.87         19.84        16.71 o                         
 -49   3   3         95.48        109.13        16.98 o                         
 -47   3   3        184.46        156.38        31.66 o                         
 -45   3   3        148.22        201.36        24.37 o                         
 -43   3   3          1.36          5.24        11.47 o                         
 -41   3   3         14.72         15.58         6.85 o                         
 -39   3   3         17.53          7.32         6.08 o                         
 -37   3   3         82.97         66.91         8.02 o                         
 -35   3   3       1128.85        986.97       136.15 o                         
 -33   3   3         58.58         30.60         8.70 o                         
 -31   3   3       1613.51       1726.60       198.65 o                         
 -29   3   3        569.34        680.79        68.97 o                         
 -27   3   3        548.01        418.11        79.75 o                         
 -25   3   3        224.51        222.05        24.47 o                         
 -23   3   3       2046.29       2047.40       165.45 o                         
 -21   3   3        213.41        113.35        30.94 o                         
 -19   3   3       4650.26       4673.15       315.03 o                         
 -17   3   3       3643.38       3902.78       221.33 o                         
 -15   3   3        845.88       1061.66        58.75 o                         
 -13   3   3         20.22         41.81         5.38 o                         
 -11   3   3       1084.35       1089.69        62.75 o                         
  -9   3   3       1908.51       1849.46       130.83 o                         
  -7   3   3        370.15        470.95        38.71 o                         
  -5   3   3        425.24        538.40        34.90 o                         
  -3   3   3       1493.88       1961.53        38.01 o                         
  -1   3   3       5229.46       5925.18       522.30 o                         
   1   3   3        884.45       1115.95        47.76 o                         
   3   3   3      13663.27      13399.84      1139.00 o                         
   5   3   3        422.70        527.70        36.34 o                         
   7   3   3       2055.24       2292.87       153.04 o                         
   9   3   3          3.75          0.53         2.23 o                         
  11   3   3        243.36        193.31        16.12 o                         
  13   3   3        341.02        311.36        24.14 o                         
  15   3   3        531.31        470.76        52.86 o                         
  17   3   3         97.67        149.81        25.05 o                         
  19   3   3       2166.76       2302.39       222.96 o                         
  21   3   3        307.26        374.96        40.87 o                         
  23   3   3         46.12         86.41        15.37 o                         
  25   3   3       2388.19       2418.90       257.99 o                         
  27   3   3        569.24        545.98        62.02 o                         
  29   3   3        502.82        530.75        68.20 o                         
  31   3   3         37.62         36.97         8.74 o                         
  33   3   3        517.99        495.18        64.49 o                         
  35   3   3         46.22         62.42        10.86 o                         
  37   3   3        394.11        405.48        32.72 o                         
  39   3   3        338.80        356.77        35.36 o                         
  41   3   3        229.46        221.70        15.84 o                         
  43   3   3          0.69          3.16         6.06 o                         
  45   3   3        180.09        139.38        13.24 o                         
  47   3   3         28.28         14.59         8.82 o                         
  49   3   3        123.84        146.57        21.62 o                         
 -48   4   3         13.34          7.65         8.13 o                         
 -46   4   3          2.23         -2.95        10.23 o                         
 -44   4   3          8.22         24.85         8.86 o                         
 -42   4   3          8.29         21.22         9.60 o                         
 -40   4   3          3.17         23.55         7.78 o                         
 -38   4   3        140.01        147.10        18.28 o                         
 -36   4   3         49.23         91.78        12.60 o                         
 -34   4   3         43.10         45.14         7.86 o                         
 -32   4   3        283.43        245.84        51.67 o                         
 -30   4   3        889.77        889.58        79.80 o                         
 -28   4   3         65.83         49.38         8.72 o                         
 -26   4   3          5.71         18.00        11.02 o                         
 -24   4   3        994.15        975.94        91.42 o                         
 -22   4   3       1110.94        987.23       103.74 o                         
 -20   4   3       3210.32       3326.45       260.25 o                         
 -18   4   3        301.18        266.44        37.38 o                         
 -16   4   3        203.79        247.13        15.00 o                         
 -14   4   3       4433.07       4873.06       420.22 o                         
 -12   4   3        490.08        475.84        20.78 o                         
 -10   4   3        518.53        521.80        30.86 o                         
  -8   4   3        566.59        635.71        47.78 o                         
  -6   4   3        266.53        238.13        18.20 o                         
  -4   4   3        164.73        140.43        15.45 o                         
  -2   4   3        120.81        133.31        13.17 o                         
   0   4   3        211.04        245.05        32.16 o                         
   2   4   3      11060.01      10796.67      1180.88 o                         
   4   4   3      11248.44      11411.79      1164.74 o                         
   6   4   3        845.41        962.36        80.05 o                         
   8   4   3       1115.86       1211.17       100.21 o                         
  10   4   3        698.98        678.24        49.22 o                         
  12   4   3        782.93        860.20        45.51 o                         
  14   4   3        581.09        628.60        48.75 o                         
  16   4   3         40.54         43.93        11.68 o                         
  18   4   3       2218.85       2040.59       258.51 o                         
  20   4   3        390.02        381.45        53.29 o                         
  22   4   3        538.32        513.47       111.48 o                         
  24   4   3       2087.46       2291.99       372.98 o                         
  26   4   3        804.01        707.78       152.74 o                         
  28   4   3        290.98        349.13        56.14 o                         
  30   4   3         10.91          4.25         6.17 o                         
  32   4   3        171.31        126.74        25.86 o                         
  34   4   3        294.17        259.13        77.40 o                         
  36   4   3        537.45        504.02        61.99 o                         
  38   4   3        693.35        616.98        82.63 o                         
  40   4   3        156.16        116.39        24.70 o                         
  42   4   3        186.80        182.99        24.41 o                         
  44   4   3         72.98         49.59        10.42 o                         
  46   4   3         39.84         45.65        11.47 o                         
  48   4   3         10.76         20.45         8.64 o                         
 -47   5   3         10.33         21.54         7.77 o                         
 -45   5   3          1.18          6.58         8.05 o                         
 -43   5   3         13.33         29.61        10.94 o                         
 -41   5   3         58.11         83.39        15.08 o                         
 -39   5   3         70.58         71.57        10.13 o                         
 -37   5   3          5.44          6.31         8.57 o                         
 -35   5   3         30.80         35.65        12.51 o                         
 -33   5   3        480.61        557.21        54.38 o                         
 -31   5   3        731.76        535.73        89.80 o                         
 -29   5   3         17.29          0.61         4.91 o                         
 -27   5   3       1832.54       1684.78       218.05 o                         
 -25   5   3        591.62        622.39        73.44 o                         
 -23   5   3        977.59       1045.10        88.36 o                         
 -21   5   3        435.43        388.84        46.35 o                         
 -19   5   3        754.07        750.50        86.79 o                         
 -17   5   3         11.10          5.08         4.77 o                         
 -15   5   3        207.15        195.75        64.49 o                         
 -13   5   3         43.29         48.62         5.96 o                         
 -11   5   3        253.33        279.51        25.83 o                         
  -9   5   3       2040.77       2295.18       229.23 o                         
  -7   5   3         38.40         46.20         5.95 o                         
  -5   5   3        150.27        128.99        24.62 o                         
  -3   5   3         76.83         84.20         9.33 o                         
  -1   5   3        338.85        414.54        35.35 o                         
   1   5   3        108.46        173.71        16.96 o                         
   3   5   3       1544.09       1620.99       136.63 o                         
   5   5   3        577.98        754.01        51.50 o                         
   7   5   3        320.18        356.78        19.63 o                         
   9   5   3       2088.40       2177.54       186.66 o                         
  11   5   3         28.41         20.17         6.27 o                         
  13   5   3        690.07        565.68        61.60 o                         
  15   5   3        456.54        429.41        37.97 o                         
  17   5   3         57.35         39.92        15.53 o                         
  19   5   3        141.98        181.37        62.27 o                         
  21   5   3       1373.59       1271.66       239.42 o                         
  23   5   3       1074.38       1204.68       234.18 o                         
  25   5   3        838.77        831.93       217.80 o                         
  27   5   3        163.25        187.46        49.05 o                         
  29   5   3         55.95         35.35        24.75 o                         
  31   5   3        369.89        329.06        62.28 o                         
  33   5   3        187.93        161.81        41.67 o                         
  35   5   3         78.29         83.08        22.33 o                         
  37   5   3          1.72          5.38         5.05 o                         
  39   5   3         42.07         34.11         6.50 o                         
  41   5   3        274.75        224.42        18.29 o                         
  43   5   3         15.58          8.98         8.38 o                         
  45   5   3        224.24        244.67        49.11 o                         
  47   5   3         22.15         14.71         5.48 o                         
 -44   6   3         74.67         82.61        11.52 o                         
 -42   6   3         42.60         91.46        21.63 o                         
 -40   6   3          2.33         13.36         8.18 o                         
 -38   6   3         34.42         51.83        11.27 o                         
 -36   6   3          6.21          1.89         4.33 o                         
 -34   6   3        112.82        112.50        15.47 o                         
 -32   6   3       1111.72       1129.50       113.72 o                         
 -30   6   3         35.85         52.68        14.90 o                         
 -28   6   3        541.92        517.12        79.54 o                         
 -26   6   3         50.39         30.97         5.61 o                         
 -24   6   3         26.98         22.24         6.59 o                         
 -22   6   3        376.32        361.17        58.08 o                         
 -20   6   3        385.18        377.92        54.13 o                         
 -18   6   3        520.95        504.55        90.84 o                         
 -16   6   3        122.35         90.01        13.00 o                         
 -14   6   3         10.81          5.33         3.91 o                         
 -12   6   3         58.55         81.28        12.64 o                         
 -10   6   3        387.62        435.05        34.09 o                         
  -8   6   3          5.50         13.43         6.83 o                         
  -6   6   3       1273.51       1488.94       168.62 o                         
  -4   6   3         28.00         43.59         8.56 o                         
  -2   6   3         47.81         46.12        11.96 o                         
   0   6   3        105.94        110.40        13.21 o                         
   2   6   3         50.67         70.37         9.23 o                         
   4   6   3        154.05        161.21        26.73 o                         
   6   6   3         75.64         54.76         6.71 o                         
   8   6   3         77.23         78.66        16.73 o                         
  10   6   3         29.63         34.71         5.55 o                         
  12   6   3       2416.27       2511.32       172.71 o                         
  14   6   3       1440.84       1443.95        50.76 o                         
  16   6   3       1936.49       2021.25       421.72 o                         
  18   6   3        719.34        759.70        66.76 o                         
  20   6   3         27.98         34.76        41.42 o                         
  22   6   3         95.02         74.72        17.54 o                         
  24   6   3       1865.29       1925.24       335.93 o                         
  26   6   3          2.99          6.72         9.40 o                         
  28   6   3         55.28         33.37        24.92 o                         
  30   6   3         20.51         24.35         8.60 o                         
  32   6   3         47.90         59.77        10.13 o                         
  34   6   3         89.03         89.69        10.84 o                         
  36   6   3         59.03         63.21        18.55 o                         
  38   6   3         57.03         53.82        10.56 o                         
  40   6   3          0.85         10.61         5.23 o                         
  42   6   3         38.05         26.29         6.42 o                         
  44   6   3          5.55         12.52         5.68 o                         
 -43   7   3         45.61         22.99        10.05 o                         
 -41   7   3         29.23         43.58        11.37 o                         
 -39   7   3          0.58          2.37         8.16 o                         
 -37   7   3          9.42          0.99         6.31 o                         
 -35   7   3          9.57         16.45         5.68 o                         
 -33   7   3         71.42         81.67        15.87 o                         
 -31   7   3        231.44        274.39        24.89 o                         
 -29   7   3        114.66        134.48        33.05 o                         
 -27   7   3         86.67        107.18        16.20 o                         
 -25   7   3         14.48         13.58         4.15 o                         
 -23   7   3          7.70          0.71        14.44 o                         
 -21   7   3       1178.34       1093.26       183.37 o                         
 -19   7   3        681.25        645.28        52.50 o                         
 -17   7   3        195.79        185.78        22.06 o                         
 -15   7   3        488.54        514.78        55.45 o                         
 -13   7   3         99.88        128.14        11.09 o                         
 -11   7   3       3827.52       4168.88       415.69 o                         
  -9   7   3        213.89        234.12        25.48 o                         
  -7   7   3        385.99        472.56        40.77 o                         
  -5   7   3          0.71          1.03         4.96 o                         
  -3   7   3          2.98          7.13         4.21 o                         
  -1   7   3        269.55        269.20        20.41 o                         
   1   7   3        846.18        899.61        99.33 o                         
   3   7   3         29.15         32.55         8.02 o                         
   5   7   3        795.14        909.50        33.70 o                         
   7   7   3       1187.09       1179.20        59.99 o                         
   9   7   3       1184.65       1417.34        59.77 o                         
  11   7   3       1065.89       1096.07        37.68 o                         
  13   7   3       2181.58       2301.95       147.20 o                         
  15   7   3        281.59        255.28        67.38 o                         
  17   7   3         18.62         19.06         8.05 o                         
  19   7   3         15.04         -0.53         9.43 o                         
  21   7   3        173.36        173.07        25.89 o                         
  23   7   3        565.61        536.82        95.30 o                         
  25   7   3          3.96         -5.90         9.86 o                         
  27   7   3        338.18        357.76        81.70 o                         
  29   7   3        276.95        319.06        82.14 o                         
  31   7   3         11.79         19.00         5.89 o                         
  33   7   3        164.40        149.80        19.61 o                         
  35   7   3         67.90         88.27        13.45 o                         
  37   7   3         16.27         10.02         7.39 o                         
  39   7   3          1.64         28.55        14.29 o                         
  41   7   3          4.71          5.40         3.63 o                         
  43   7   3        292.71        295.72        24.06 o                         
 -40   8   3         31.79         62.02        14.30 o                         
 -38   8   3         40.14         85.98        13.09 o                         
 -36   8   3          0.13         10.13        10.45 o                         
 -34   8   3          0.21          6.31        10.18 o                         
 -32   8   3         35.62         18.04        11.95 o                         
 -30   8   3         25.88         26.14         9.25 o                         
 -28   8   3        201.83        230.89        27.79 o                         
 -26   8   3         36.36         28.34        11.38 o                         
 -24   8   3         51.94         54.56         9.87 o                         
 -22   8   3         40.85         29.27         7.36 o                         
 -20   8   3         46.88         37.23        11.86 o                         
 -18   8   3        839.04        705.23       140.22 o                         
 -16   8   3        208.21        194.78        33.59 o                         
 -14   8   3       1031.80       1243.46       134.61 o                         
 -12   8   3         53.21         75.12         8.39 o                         
 -10   8   3        183.46        161.59        20.31 o                         
  -8   8   3        108.36        128.23        12.44 o                         
  -6   8   3        596.67        541.64        72.29 o                         
  -4   8   3        133.91        110.00        11.00 o                         
  -2   8   3          4.10          6.13         2.88 o                         
   0   8   3         17.59         25.02         8.54 o                         
   2   8   3         88.79         92.86        12.48 o                         
   4   8   3         27.82         18.82         3.49 o                         
   6   8   3        316.29        321.64        19.86 o                         
   8   8   3        346.82        311.29        23.52 o                         
  10   8   3         27.52         27.46         6.21 o                         
  12   8   3        139.30        131.95         9.85 o                         
  14   8   3         40.69         28.93        10.70 o                         
  16   8   3        216.17        227.43        56.26 o                         
  18   8   3          9.10         23.58        12.49 o                         
  20   8   3        486.48        548.86       119.48 o                         
  22   8   3          5.86         22.94         9.96 o                         
  24   8   3         54.44         38.39        15.75 o                         
  26   8   3        208.47        228.32        35.07 o                         
  28   8   3         72.29         73.50        10.24 o                         
  30   8   3        168.47        177.82        38.27 o                         
  32   8   3         12.60         16.88         7.01 o                         
  34   8   3          0.71         14.61        10.69 o                         
  36   8   3         13.45         35.05         6.53 o                         
  38   8   3          4.69         14.35         6.18 o                         
  40   8   3         64.42         52.52        10.77 o                         
 -35   9   3         12.91         22.89        11.72 o                         
 -33   9   3          9.64          1.13         9.76 o                         
 -31   9   3          6.98         20.63         9.17 o                         
 -29   9   3         51.09         36.85         9.51 o                         
 -27   9   3        395.94        522.08        45.28 o                         
 -25   9   3        453.34        540.51        59.23 o                         
 -23   9   3         43.98         61.13        14.16 o                         
 -21   9   3         68.15         66.54         9.36 o                         
 -19   9   3         15.92         16.46         6.95 o                         
 -17   9   3         22.21         29.19         7.77 o                         
 -15   9   3        196.82        169.54        19.98 o                         
 -13   9   3        221.53        195.48        49.75 o                         
 -11   9   3       1033.86        887.67       140.19 o                         
  -9   9   3         93.49         68.77        11.58 o                         
  -7   9   3         16.95         25.58         5.06 o                         
  -5   9   3          5.57          5.94         3.15 o                         
  -3   9   3         38.35         51.63         9.00 o                         
  -1   9   3          9.50         14.29         5.34 o                         
   1   9   3         43.82         39.81         6.53 o                         
   3   9   3         40.35         59.68         9.40 o                         
   5   9   3        475.69        451.30        26.02 o                         
   7   9   3         44.89         82.19        10.78 o                         
   9   9   3         43.31         51.65         8.54 o                         
  11   9   3         39.86         35.19         9.29 o                         
  13   9   3        326.42        342.84        46.47 o                         
  15   9   3         94.48        113.41        20.60 o                         
  17   9   3          0.85          4.37         7.42 o                         
  19   9   3          0.00         -6.78         9.73 o                         
  21   9   3          4.34         18.73        17.36 o                         
  23   9   3         61.55         74.94        13.55 o                         
  25   9   3          5.49         14.29         6.49 o                         
  27   9   3         96.29         94.56        13.34 o                         
  29   9   3         84.21         92.40        11.32 o                         
  31   9   3         22.98         20.87         6.91 o                         
  33   9   3        215.26        200.52        44.95 o                         
  35   9   3        192.43        210.92        22.27 o                         
 -30  10   3          3.94         14.69        12.10 o                         
 -28  10   3         97.19        108.18        13.54 o                         
 -26  10   3        170.78        210.66        29.54 o                         
 -24  10   3          0.01          5.18         6.40 o                         
 -22  10   3          6.73         14.91         5.19 o                         
 -20  10   3          9.11          4.09         3.24 o                         
 -18  10   3         37.48         59.69         8.20 o                         
 -16  10   3         56.16         61.01         6.62 o                         
 -14  10   3          0.22          8.23         3.90 o                         
 -12  10   3         13.47          7.24         3.67 o                         
 -10  10   3        161.63        123.06        23.15 o                         
  -8  10   3        483.83        465.79        62.02 o                         
  -6  10   3        394.34        446.14        53.39 o                         
  -4  10   3          8.06         13.37         5.56 o                         
  -2  10   3         27.28         33.44        14.86 o                         
   0  10   3        198.98        147.81        21.86 o                         
   2  10   3         10.82          4.81         5.72 o                         
   4  10   3        104.70        106.27        19.97 o                         
   6  10   3          1.14          6.91         5.25 o                         
   8  10   3        276.32        261.29        31.52 o                         
  10  10   3          1.89         14.98         6.59 o                         
  12  10   3          1.08          5.38         8.22 o                         
  14  10   3        134.01        143.10        18.84 o                         
  16  10   3         80.01         85.10        26.00 o                         
  18  10   3        191.83        214.68        62.37 o                         
  20  10   3         12.71         22.03         7.17 o                         
  22  10   3         74.86         69.14        10.23 o                         
  24  10   3         20.04         19.26         7.62 o                         
  26  10   3         43.55         50.20         9.36 o                         
  28  10   3         13.02         30.79         7.77 o                         
  30  10   3         70.73         53.57         9.92 o                         
 -25  11   3          9.86         20.29        13.54 o                         
 -23  11   3          1.65         20.65        13.36 o                         
 -21  11   3         32.92         29.62        17.19 o                         
 -19  11   3          0.72         -8.53        15.02 o                         
 -17  11   3         60.72         58.53        16.01 o                         
 -15  11   3          0.64        -10.24        12.62 o                         
 -13  11   3         56.72         57.02        10.73 o                         
 -11  11   3         90.28         76.95        20.31 o                         
  -9  11   3         64.51         68.02         9.29 o                         
  -7  11   3        397.49        304.47        67.80 o                         
  -5  11   3        980.15        938.17       121.19 o                         
  -3  11   3        113.40        104.90        12.91 o                         
  -1  11   3          0.00          2.12         3.46 o                         
   1  11   3          9.85         22.75         6.25 o                         
   3  11   3          4.47          2.26         3.92 o                         
   5  11   3          3.19         28.94        15.48 o                         
   7  11   3         81.34         67.54        25.81 o                         
   9  11   3        114.69         93.03        24.42 o                         
  11  11   3          5.95         -1.82        10.47 o                         
  13  11   3          8.69          6.13        13.01 o                         
  15  11   3         43.07         39.76         9.73 o                         
  17  11   3         23.28         27.85         5.88 o                         
  19  11   3         19.55         38.68        10.38 o                         
  21  11   3         10.41          6.44         5.52 o                         
  23  11   3          5.14         13.88         7.59 o                         
  25  11   3        396.57        399.97        47.33 o                         
 -16  12   3         48.77         54.06        13.24 o                         
 -14  12   3          1.53        -10.53        12.99 o                         
 -12  12   3         69.37         52.14        14.77 o                         
 -10  12   3         12.23        -13.36        13.36 o                         
  -8  12   3         31.82         25.20         8.46 o                         
  -6  12   3          1.90          3.52         8.22 o                         
  -4  12   3          3.08         13.94        10.04 o                         
  -2  12   3        129.82         62.16        13.21 o                         
   0  12   3        229.45        190.27        26.84 o                         
   2  12   3         18.04         11.63        11.61 o                         
   4  12   3          0.69          2.51         8.76 o                         
   6  12   3          9.85         11.03         5.27 o                         
   8  12   3         97.99        112.63        15.47 o                         
  10  12   3        232.17        230.50        27.29 o                         
  12  12   3        108.20        114.88        19.04 o                         
  14  12   3         18.34         26.62        14.46 o                         
 -46   0   4         31.11          1.77        12.91 o                         
 -44   0   4        725.29        776.35        40.20 o                         
 -42   0   4        242.16        170.14        23.58 o                         
 -40   0   4        100.23         75.67        20.43 o                         
 -38   0   4          1.26         -0.83        12.98 o                         
 -36   0   4       1103.29        895.93        34.62 o                         
 -34   0   4       1516.82       1401.57        43.53 o                         
 -32   0   4         42.01         43.54        10.06 o                         
 -30   0   4        174.51        164.93        25.89 o                         
 -28   0   4       4844.12       5078.03       124.69 o                         
 -26   0   4        901.05        717.55        38.63 o                         
 -24   0   4         10.32         13.47        16.43 o                         
 -22   0   4       1962.68       1981.14        88.32 o                         
 -20   0   4        649.78        590.18        33.31 o                         
 -18   0   4          2.82          1.91        15.89 o                         
 -14   0   4       9589.98       9747.13       130.39 o                         
 -12   0   4        138.59        138.71        23.42 o                         
  -6   0   4       2025.96       1882.56        52.48 o                         
  -2   0   4       7202.23       6746.88       119.52 o                         
   0   0   4       1585.71       2137.55        51.48 o                         
   2   0   4       9008.68       8963.48       150.27 o                         
   6   0   4       1273.24       1262.87        91.70 o                         
   8   0   4       1011.63        956.01       132.54 o                         
  10   0   4         55.53        169.86        15.46 o                         
  12   0   4       1753.74       1825.80       244.60 o                         
  14   0   4         14.51         23.45         8.51 o                         
  16   0   4         81.33         64.57        21.46 o                         
  18   0   4         80.73        112.83        14.84 o                         
  20   0   4       5166.15       6842.27       982.02 o                         
  22   0   4        315.37        270.20        27.70 o                         
  24   0   4       2858.19       2530.17       288.00 o                         
  26   0   4        195.37        164.74        17.16 o                         
  28   0   4        163.96        200.71        33.62 o                         
  30   0   4         47.90         22.89        12.54 o                         
  32   0   4        114.75        163.77        27.54 o                         
  34   0   4        439.56        413.15       100.55 o                         
  36   0   4        972.17        907.86       108.60 o                         
  40   0   4       3533.46       4217.18        80.64 o                         
  42   0   4        346.64        357.93        53.69 o                         
  44   0   4         81.84         62.42        26.37 o                         
  46   0   4        163.87        185.25        32.30 o                         
  48   0   4        125.00        139.87        26.79 o                         
 -49   1   4         27.07         63.20        21.04 o                         
 -47   1   4         85.45         55.44        10.89 o                         
 -45   1   4         28.62         30.07         8.17 o                         
 -43   1   4          0.02          7.61         5.32 o                         
 -41   1   4          0.02         18.83         6.81 o                         
 -39   1   4          9.46         14.46         7.62 o                         
 -37   1   4        372.44        316.36        31.20 o                         
 -35   1   4        140.11         86.92        14.54 o                         
 -33   1   4        609.35        555.08        40.93 o                         
 -31   1   4        538.94        444.02        40.77 o                         
 -29   1   4         34.01         83.16        35.25 o                         
 -27   1   4        790.15        807.15        35.85 o                         
 -25   1   4        113.38        109.54        10.84 o                         
 -23   1   4         26.89         27.52         9.47 o                         
 -21   1   4        102.17        102.63        11.76 o                         
 -19   1   4        670.51        695.08        32.63 o                         
 -17   1   4       1088.18       1056.90        35.05 o                         
 -15   1   4       2361.33       2331.06       156.30 o                         
 -13   1   4         47.83         29.67         9.60 o                         
 -11   1   4        190.45        150.42        17.02 o                         
  -9   1   4        879.05        913.43        41.72 o                         
  -7   1   4        231.87        262.41        24.82 o                         
  -5   1   4        443.68        416.31        18.20 o                         
  -3   1   4         68.96         37.98         6.80 o                         
  -1   1   4         14.10          7.76         7.63 o                         
   1   1   4        407.77        389.99        17.73 o                         
   3   1   4       2611.30       2397.46        40.22 o                         
   5   1   4       3024.51       3305.65       314.80 o                         
   7   1   4        379.64        394.01        15.14 o                         
   9   1   4        208.67        155.80        18.36 o                         
  11   1   4         75.74         78.46         6.01 o                         
  13   1   4          0.10          4.38         2.88 o                         
  15   1   4         72.17        104.90        14.87 o                         
  17   1   4       2114.14       2227.57       264.77 o                         
  19   1   4       1600.13       1781.32       163.22 o                         
  21   1   4       1039.29        997.18       112.33 o                         
  23   1   4        188.00        196.04        20.32 o                         
  25   1   4         48.63         52.27         9.14 o                         
  27   1   4         25.82         32.45         5.15 o                         
  29   1   4          9.38         19.26         5.26 o                         
  31   1   4          0.00          6.39         4.40 o                         
  33   1   4         31.13         28.52         5.40 o                         
  35   1   4         22.37         23.50         4.23 o                         
  37   1   4        584.47        541.32        74.98 o                         
  39   1   4        994.16        809.22        89.43 o                         
  41   1   4        258.17        214.44        29.09 o                         
  43   1   4         29.49         15.39         6.20 o                         
  45   1   4          0.04          5.16         9.88 o                         
  47   1   4          4.80         19.42        10.67 o                         
  49   1   4          1.83          8.82         7.85 o                         
 -48   2   4        200.26        253.54        28.88 o                         
 -46   2   4          2.32          6.26         9.78 o                         
 -44   2   4          0.85         -3.75         9.96 o                         
 -42   2   4        183.04        161.50        17.71 o                         
 -40   2   4        175.84        161.22        19.67 o                         
 -38   2   4        125.06        124.70        14.72 o                         
 -36   2   4          0.08         -2.94         7.39 o                         
 -34   2   4          6.52         45.66        13.57 o                         
 -32   2   4        324.16        286.71        20.95 o                         
 -30   2   4        914.37        847.27        44.45 o                         
 -28   2   4        129.82        120.20        11.01 o                         
 -26   2   4          5.87         -4.90         8.39 o                         
 -24   2   4       4516.61       4932.87       380.23 o                         
 -22   2   4        473.52        415.99        23.42 o                         
 -20   2   4          3.52         -4.46         6.37 o                         
 -18   2   4        146.16        181.17        11.03 o                         
 -16   2   4        405.02        435.35        18.51 o                         
 -14   2   4        223.55        225.75        19.91 o                         
 -12   2   4       2424.47       2537.41       223.30 o                         
 -10   2   4       1421.34       1483.22        89.82 o                         
  -8   2   4          9.80         11.99        10.25 o                         
  -6   2   4        318.00        354.98        48.31 o                         
  -4   2   4       3792.01       3767.67       252.91 o                         
  -2   2   4        389.76        522.28        28.89 o                         
   0   2   4        569.02        629.68        26.39 o                         
   8   2   4        166.29        173.21        14.75 o                         
  10   2   4       1626.60       1591.89        90.21 o                         
  12   2   4          1.84         13.19        14.09 o                         
  14   2   4         86.65         82.36        13.34 o                         
  16   2   4         21.37         23.52         3.73 o                         
  18   2   4         64.92         57.87         4.63 o                         
  20   2   4       1179.72       1276.34       117.35 o                         
  22   2   4         84.99         76.01        10.77 o                         
  24   2   4        150.34        150.69        23.32 o                         
  26   2   4         34.36         90.26        11.03 o                         
  28   2   4          5.24          5.94         3.90 o                         
  30   2   4        213.53        176.83        19.93 o                         
  32   2   4         65.57         70.14        11.22 o                         
  34   2   4        368.89        360.69        46.08 o                         
  36   2   4         59.52         54.89         6.92 o                         
  38   2   4         34.41         33.20        10.88 o                         
  40   2   4        441.16        453.36        67.63 o                         
  42   2   4          0.04          5.73         3.96 o                         
  44   2   4         37.57         25.51         5.42 o                         
  46   2   4          1.65         15.28        10.08 o                         
  48   2   4        194.43        142.41        35.76 o                         
 -47   3   4         74.62         97.89        18.11 o                         
 -45   3   4        205.77        267.97        22.61 o                         
 -43   3   4         20.17         19.35         8.21 o                         
 -41   3   4        318.56        350.14        49.48 o                         
 -39   3   4        179.54        171.14        15.00 o                         
 -37   3   4          2.62         -2.99         6.81 o                         
 -35   3   4         43.95         26.07         9.20 o                         
 -33   3   4        959.15       1030.64       110.18 o                         
 -31   3   4        390.04        334.14        42.13 o                         
 -29   3   4        290.11        256.71        20.17 o                         
 -27   3   4          5.97         -6.92         6.92 o                         
 -25   3   4       1007.29       1151.34        85.05 o                         
 -23   3   4          7.86         10.38         4.71 o                         
 -21   3   4         20.38         14.49         8.87 o                         
 -19   3   4         80.70         76.16        11.06 o                         
 -17   3   4       1147.76       1246.33        80.01 o                         
 -15   3   4        203.46        245.08        28.35 o                         
 -13   3   4         66.81         71.04         8.77 o                         
 -11   3   4         95.13         92.80         8.85 o                         
  -9   3   4         20.57         20.63         7.19 o                         
  -7   3   4        313.21        334.28        31.55 o                         
  -5   3   4          5.69         15.07         8.80 o                         
  -3   3   4        275.02        306.15        17.79 o                         
  -1   3   4       1912.53       1969.17       191.33 o                         
   1   3   4        410.73        480.90        20.56 o                         
   3   3   4       2703.66       3047.25        53.07 o                         
   5   3   4      29378.32      30199.21       199.41 o                         
   7   3   4          9.46        202.00        37.44 o                         
   9   3   4       1991.09       2137.86       120.73 o                         
  11   3   4       1007.21        879.79        61.97 o                         
  13   3   4       1283.10       1196.47       109.31 o                         
  15   3   4         61.05         84.01        10.23 o                         
  17   3   4        242.64        230.05        31.21 o                         
  19   3   4         33.54         25.29         6.80 o                         
  21   3   4        708.79        657.00        62.28 o                         
  23   3   4        118.78        112.74        11.59 o                         
  25   3   4         13.02         22.06         7.64 o                         
  27   3   4        201.59        126.44        32.77 o                         
  29   3   4        277.47        263.71        32.34 o                         
  31   3   4          0.21         15.00         7.35 o                         
  33   3   4        520.58        552.77        53.60 o                         
  35   3   4        132.99        140.28        22.82 o                         
  37   3   4         69.73         60.09         9.31 o                         
  39   3   4        201.17        192.32        25.64 o                         
  41   3   4          1.11         -0.54         5.95 o                         
  43   3   4          5.52         15.27         6.77 o                         
  45   3   4          2.40         14.32         5.60 o                         
  47   3   4         51.18         66.51        21.42 o                         
 -46   4   4         23.53         36.90        12.88 o                         
 -44   4   4         85.17        103.21        19.60 o                         
 -42   4   4          9.40          5.01         9.13 o                         
 -40   4   4         46.67         70.37         9.83 o                         
 -38   4   4          0.05          6.62         6.42 o                         
 -36   4   4         29.37         32.28         8.98 o                         
 -34   4   4        200.45        165.26        35.12 o                         
 -32   4   4        384.06        345.51        65.12 o                         
 -30   4   4       1263.43       1073.83       165.34 o                         
 -28   4   4       1214.45       1226.76       121.23 o                         
 -26   4   4         81.09         90.14        14.98 o                         
 -24   4   4        944.44        930.31        85.11 o                         
 -22   4   4        536.35        521.80        56.86 o                         
 -20   4   4        102.39        102.29        12.56 o                         
 -18   4   4         74.92         84.80         9.94 o                         
 -16   4   4         45.29         45.99        12.66 o                         
 -14   4   4          1.51         15.75         5.93 o                         
 -12   4   4        225.94        232.98        17.71 o                         
 -10   4   4        130.83        179.05        22.39 o                         
  -8   4   4       1458.49       1541.62       116.47 o                         
  -6   4   4        470.65        531.52        38.29 o                         
  -4   4   4        192.52        141.97        11.50 o                         
  -2   4   4         65.92         52.75        12.11 o                         
   0   4   4       2989.81       3109.24       345.82 o                         
   2   4   4        862.99       1027.37       103.67 o                         
   4   4   4       3277.69       3217.38       353.17 o                         
   6   4   4        369.76        486.34        26.78 o                         
   8   4   4       1983.37       2218.41       117.24 o                         
  10   4   4       1803.67       1797.62        85.51 o                         
  12   4   4        806.94        769.10        69.57 o                         
  14   4   4        645.60        631.94        56.33 o                         
  16   4   4        301.55        338.83        24.21 o                         
  18   4   4         27.96         22.46         6.43 o                         
  20   4   4        316.94        277.28        22.10 o                         
  22   4   4        709.46        722.12        91.21 o                         
  24   4   4         73.18        108.22        37.14 o                         
  26   4   4        556.74        548.49       138.51 o                         
  28   4   4          3.16         10.55         6.53 o                         
  30   4   4        128.82        104.17        12.52 o                         
  32   4   4        143.00        165.36        53.86 o                         
  34   4   4         26.46         20.32        10.49 o                         
  36   4   4          6.84          6.81         9.03 o                         
  38   4   4          6.34          5.65         8.49 o                         
  40   4   4         56.85         59.15        23.13 o                         
  42   4   4          0.06          7.86         7.25 o                         
  44   4   4         78.09         51.03         9.53 o                         
  46   4   4         61.31         47.57         8.08 o                         
 -45   5   4        132.79        154.90        23.48 o                         
 -43   5   4        107.59        115.81        19.08 o                         
 -41   5   4         33.95         35.24        11.36 o                         
 -39   5   4          4.19          9.53        10.11 o                         
 -37   5   4         97.82         98.89        14.00 o                         
 -35   5   4          0.31          5.27        13.66 o                         
 -33   5   4        466.39        315.15        78.44 o                         
 -31   5   4       1514.25       1738.59       217.18 o                         
 -29   5   4        428.70        325.85        63.92 o                         
 -27   5   4        475.59        457.52        50.85 o                         
 -25   5   4        324.68        298.26        36.76 o                         
 -23   5   4        412.80        422.93        45.67 o                         
 -21   5   4       2150.84       1935.04       130.17 o                         
 -19   5   4       3073.90       3422.00       277.12 o                         
 -17   5   4        415.56        367.11        23.96 o                         
 -15   5   4       2093.00       2176.60       190.08 o                         
 -13   5   4        434.96        417.10        50.18 o                         
 -11   5   4        754.99        721.20        78.57 o                         
  -9   5   4       1947.83       2109.40        63.95 o                         
  -7   5   4       1220.85       1240.93        73.42 o                         
  -5   5   4         16.61         23.37         3.54 o                         
  -3   5   4         40.04         29.39         6.00 o                         
  -1   5   4         18.07         23.26         8.60 o                         
   1   5   4        558.95        542.53        74.59 o                         
   3   5   4        719.28        712.68        89.57 o                         
   5   5   4        177.03        232.88        37.04 o                         
   7   5   4         73.26         84.16         9.50 o                         
   9   5   4        137.26        150.54        17.50 o                         
  11   5   4        343.89        344.67        39.09 o                         
  13   5   4        336.64        305.28        29.73 o                         
  15   5   4        510.46        462.78        45.12 o                         
  17   5   4        302.20        364.96        45.66 o                         
  19   5   4         55.07         98.23        12.93 o                         
  21   5   4         29.64         14.80        13.50 o                         
  23   5   4        282.17        351.39        66.85 o                         
  25   5   4       2431.79       2323.91       460.30 o                         
  27   5   4         14.09         26.63        22.99 o                         
  29   5   4        244.08        297.04        87.05 o                         
  31   5   4         74.08         80.12        12.63 o                         
  33   5   4        260.90        203.22        59.10 o                         
  35   5   4        702.41        679.47        97.64 o                         
  37   5   4        221.06        230.76        35.14 o                         
  39   5   4        176.43        177.26        52.49 o                         
  41   5   4         46.21         39.23         9.02 o                         
  43   5   4          1.14          3.78         8.96 o                         
  45   5   4         93.05         79.32        10.33 o                         
 -42   6   4          0.47         10.51         6.51 o                         
 -40   6   4         12.06         19.21         9.63 o                         
 -38   6   4         57.61         49.40        13.90 o                         
 -36   6   4          0.40          1.88         6.09 o                         
 -34   6   4        524.46        640.09        72.97 o                         
 -32   6   4        424.33        486.33        55.47 o                         
 -30   6   4        220.80        189.24        36.00 o                         
 -28   6   4         18.28          2.50         6.69 o                         
 -26   6   4          1.81          4.09         5.95 o                         
 -24   6   4        104.38        100.24        11.08 o                         
 -22   6   4         45.68         29.37         6.91 o                         
 -20   6   4       1086.63       1086.80        84.95 o                         
 -18   6   4       1426.65       1472.38       122.21 o                         
 -16   6   4         17.65         24.03         8.14 o                         
 -14   6   4         97.58         94.55        11.37 o                         
 -12   6   4        408.61        466.54        24.37 o                         
 -10   6   4          0.41          4.50         3.87 o                         
  -8   6   4        150.16        118.40        19.30 o                         
  -6   6   4         19.23         36.16        11.82 o                         
  -4   6   4       1592.22       1689.16       204.49 o                         
  -2   6   4         15.83         36.06        14.35 o                         
   0   6   4        108.16         83.80         9.94 o                         
   2   6   4        367.60        425.99        72.85 o                         
   4   6   4        421.43        436.73        58.93 o                         
   6   6   4         52.02         34.62         9.35 o                         
   8   6   4        103.46        122.70        10.56 o                         
  10   6   4          3.83          8.69         8.39 o                         
  12   6   4        383.79        403.80        28.27 o                         
  14   6   4        367.09        363.99        32.53 o                         
  16   6   4        488.50        426.57        70.80 o                         
  18   6   4        179.07        173.13        20.24 o                         
  20   6   4         55.84         77.29        12.00 o                         
  22   6   4       1409.04       1426.79       246.67 o                         
  24   6   4        225.52        211.89        72.23 o                         
  26   6   4          3.04          3.19        10.91 o                         
  28   6   4        139.03        132.03        22.57 o                         
  30   6   4         90.30        121.49        30.96 o                         
  32   6   4          8.01          7.13         5.98 o                         
  34   6   4         20.79         26.84         9.86 o                         
  36   6   4        193.19        152.04        49.43 o                         
  38   6   4          7.60         12.18         6.78 o                         
  40   6   4         75.66         67.13         8.42 o                         
  42   6   4        151.17        158.97        31.76 o                         
 -39   7   4        280.89        355.99        44.75 o                         
 -37   7   4         14.04         20.42         9.72 o                         
 -35   7   4          5.33          6.55         8.23 o                         
 -33   7   4        115.33        183.27        22.98 o                         
 -31   7   4         45.38         39.29         9.78 o                         
 -29   7   4         25.73         18.40         7.94 o                         
 -27   7   4        219.58        188.73        35.17 o                         
 -25   7   4          0.48          9.53         7.24 o                         
 -23   7   4        127.65        107.77        23.65 o                         
 -21   7   4          9.89         20.37         7.47 o                         
 -19   7   4         15.52         22.31         6.48 o                         
 -17   7   4         23.41         31.82         8.47 o                         
 -15   7   4        190.28        198.34        17.79 o                         
 -13   7   4        758.19        776.92        70.38 o                         
 -11   7   4        117.60        125.63        12.43 o                         
  -9   7   4       1599.64       1610.20       134.96 o                         
  -7   7   4         12.08         18.51         7.01 o                         
  -5   7   4         51.46         61.72        12.81 o                         
  -3   7   4        301.30        290.55        24.66 o                         
  -1   7   4        217.50        244.36        24.48 o                         
   1   7   4          0.64         19.44         7.89 o                         
   3   7   4        310.33        353.03        28.32 o                         
   5   7   4        101.92        112.34        19.20 o                         
   7   7   4          0.54          9.52         7.35 o                         
   9   7   4         18.88          5.73         6.31 o                         
  11   7   4         82.31         86.82        16.23 o                         
  13   7   4       1730.19       1679.66        98.91 o                         
  15   7   4       1142.29       1113.88       132.51 o                         
  17   7   4        426.12        472.18       103.65 o                         
  19   7   4         11.42         37.09        19.54 o                         
  21   7   4         11.08         -5.94        13.66 o                         
  23   7   4         36.74          7.87        13.99 o                         
  25   7   4          1.70          3.49        10.11 o                         
  27   7   4         89.59        107.96        25.03 o                         
  29   7   4         45.16         44.09         9.80 o                         
  31   7   4         44.25         24.80         7.67 o                         
  33   7   4         27.50         16.74         8.46 o                         
  35   7   4          9.14          8.76         6.28 o                         
  37   7   4          5.93         13.46         7.24 o                         
  39   7   4        108.97        131.65        19.30 o                         
 -36   8   4          0.01         10.47        10.71 o                         
 -34   8   4          0.57         -4.95         9.51 o                         
 -32   8   4         64.58         61.70         9.80 o                         
 -30   8   4          4.64         -0.32         7.02 o                         
 -28   8   4        168.76        186.05        19.78 o                         
 -26   8   4         46.06         46.67        10.15 o                         
 -24   8   4         86.72         87.45        14.67 o                         
 -22   8   4          0.02          5.09         5.44 o                         
 -20   8   4        191.40        169.22        15.60 o                         
 -18   8   4         21.56         20.67         7.34 o                         
 -16   8   4          0.24          3.49         5.25 o                         
 -14   8   4         39.40         13.44         4.26 o                         
 -12   8   4         31.35         14.50         8.41 o                         
 -10   8   4        419.90        447.38        59.24 o                         
  -8   8   4          0.41          2.19         3.49 o                         
  -6   8   4        130.01        148.60        17.19 o                         
  -4   8   4        464.67        400.06        50.63 o                         
  -2   8   4        100.24         79.39        12.84 o                         
   0   8   4        900.40        837.68       133.17 o                         
   2   8   4        678.90        691.64        92.69 o                         
   4   8   4        100.92        112.75        11.22 o                         
   6   8   4         96.40         88.04        10.60 o                         
   8   8   4        133.99        162.14        20.99 o                         
  10   8   4        881.01        916.50        46.34 o                         
  12   8   4        118.06         93.06        15.43 o                         
  14   8   4        559.57        537.99       116.24 o                         
  16   8   4        560.68        575.63       102.07 o                         
  18   8   4         33.87         19.16         7.67 o                         
  20   8   4         39.66         32.00         6.02 o                         
  22   8   4         23.58         15.81         8.30 o                         
  24   8   4        428.75        538.67        97.52 o                         
  26   8   4         26.96         43.69        10.45 o                         
  28   8   4        111.23        173.36        39.49 o                         
  30   8   4         53.67         33.37        10.95 o                         
  32   8   4         37.29         48.90        18.90 o                         
  34   8   4         13.86         22.37         8.13 o                         
  36   8   4         11.42          8.21         7.18 o                         
 -33   9   4          7.70         22.76        16.27 o                         
 -31   9   4          1.95          8.62         8.01 o                         
 -29   9   4        139.32        176.18        22.25 o                         
 -27   9   4         14.99         22.11        18.52 o                         
 -25   9   4          0.15          1.37         8.27 o                         
 -23   9   4         22.49         27.42         8.36 o                         
 -21   9   4        252.85        285.43        44.55 o                         
 -19   9   4        122.07         67.80        19.47 o                         
 -17   9   4         20.73         22.51         5.99 o                         
 -15   9   4        301.00        284.52        39.17 o                         
 -13   9   4         33.88         17.24        15.78 o                         
 -11   9   4        215.95        190.28        58.00 o                         
  -9   9   4         67.23         38.33        17.55 o                         
  -7   9   4          8.51          4.51         5.33 o                         
  -5   9   4        196.45        129.46        17.87 o                         
  -3   9   4        358.50        387.70        35.73 o                         
  -1   9   4         35.74         19.10         6.16 o                         
   1   9   4         74.42         59.99        10.64 o                         
   3   9   4        200.19        206.73        19.10 o                         
   5   9   4          1.47         15.06        10.35 o                         
   7   9   4        302.76        243.82        16.42 o                         
   9   9   4        278.54        316.20        20.98 o                         
  11   9   4         30.61         28.44        19.41 o                         
  13   9   4         81.11         77.55        13.06 o                         
  15   9   4         43.93         53.57        28.22 o                         
  17   9   4         10.15         25.92         7.63 o                         
  19   9   4        161.83        134.42        36.35 o                         
  21   9   4          1.76          6.24         5.57 o                         
  23   9   4          0.12          9.18         5.84 o                         
  25   9   4          7.10         15.76         8.96 o                         
  27   9   4         93.77         86.24        27.67 o                         
  29   9   4        110.13        110.85        35.80 o                         
  31   9   4          1.65         20.13         8.54 o                         
  33   9   4          1.33          2.57        18.41 o                         
 -28  10   4          0.11          9.42         6.85 o                         
 -26  10   4          0.47         -3.79        15.86 o                         
 -24  10   4         22.25         17.92        10.98 o                         
 -22  10   4          0.16         -3.27        16.98 o                         
 -20  10   4        238.70        285.69        60.66 o                         
 -18  10   4         45.90         54.51        13.35 o                         
 -16  10   4        103.28         90.62        39.91 o                         
 -14  10   4          0.15         -6.21         7.22 o                         
 -12  10   4        181.98        197.54        32.60 o                         
 -10  10   4         25.32         42.46        13.57 o                         
  -8  10   4        131.03        101.83        36.18 o                         
  -6  10   4         32.34         25.66        15.05 o                         
  -4  10   4          0.77         16.09         8.45 o                         
  -2  10   4         14.37          8.34         5.51 o                         
   0  10   4         12.32          7.51         9.44 o                         
   2  10   4          2.62         -0.27         7.96 o                         
   4  10   4        103.46         96.32        15.91 o                         
   6  10   4        334.51        302.61        35.50 o                         
   8  10   4         51.54         73.82        13.12 o                         
  10  10   4         51.17         51.33        11.69 o                         
  12  10   4        123.39         84.69        20.74 o                         
  14  10   4         23.53         66.87        17.64 o                         
  16  10   4         16.75         34.51        11.55 o                         
  18  10   4         10.11          6.98        19.60 o                         
  20  10   4          9.68         -2.61        15.74 o                         
  22  10   4        105.14         95.25        15.97 o                         
  24  10   4         67.55         62.66        22.16 o                         
  26  10   4         53.23         45.99        29.06 o                         
 -19  11   4         10.28         26.76        12.04 o                         
 -17  11   4         37.01         26.51        12.01 o                         
 -15  11   4        123.73        118.01        34.04 o                         
 -13  11   4          0.09          2.65         7.70 o                         
 -11  11   4         16.90          5.67         6.35 o                         
  -9  11   4          0.02          3.45         7.97 o                         
  -7  11   4          0.17         11.14         6.09 o                         
  -5  11   4         12.40         10.37         7.40 o                         
  -3  11   4          8.82          5.73         6.84 o                         
  -1  11   4         58.25         64.38        11.74 o                         
   1  11   4         32.62         19.14        10.35 o                         
   3  11   4          2.02          5.93        11.68 o                         
   5  11   4         68.00         47.24        14.73 o                         
   7  11   4        108.87        133.33        32.77 o                         
   9  11   4         16.29         13.85        14.22 o                         
  11  11   4         47.68         46.71         8.65 o                         
  13  11   4         42.26         30.41        13.47 o                         
  15  11   4         14.41          6.21        11.54 o                         
  17  11   4        107.91        126.79        37.31 o                         
  19  11   4          0.50         15.00        16.92 o                         
  -6  12   4        154.03        151.84        29.09 o                         
  -4  12   4         92.38         48.38        13.05 o                         
  -2  12   4          0.24         18.93        15.45 o                         
   0  12   4         61.76         74.67        13.20 o                         
   2  12   4         32.18         15.15         9.60 o                         
   4  12   4          1.10         16.70        10.48 o                         
 -47   1   5        486.49        601.85        42.88 o                         
 -45   1   5         52.78         17.76        10.61 o                         
 -43   1   5          0.02         -1.28         9.27 o                         
 -41   1   5         17.55          5.13         8.08 o                         
 -39   1   5          6.27         13.85         6.29 o                         
 -37   1   5         48.03         49.91        11.70 o                         
 -35   1   5          4.40         -9.89         9.89 o                         
 -33   1   5         28.39         24.44        17.17 o                         
 -31   1   5       1076.51        992.80        32.00 o                         
 -29   1   5       2860.22       2879.26       137.84 o                         
 -27   1   5        109.53        117.88        16.21 o                         
 -25   1   5          3.14         -4.81        10.18 o                         
 -23   1   5         33.79         87.56        13.29 o                         
 -21   1   5        753.46        700.30        31.26 o                         
 -19   1   5         77.74         73.63        22.41 o                         
 -17   1   5        619.83        650.54        36.92 o                         
 -15   1   5        827.67        862.90        43.97 o                         
 -13   1   5       1656.05       1617.90       107.03 o                         
 -11   1   5        149.68        116.70        16.66 o                         
  -9   1   5       1205.79       1104.91        44.82 o                         
  -7   1   5        172.97        239.95        31.08 o                         
  -5   1   5        160.72        201.27        15.67 o                         
  -3   1   5          5.23         15.85        14.11 o                         
  -1   1   5       1223.49       1139.15        41.79 o                         
   1   1   5       3773.51       3910.03        90.80 o                         
   3   1   5       1184.37       1220.82        61.05 o                         
   5   1   5        911.73       1003.07        45.62 o                         
   7   1   5       2102.22       2502.94       153.70 o                         
   9   1   5          8.46         24.58         6.57 o                         
  11   1   5        271.30        250.65        18.74 o                         
  13   1   5          7.52         19.98         4.05 o                         
  15   1   5       1317.38       1389.27        94.80 o                         
  17   1   5          0.32         20.26         5.84 o                         
  19   1   5        517.02        521.48        22.84 o                         
  21   1   5         46.65         84.96         9.69 o                         
  23   1   5       1184.77       1279.51       135.02 o                         
  25   1   5        296.67        341.41        31.17 o                         
  27   1   5         90.81        131.59        16.48 o                         
  29   1   5         80.68         88.53        11.18 o                         
  31   1   5         50.60         55.19        11.08 o                         
  33   1   5         12.88         15.33         5.59 o                         
  35   1   5         52.11         36.56         5.67 o                         
  37   1   5         18.32         19.61         6.76 o                         
  39   1   5          0.09          9.29         5.19 o                         
  41   1   5        242.28        241.20        29.13 o                         
  43   1   5         48.98         63.93        15.88 o                         
  45   1   5         21.11         22.83        16.22 o                         
 -46   2   5         19.00          6.41        14.13 o                         
 -44   2   5          4.69          6.46        13.83 o                         
 -42   2   5         49.49         68.67        14.08 o                         
 -40   2   5          8.50         11.17        10.34 o                         
 -38   2   5          3.04          6.32         6.73 o                         
 -36   2   5        119.33         91.30        11.79 o                         
 -34   2   5        641.07        562.52        34.23 o                         
 -32   2   5        641.02        592.12        37.99 o                         
 -30   2   5        218.26        183.42        16.73 o                         
 -28   2   5        235.93        189.31        19.87 o                         
 -26   2   5        292.69        315.82        19.48 o                         
 -24   2   5         17.99          2.54        10.07 o                         
 -22   2   5        202.69        247.54        19.82 o                         
 -20   2   5        158.82        158.99        28.82 o                         
 -18   2   5       1291.19       1310.43       106.11 o                         
 -16   2   5          9.98         14.42        11.73 o                         
 -14   2   5        383.49        428.32        32.34 o                         
 -12   2   5       1656.44       1717.16        79.62 o                         
 -10   2   5        644.46        655.08        28.60 o                         
  -8   2   5         24.63         22.86        13.14 o                         
  -6   2   5         38.25         35.94         8.44 o                         
  -4   2   5         17.91         16.27         7.21 o                         
  -2   2   5         60.77         52.47        18.43 o                         
   0   2   5        404.53        383.58        18.44 o                         
   2   2   5         10.77         46.52        33.41 o                         
   4   2   5       1816.59       1909.77        43.32 o                         
   6   2   5        867.90        879.21        30.95 o                         
   8   2   5        226.51        190.88        13.03 o                         
  10   2   5        336.20        280.86        20.49 o                         
  12   2   5         20.05         21.24         4.88 o                         
  14   2   5         27.53         10.27         8.08 o                         
  16   2   5        348.47        364.24        47.33 o                         
  18   2   5         54.91         62.98         9.63 o                         
  20   2   5        841.05        874.50        34.86 o                         
  22   2   5        948.02       1001.18        32.28 o                         
  24   2   5        105.54         96.94        13.61 o                         
  26   2   5       1271.41       1415.89       142.76 o                         
  28   2   5        121.94        105.18        16.89 o                         
  30   2   5         59.69         63.41        11.63 o                         
  32   2   5         10.72          6.44         4.50 o                         
  34   2   5         89.23         45.67        19.01 o                         
  36   2   5          0.85          4.69         6.16 o                         
  38   2   5          0.43         10.67         7.27 o                         
  40   2   5        218.19        177.24        70.29 o                         
  42   2   5        102.68         93.90        22.26 o                         
  44   2   5          4.93         -3.43        15.30 o                         
 -45   3   5         27.95         23.39        11.26 o                         
 -43   3   5          0.12         -2.41        10.08 o                         
 -41   3   5         12.29         23.02        10.74 o                         
 -39   3   5          0.34          4.05         6.05 o                         
 -37   3   5          5.79          8.27         4.78 o                         
 -35   3   5         56.34         44.20         7.81 o                         
 -33   3   5         55.68         73.59        10.79 o                         
 -31   3   5          5.99         -0.13         7.52 o                         
 -29   3   5        432.05        581.80        45.83 o                         
 -27   3   5          0.33         -3.57         7.84 o                         
 -25   3   5        590.72        609.51        66.48 o                         
 -23   3   5         27.67         30.91         8.84 o                         
 -21   3   5       2380.07       2729.46       179.95 o                         
 -19   3   5       1233.66       1147.06        47.51 o                         
 -17   3   5       3912.51       4179.80       161.70 o                         
 -15   3   5        205.25        177.68        19.09 o                         
 -13   3   5         18.48         16.96         9.27 o                         
 -11   3   5        105.61        109.34        11.71 o                         
  -9   3   5        190.11        188.93        14.03 o                         
  -7   3   5          0.95         18.87        15.16 o                         
  -5   3   5          0.02         11.02         8.39 o                         
  -3   3   5         50.16         39.56         8.12 o                         
  -1   3   5         67.09         79.98        19.89 o                         
   1   3   5         74.52         70.04        28.94 o                         
   3   3   5       1534.43       1556.95        78.80 o                         
   5   3   5        575.78        553.56        62.54 o                         
   7   3   5         15.48         29.95         6.85 o                         
   9   3   5        823.75        740.59        41.96 o                         
  11   3   5         62.77         89.36         8.45 o                         
  13   3   5         15.12         18.64         6.52 o                         
  15   3   5        380.90        297.15        33.97 o                         
  17   3   5          4.89         19.87         5.32 o                         
  19   3   5          4.17         24.33         6.32 o                         
  21   3   5        356.87        345.53        41.33 o                         
  23   3   5         13.66         37.17         9.30 o                         
  25   3   5        187.63        222.91        45.41 o                         
  27   3   5        963.75       1041.15       166.37 o                         
  29   3   5        231.47        257.62        45.16 o                         
  31   3   5          0.93         14.52         8.35 o                         
  33   3   5        147.28        159.35        21.99 o                         
  35   3   5        497.38        433.91        57.83 o                         
  37   3   5        380.21        380.50        73.19 o                         
  39   3   5        275.65        229.41        25.90 o                         
  41   3   5        508.72        496.32        68.90 o                         
  43   3   5          4.83          6.27        10.61 o                         
 -44   4   5         36.51         32.44        13.18 o                         
 -42   4   5          1.97          1.38         6.13 o                         
 -40   4   5         39.84         55.69         8.59 o                         
 -38   4   5          2.51          1.31         4.06 o                         
 -36   4   5         39.96         37.61         5.62 o                         
 -34   4   5         35.64         57.91         9.86 o                         
 -32   4   5        338.25        415.80        27.71 o                         
 -30   4   5         19.40         14.64         7.51 o                         
 -28   4   5        848.06        863.04        80.55 o                         
 -26   4   5         31.40         16.55         8.07 o                         
 -24   4   5        432.71        374.83        22.33 o                         
 -22   4   5        178.15        185.38        16.15 o                         
 -20   4   5          3.22          4.03         6.84 o                         
 -18   4   5        111.86        105.47        10.09 o                         
 -16   4   5         99.04        116.27        13.19 o                         
 -14   4   5         39.19         50.47         8.25 o                         
 -12   4   5        703.79        714.10        80.31 o                         
 -10   4   5          8.02          8.99        10.70 o                         
  -8   4   5         10.99         18.72         9.18 o                         
  -6   4   5        450.98        533.37        63.76 o                         
  -4   4   5        357.52        381.00        24.81 o                         
  -2   4   5          3.22          3.11         7.52 o                         
   0   4   5        192.45        195.04        14.17 o                         
   2   4   5        180.25        182.97        18.63 o                         
   4   4   5        332.86        399.85        25.94 o                         
   6   4   5       1330.10       1358.44        59.66 o                         
   8   4   5          3.39         16.21         7.07 o                         
  10   4   5        279.61        255.89        18.82 o                         
  12   4   5         18.60         21.07         6.45 o                         
  14   4   5       1012.18       1069.96        94.44 o                         
  16   4   5        485.27        531.49        49.42 o                         
  18   4   5        887.56        975.50        94.14 o                         
  20   4   5         19.90         14.19         4.95 o                         
  22   4   5        117.00        130.71        32.55 o                         
  24   4   5        684.37        675.28       123.22 o                         
  26   4   5        293.23        363.55        59.33 o                         
  28   4   5          0.31         -4.97         9.37 o                         
  30   4   5         52.56         68.86        11.35 o                         
  32   4   5         54.02         46.69        15.99 o                         
  34   4   5         45.95         33.76         7.67 o                         
  36   4   5         14.37         20.19         7.70 o                         
  38   4   5          0.06         11.54        10.57 o                         
  40   4   5        890.25        693.01       101.89 o                         
  42   4   5        178.94        144.73        19.33 o                         
 -41   5   5         38.33         38.98        11.60 o                         
 -39   5   5         44.14         56.65         9.83 o                         
 -37   5   5          3.03          2.94         7.32 o                         
 -35   5   5          6.24          7.04         4.23 o                         
 -33   5   5        145.05        138.57        20.79 o                         
 -31   5   5          7.94         11.14         8.40 o                         
 -29   5   5         18.25         15.07         8.11 o                         
 -27   5   5         44.06         33.18        10.04 o                         
 -25   5   5        588.14        542.47        56.68 o                         
 -23   5   5          1.35         14.50         7.40 o                         
 -21   5   5         40.94         25.06         6.65 o                         
 -19   5   5        131.60        148.17        13.97 o                         
 -17   5   5          0.00          6.50         5.33 o                         
 -15   5   5        382.13        409.76        26.02 o                         
 -13   5   5        243.08        261.36        19.00 o                         
 -11   5   5        395.00        453.13        77.93 o                         
  -9   5   5        351.44        384.89        22.77 o                         
  -7   5   5         79.81         72.08        14.37 o                         
  -5   5   5          7.14         22.27        16.21 o                         
  -3   5   5          2.86         22.65        20.51 o                         
  -1   5   5        299.06        314.75        17.92 o                         
   1   5   5        236.85        229.00        15.85 o                         
   3   5   5        585.61        617.79        34.81 o                         
   5   5   5       3781.60       3860.72       331.35 o                         
   7   5   5       1076.50       1317.86        62.31 o                         
   9   5   5        343.50        342.50        29.91 o                         
  11   5   5       1254.84       1300.19        88.22 o                         
  13   5   5        474.16        546.96        72.65 o                         
  15   5   5       1592.51       1630.16       288.55 o                         
  17   5   5       1045.35       1035.53        99.85 o                         
  19   5   5         73.51        106.45        15.82 o                         
  21   5   5         30.70         36.75        12.17 o                         
  23   5   5          0.48         32.77         8.78 o                         
  25   5   5         74.79        108.39        14.93 o                         
  27   5   5        369.02        347.06        46.88 o                         
  29   5   5         28.80         33.53        15.49 o                         
  31   5   5         21.02         11.77         8.57 o                         
  33   5   5         46.09         22.02        11.27 o                         
  35   5   5          5.65         21.19        28.19 o                         
  37   5   5         44.52         27.71         8.74 o                         
  39   5   5          0.48         18.25         7.94 o                         
  41   5   5         81.44         68.22        19.20 o                         
 -40   6   5         13.58         -1.82         7.48 o                         
 -38   6   5         24.00         11.61        17.75 o                         
 -36   6   5         95.08         86.88        17.76 o                         
 -34   6   5          0.35         -6.04         9.07 o                         
 -32   6   5          2.49         -8.36         9.55 o                         
 -30   6   5        390.40        318.04        43.37 o                         
 -28   6   5          9.07         16.00         6.89 o                         
 -26   6   5        129.94        109.11        11.03 o                         
 -24   6   5        114.12        104.22        11.38 o                         
 -22   6   5         15.69         14.98         6.40 o                         
 -20   6   5        249.90        261.23        18.17 o                         
 -18   6   5        178.22        159.15        14.89 o                         
 -16   6   5        104.72        114.95        14.15 o                         
 -14   6   5         65.18         71.02        12.16 o                         
 -12   6   5         65.85         42.07        10.73 o                         
 -10   6   5        132.30        161.84        19.29 o                         
  -8   6   5       1568.18       1676.04       188.70 o                         
  -6   6   5         90.53        118.92        14.84 o                         
  -4   6   5        150.38        149.02        28.15 o                         
  -2   6   5        139.68        104.60        29.80 o                         
   0   6   5          0.85          4.92        17.02 o                         
   2   6   5         31.42         22.94         7.56 o                         
   4   6   5        257.48        267.41        31.67 o                         
   6   6   5       1758.34       1842.84        87.63 o                         
   8   6   5        713.59        764.68        36.76 o                         
  10   6   5         44.21         38.37         8.58 o                         
  12   6   5         10.19         13.57         5.32 o                         
  14   6   5        915.37        989.77       106.01 o                         
  16   6   5        142.58        157.72        18.26 o                         
  18   6   5         53.51         40.24        24.06 o                         
  20   6   5         56.72         61.04        23.82 o                         
  22   6   5         42.34         39.32        12.60 o                         
  24   6   5         17.81         -1.21         8.85 o                         
  26   6   5         70.13         98.67        14.31 o                         
  28   6   5          5.45          9.79         8.49 o                         
  30   6   5          1.30         19.53         8.15 o                         
  32   6   5          7.48          7.36         7.82 o                         
  34   6   5         34.05         27.63        15.81 o                         
  36   6   5          2.64         10.54        16.47 o                         
  38   6   5         15.46         18.52         7.00 o                         
 -37   7   5          0.40         13.08        10.71 o                         
 -35   7   5         28.65         17.50        18.42 o                         
 -33   7   5         13.60          9.92         5.65 o                         
 -31   7   5        197.59        171.35        20.97 o                         
 -29   7   5        329.70        345.61        44.90 o                         
 -27   7   5        209.45        179.84        25.55 o                         
 -25   7   5         61.65         55.88         8.20 o                         
 -23   7   5        236.94        225.31        18.11 o                         
 -21   7   5        152.16        159.38        14.15 o                         
 -19   7   5         34.14         21.26         9.02 o                         
 -17   7   5        267.73        248.10        39.85 o                         
 -15   7   5         36.94         33.22        14.28 o                         
 -13   7   5        329.70        311.75        33.01 o                         
 -11   7   5         33.13         41.87         8.16 o                         
  -9   7   5       1084.79       1146.47       121.58 o                         
  -7   7   5          0.11         -8.48        11.79 o                         
  -5   7   5         62.68         98.45        13.53 o                         
  -3   7   5        119.23        100.99        11.81 o                         
  -1   7   5         81.49         92.54        12.54 o                         
   1   7   5          1.39         10.04        10.40 o                         
   3   7   5        163.35        151.59        16.71 o                         
   5   7   5         87.43        104.70         9.87 o                         
   7   7   5          0.46         15.83        12.64 o                         
   9   7   5        114.32         80.11        13.18 o                         
  11   7   5        380.49        427.92        41.82 o                         
  13   7   5          0.03         10.54         6.31 o                         
  15   7   5          0.04         15.30        11.29 o                         
  17   7   5        198.38        246.53        26.13 o                         
  19   7   5         27.18         17.87         7.20 o                         
  21   7   5        143.99        192.62        48.54 o                         
  23   7   5         27.07         13.59         8.70 o                         
  25   7   5        394.27        402.43       134.08 o                         
  27   7   5        178.84        175.11        57.61 o                         
  29   7   5         17.76         19.14         9.67 o                         
  31   7   5         51.71         34.65        27.29 o                         
  33   7   5          0.08         -3.83        11.75 o                         
  35   7   5          0.34          2.69         7.79 o                         
 -32   8   5        160.73        194.31        36.38 o                         
 -30   8   5        209.98        181.44        30.59 o                         
 -28   8   5        123.08        104.04        20.68 o                         
 -26   8   5        120.02        132.08        23.58 o                         
 -24   8   5        174.31        145.73        24.10 o                         
 -22   8   5          6.19         10.89         7.55 o                         
 -20   8   5          9.80          9.16         4.78 o                         
 -18   8   5        111.01        102.65        15.28 o                         
 -16   8   5         68.39         81.94        12.10 o                         
 -14   8   5         95.10         70.26        11.03 o                         
 -12   8   5          2.02          4.19         8.07 o                         
 -10   8   5         50.97         61.88        13.24 o                         
  -8   8   5        167.79        123.57        18.37 o                         
  -6   8   5        166.04        141.28        28.39 o                         
  -4   8   5        306.05        312.99        32.42 o                         
  -2   8   5         59.82         40.77        14.79 o                         
   0   8   5          0.83         28.80         9.27 o                         
   2   8   5        227.23        220.49        32.83 o                         
   4   8   5          4.98         11.88         5.81 o                         
   6   8   5        358.81        386.32        31.50 o                         
   8   8   5        269.80        267.53        47.38 o                         
  10   8   5          1.20          2.63         6.83 o                         
  12   8   5        140.41        148.10        17.40 o                         
  14   8   5        119.38        158.86        32.66 o                         
  16   8   5        141.61        118.70        15.04 o                         
  18   8   5         26.42         25.07         9.20 o                         
  20   8   5          0.27         -4.15         8.07 o                         
  22   8   5        132.48        188.23        21.11 o                         
  24   8   5        139.62        120.78        20.85 o                         
  26   8   5         86.44        132.56        30.21 o                         
  28   8   5         51.82         46.51        15.28 o                         
  30   8   5         63.78         67.92        25.88 o                         
  32   8   5         48.61         85.37        17.96 o                         
 -27   9   5          3.81        -10.94        15.11 o                         
 -25   9   5        221.60        268.78        47.10 o                         
 -23   9   5        208.78        232.12        49.08 o                         
 -21   9   5         10.17          1.97         6.68 o                         
 -19   9   5         41.21         36.59        12.04 o                         
 -17   9   5          1.49          3.10         5.11 o                         
 -15   9   5         45.73         47.29        14.40 o                         
 -13   9   5         25.35         21.39        11.56 o                         
 -11   9   5        124.52         94.16        12.53 o                         
  -9   9   5        248.44        200.55        24.26 o                         
  -7   9   5         51.55         29.22         7.90 o                         
  -5   9   5         23.66         13.39        10.21 o                         
  -3   9   5        201.21        161.34        34.63 o                         
  -1   9   5          5.14          2.51         9.06 o                         
   1   9   5          0.88          3.68         8.04 o                         
   3   9   5          0.82          4.22         7.72 o                         
   5   9   5          1.85         11.94         6.21 o                         
   7   9   5         55.14         45.60         7.40 o                         
   9   9   5          5.49          6.25        11.36 o                         
  11   9   5        227.45        229.53        29.85 o                         
  13   9   5         66.20         89.12        26.45 o                         
  15   9   5          3.38          7.80         5.95 o                         
  17   9   5          1.10          5.56         5.46 o                         
  19   9   5         28.58         27.38         9.33 o                         
  21   9   5          0.21          1.27         6.63 o                         
  23   9   5         62.58         52.36        20.96 o                         
  25   9   5         17.32         22.61        15.90 o                         
  27   9   5         56.27         84.30        22.10 o                         
 -22  10   5         28.22         23.39        15.73 o                         
 -20  10   5          5.12         17.57         8.78 o                         
 -18  10   5          5.51         22.73         8.81 o                         
 -16  10   5         66.90         50.41        14.69 o                         
 -14  10   5         57.79         66.75        24.71 o                         
 -12  10   5        243.18        212.49        57.38 o                         
 -10  10   5        136.09        114.47        24.16 o                         
  -8  10   5        120.09        127.44        17.70 o                         
  -6  10   5          4.65          3.50         8.95 o                         
  -4  10   5          0.90         21.07         9.46 o                         
  -2  10   5         63.14         53.21        13.11 o                         
   0  10   5          0.03         -2.67         8.32 o                         
   2  10   5         66.10         70.45        15.39 o                         
   4  10   5          5.19          2.40         7.11 o                         
   6  10   5          2.19          3.68        13.22 o                         
   8  10   5         78.90        128.41        29.02 o                         
  10  10   5        301.93        325.59        26.08 o                         
  12  10   5         44.73          5.41        15.10 o                         
  14  10   5         19.70         35.02        10.83 o                         
  16  10   5          0.91         12.80        16.14 o                         
  18  10   5         23.12         17.04         8.69 o                         
  20  10   5          4.91         14.36         9.16 o                         
  22  10   5         10.25         31.64        17.12 o                         
 -11  11   5         38.99         53.45        15.64 o                         
  -9  11   5         21.20         29.46         9.39 o                         
  -7  11   5          8.21          8.29        15.53 o                         
  -5  11   5         64.33         32.47        31.89 o                         
  -3  11   5        234.75        222.34        24.80 o                         
  -1  11   5         33.68         14.71        13.68 o                         
   1  11   5         17.33         -1.66        12.56 o                         
   3  11   5         13.33          3.78        12.64 o                         
   5  11   5          1.16         16.85        11.73 o                         
   7  11   5          1.97         -7.93        11.98 o                         
   9  11   5          0.03          3.68         9.27 o                         
  11  11   5         41.51         49.48        15.28 o                         
 -42   0   6         99.60         81.72        15.01 o                         
 -40   0   6         17.68         12.39        11.98 o                         
 -38   0   6          0.13          8.43         8.19 o                         
 -36   0   6         11.26          6.55        10.75 o                         
 -34   0   6        222.86        156.21        33.95 o                         
 -32   0   6       1015.33        947.08       117.12 o                         
 -30   0   6        160.40        175.55        38.32 o                         
 -28   0   6       1608.31       1567.64       122.73 o                         
 -26   0   6        222.77        224.82        26.06 o                         
 -24   0   6        184.45        196.52        27.50 o                         
 -22   0   6       1272.16       1260.81        79.52 o                         
 -20   0   6        146.55        179.06        31.13 o                         
 -18   0   6        478.84        470.58        31.80 o                         
 -16   0   6        565.42        614.72        40.77 o                         
 -14   0   6        162.08        174.67        28.75 o                         
 -12   0   6        175.45        248.20        31.56 o                         
 -10   0   6        899.05       1032.47        54.56 o                         
  -8   0   6        672.36        809.97        64.14 o                         
  -6   0   6        497.66        484.46        34.73 o                         
  -4   0   6         85.63        156.65        24.69 o                         
  -2   0   6         36.57         37.42        17.88 o                         
   0   0   6          2.05         22.23        13.95 o                         
   2   0   6        246.82        223.98        24.21 o                         
   4   0   6          5.83         25.50         9.35 o                         
   6   0   6       1331.03       1402.37        75.16 o                         
   8   0   6         12.62         41.00        10.48 o                         
  10   0   6        304.27        402.94        29.09 o                         
  12   0   6        233.48        262.83        27.82 o                         
  14   0   6          2.38         19.01         6.85 o                         
  16   0   6          7.88          6.03         4.05 o                         
  18   0   6        256.22        290.45        60.20 o                         
  20   0   6        609.94        602.92        46.46 o                         
  22   0   6       2319.36       2942.85       172.07 o                         
  24   0   6       1121.62       1232.17        58.31 o                         
  26   0   6         67.12         28.11         4.44 o                         
  28   0   6        218.45        244.39        39.57 o                         
  30   0   6          5.48         22.05         9.60 o                         
  32   0   6          6.72          7.40         5.52 o                         
  34   0   6         29.75          1.71         9.94 o                         
 -43   1   6          1.18          4.59         9.43 o                         
 -41   1   6         30.73         24.15        11.91 o                         
 -39   1   6         43.30         33.48        13.03 o                         
 -37   1   6         11.91         14.11        11.82 o                         
 -35   1   6         34.83         26.84        10.37 o                         
 -33   1   6        283.92        294.25        27.36 o                         
 -31   1   6         17.43          4.32        10.07 o                         
 -29   1   6         83.58         54.81        12.08 o                         
 -27   1   6        486.22        464.36        45.02 o                         
 -25   1   6         59.12         50.17        12.88 o                         
 -23   1   6        484.49        448.20        34.31 o                         
 -21   1   6        409.50        431.74        29.18 o                         
 -19   1   6        154.76        130.06        19.41 o                         
 -17   1   6         27.85         12.39        19.19 o                         
 -15   1   6          3.24         -4.03         9.29 o                         
 -13   1   6        860.99        968.68        32.27 o                         
 -11   1   6        177.29        184.77        25.09 o                         
  -9   1   6        192.85        215.15        17.05 o                         
  -7   1   6          3.96         11.78         5.67 o                         
  -5   1   6         64.00         57.78        15.27 o                         
  -3   1   6         77.54         80.17        19.55 o                         
  -1   1   6        903.69        877.24        32.28 o                         
   1   1   6        867.11        856.81        43.63 o                         
   3   1   6         45.54         95.58        19.36 o                         
   5   1   6        674.34        758.30        32.57 o                         
   7   1   6         46.53         63.83         9.54 o                         
   9   1   6          0.40          9.14         5.09 o                         
  11   1   6         58.73        107.25        11.58 o                         
  13   1   6         29.50         38.64         9.63 o                         
  15   1   6         47.43         45.93        33.58 o                         
  17   1   6         70.78         59.02        10.01 o                         
  19   1   6         67.33         78.03        10.30 o                         
  21   1   6         34.35         31.48         8.39 o                         
  23   1   6         10.47         10.41         5.20 o                         
  25   1   6         74.41         63.20        13.78 o                         
  27   1   6         28.49          9.06         6.73 o                         
  29   1   6         51.27         42.10         6.47 o                         
  31   1   6          1.77         13.22         6.61 o                         
  33   1   6         53.92         27.51         6.60 o                         
  35   1   6         71.96         71.37        12.07 o                         
  37   1   6          7.74         23.02        17.66 o                         
 -42   2   6         76.22         65.32        18.02 o                         
 -40   2   6          5.57         -4.07         9.55 o                         
 -38   2   6         68.72         81.89        15.70 o                         
 -36   2   6         21.06         21.44        11.25 o                         
 -34   2   6          5.42          5.18         9.11 o                         
 -32   2   6         19.92         27.30        10.48 o                         
 -30   2   6         58.28         43.72         9.69 o                         
 -28   2   6          8.63          2.92        10.53 o                         
 -26   2   6        117.65        122.02        18.82 o                         
 -24   2   6         30.77         34.52        12.09 o                         
 -22   2   6        101.71         95.20        14.19 o                         
 -20   2   6         96.71         96.68        13.32 o                         
 -18   2   6         28.78         24.25        11.66 o                         
 -16   2   6        346.02        354.04        29.70 o                         
 -14   2   6        760.15        813.47        56.27 o                         
 -12   2   6        380.36        388.18        32.06 o                         
 -10   2   6        216.03        309.28        43.60 o                         
  -8   2   6        267.44        322.94        39.31 o                         
  -6   2   6         61.91         52.72        11.49 o                         
  -4   2   6        145.45        138.88        21.46 o                         
  -2   2   6          1.10          2.87         8.46 o                         
   0   2   6         15.67          9.21         9.99 o                         
   2   2   6        779.30        807.36        78.27 o                         
   4   2   6        613.75        561.24        94.39 o                         
   6   2   6         74.97        102.46        16.44 o                         
   8   2   6        107.18        227.18        23.41 o                         
  10   2   6        227.72        252.52        16.68 o                         
  12   2   6        570.91        657.38        25.40 o                         
  14   2   6        327.79        281.31        29.18 o                         
  16   2   6        138.31        154.09        15.67 o                         
  18   2   6        222.67        272.28        41.15 o                         
  20   2   6        221.35        210.35        26.28 o                         
  22   2   6        223.59        268.87        33.15 o                         
  24   2   6         27.88         17.08         6.20 o                         
  26   2   6          0.15         11.81         6.09 o                         
  28   2   6         78.40         94.71        22.97 o                         
  30   2   6          3.78         18.22        13.97 o                         
  32   2   6         38.98         24.06        22.06 o                         
  34   2   6          6.00         20.20         8.84 o                         
  36   2   6         37.40         34.21        15.50 o                         
  38   2   6        168.76        140.24        20.59 o                         
 -41   3   6          6.12          9.25        14.58 o                         
 -39   3   6         47.47         56.88        23.93 o                         
 -37   3   6          2.85         21.99        11.73 o                         
 -35   3   6         60.58         36.30        11.70 o                         
 -33   3   6         19.58         15.11        12.89 o                         
 -31   3   6         30.34         30.52        11.71 o                         
 -29   3   6         16.62         22.30        12.87 o                         
 -27   3   6          4.64         -1.68         9.89 o                         
 -25   3   6         90.76         66.09        12.91 o                         
 -23   3   6          0.09         -0.77        10.19 o                         
 -21   3   6       1280.77       1417.67        97.55 o                         
 -19   3   6        621.10        608.91        27.39 o                         
 -17   3   6         25.29         24.04        14.63 o                         
 -15   3   6         41.74         31.07        10.55 o                         
 -13   3   6        269.05        255.88        28.16 o                         
 -11   3   6       1034.21       1095.07        47.87 o                         
  -9   3   6          3.56         12.80        26.35 o                         
  -7   3   6        990.72       1161.71        38.10 o                         
  -3   3   6        114.43        139.85        16.62 o                         
  -1   3   6         31.93         60.46        17.76 o                         
   1   3   6         33.85         89.43        15.46 o                         
   3   3   6        324.01        378.04        28.17 o                         
   5   3   6         76.93        124.41        14.97 o                         
  11   3   6        716.08        779.89        66.91 o                         
  13   3   6        968.58        959.09        64.84 o                         
  15   3   6         61.85         98.76        28.28 o                         
  17   3   6         90.67         89.97        15.97 o                         
  19   3   6          0.77          8.54         6.00 o                         
  21   3   6         24.60         32.15         7.80 o                         
  23   3   6         13.77         15.66         6.72 o                         
  25   3   6         13.66          7.13         4.43 o                         
  27   3   6         59.13         68.25        16.29 o                         
  29   3   6        140.91        136.09        23.85 o                         
  31   3   6          6.92         13.64         7.44 o                         
  33   3   6        100.58         86.52        21.96 o                         
  35   3   6         20.18         10.06        13.64 o                         
  37   3   6         68.60         59.16        21.12 o                         
  39   3   6         49.93         59.26        11.04 o                         
 -40   4   6         76.67         73.29        24.20 o                         
 -38   4   6          0.00         -0.43        14.33 o                         
 -36   4   6          0.01          7.71         9.81 o                         
 -34   4   6          0.60          4.90         9.02 o                         
 -32   4   6         91.90        104.21        15.62 o                         
 -30   4   6         33.15         14.03         9.37 o                         
 -28   4   6         90.29        117.13        16.68 o                         
 -26   4   6          0.65          7.37        10.37 o                         
 -24   4   6         91.40        120.85        25.41 o                         
 -22   4   6          7.33          1.04        10.33 o                         
 -20   4   6         99.04         91.84        13.54 o                         
 -18   4   6       1333.12       1527.65        57.44 o                         
 -16   4   6       1080.41       1209.55        49.91 o                         
 -14   4   6         56.26         28.27        16.56 o                         
 -12   4   6        135.96        134.04        15.31 o                         
 -10   4   6          0.48          2.58        13.16 o                         
  -8   4   6        242.79        242.82        33.38 o                         
  -6   4   6        387.95        375.17        24.42 o                         
  -4   4   6        175.69        215.57        23.61 o                         
  -2   4   6        218.37        243.40        29.32 o                         
   0   4   6         10.10         19.14        16.16 o                         
   2   4   6          0.43          3.95        21.23 o                         
   6   4   6       4845.32       5832.47       191.66 o                         
   8   4   6       2104.16       2313.39       282.86 o                         
  10   4   6         11.88         48.03        10.82 o                         
  12   4   6         32.75         22.12         8.26 o                         
  14   4   6          0.05         -2.67         6.07 o                         
  16   4   6        212.74        179.11        15.97 o                         
  18   4   6          8.10         27.22         7.73 o                         
  20   4   6         30.83         29.98         5.95 o                         
  22   4   6          3.68         15.35         4.96 o                         
  24   4   6        453.80        486.81        87.57 o                         
  26   4   6        207.27        208.14        53.40 o                         
  28   4   6        147.70        173.21        40.56 o                         
  30   4   6        113.29        107.76        18.87 o                         
  32   4   6         58.64         77.62        13.87 o                         
  34   4   6         35.76         36.07        15.98 o                         
  36   4   6         57.50         38.42        14.36 o                         
  38   4   6          2.87         10.67         9.93 o                         
 -37   5   6         58.60         21.30        24.62 o                         
 -35   5   6         23.86         11.75         6.57 o                         
 -33   5   6         44.21          9.95         5.31 o                         
 -31   5   6        168.74        182.83        16.01 o                         
 -29   5   6        120.41         95.50        10.62 o                         
 -27   5   6        197.75        190.37        18.04 o                         
 -25   5   6        282.09        260.22        17.72 o                         
 -23   5   6        275.49        320.94        26.61 o                         
 -21   5   6        171.08        129.02        17.17 o                         
 -19   5   6        100.89         74.05        13.22 o                         
 -17   5   6        623.85        772.99        49.59 o                         
 -15   5   6        529.01        558.39        28.23 o                         
 -13   5   6         49.84         55.58        15.99 o                         
 -11   5   6         62.70         54.88        13.65 o                         
  -9   5   6          6.51          8.68        13.77 o                         
  -7   5   6        597.28        653.12       100.92 o                         
  -5   5   6         46.59         38.10        15.22 o                         
  -3   5   6         15.62         11.66        11.94 o                         
  -1   5   6        600.13        620.50        55.88 o                         
   1   5   6         12.23          7.60         9.38 o                         
   3   5   6        329.49        333.47        21.19 o                         
   5   5   6        726.63        683.06        34.91 o                         
   7   5   6        972.71        993.66        51.88 o                         
   9   5   6          0.16         16.28         4.60 o                         
  11   5   6         24.65         20.18         5.94 o                         
  13   5   6         21.83         23.95         4.79 o                         
  15   5   6        725.85        719.57        77.83 o                         
  17   5   6        375.94        387.97        32.09 o                         
  19   5   6        366.09        384.51        36.71 o                         
  21   5   6          0.24         22.53        10.67 o                         
  23   5   6         55.12         70.86        23.21 o                         
  25   5   6          0.21         20.54        12.09 o                         
  27   5   6        330.81        281.94        71.98 o                         
  29   5   6         53.62         59.43        10.96 o                         
  31   5   6         20.93         28.18        15.38 o                         
  33   5   6          0.55         12.79         8.55 o                         
  35   5   6          0.01          3.04        12.46 o                         
  37   5   6        151.30        106.02        14.44 o                         
 -34   6   6         26.16         35.12        23.12 o                         
 -32   6   6         92.81         77.24        25.73 o                         
 -30   6   6        473.36        487.55        30.66 o                         
 -28   6   6        666.13        619.30        91.46 o                         
 -26   6   6        477.82        399.93        86.63 o                         
 -24   6   6          0.53          1.26         9.50 o                         
 -22   6   6         41.52         11.83        10.97 o                         
 -20   6   6         23.90         28.66        24.34 o                         
 -18   6   6         61.58         45.92        16.69 o                         
 -16   6   6         17.74          9.03        10.85 o                         
 -14   6   6         39.23         55.05        17.62 o                         
 -12   6   6        409.24        405.54        32.28 o                         
 -10   6   6          2.59         11.86        17.24 o                         
  -8   6   6         85.09        103.86        16.01 o                         
  -6   6   6        274.93        321.50        38.83 o                         
  -4   6   6         39.24         27.25        12.13 o                         
  -2   6   6          3.71          3.08         8.22 o                         
   0   6   6          4.60         -5.84         8.47 o                         
   2   6   6        150.31        166.49        17.87 o                         
   4   6   6        392.72        435.13        33.46 o                         
   6   6   6          4.62         15.43         4.64 o                         
   8   6   6        112.81        132.57        12.09 o                         
  10   6   6         96.11        101.24        12.95 o                         
  12   6   6        328.49        322.93        36.46 o                         
  14   6   6        238.19        234.09        29.74 o                         
  16   6   6        742.66        754.04        56.81 o                         
  18   6   6        335.56        337.32        52.49 o                         
  20   6   6         30.43         48.08         9.38 o                         
  22   6   6          0.07          0.65        11.07 o                         
  24   6   6        284.30        279.65        51.84 o                         
  26   6   6         21.51         22.64        10.39 o                         
  28   6   6          4.39         21.27        18.32 o                         
  30   6   6         56.40         56.85        19.94 o                         
  32   6   6         61.29         39.93        22.14 o                         
  34   6   6         13.71         15.76         9.05 o                         
 -31   7   6        146.27        143.05        30.37 o                         
 -29   7   6        203.54        222.37        27.47 o                         
 -27   7   6          7.58          3.46         8.89 o                         
 -25   7   6          0.01         -7.15         9.71 o                         
 -23   7   6          3.14         23.90        15.17 o                         
 -21   7   6          8.35         11.97         9.21 o                         
 -19   7   6         42.48         44.65        24.37 o                         
 -17   7   6          2.52          3.77         9.98 o                         
 -15   7   6         33.22         23.77        10.65 o                         
 -13   7   6          0.98          1.43         9.07 o                         
 -11   7   6        266.86        241.05        22.03 o                         
  -9   7   6          0.02          2.06         8.49 o                         
  -7   7   6          7.45         13.08        17.49 o                         
  -5   7   6          9.35          5.48         9.16 o                         
  -3   7   6        396.18        349.76        29.93 o                         
  -1   7   6        195.03        231.13        19.76 o                         
   1   7   6         35.11         33.36         8.61 o                         
   3   7   6        201.29        214.74        19.29 o                         
   5   7   6        565.09        614.48        32.21 o                         
   7   7   6         41.03         35.36        10.64 o                         
   9   7   6         81.24         56.73         7.30 o                         
  11   7   6         14.81         10.94         5.51 o                         
  13   7   6         39.40         46.25         5.85 o                         
  15   7   6         56.89         55.07         9.86 o                         
  17   7   6         52.14         40.72        17.38 o                         
  19   7   6         72.94         88.11        51.01 o                         
  21   7   6          0.79         11.64         8.61 o                         
  23   7   6         20.33         17.08         8.29 o                         
  25   7   6        184.51        178.91        24.72 o                         
  27   7   6         98.52        105.72        30.29 o                         
  29   7   6         97.63        112.87        19.06 o                         
  31   7   6         48.72         60.11        13.74 o                         
 -28   8   6          8.35         -4.88        15.32 o                         
 -26   8   6         99.96        119.42        25.99 o                         
 -24   8   6         73.06         57.54        14.10 o                         
 -22   8   6          0.52         11.62        10.75 o                         
 -20   8   6         60.22         53.75        25.05 o                         
 -18   8   6         16.68         27.74        18.14 o                         
 -16   8   6          8.65         12.57         9.36 o                         
 -14   8   6          7.98          2.89         9.49 o                         
 -12   8   6         10.85         23.96         7.71 o                         
 -10   8   6         81.47         61.67        10.89 o                         
  -8   8   6        380.98        403.64        75.03 o                         
  -6   8   6        186.32        209.24        34.62 o                         
  -4   8   6         16.12         13.83         7.42 o                         
  -2   8   6         41.50         19.01        23.04 o                         
   0   8   6        231.48        306.80        51.61 o                         
   2   8   6          0.17          8.15         8.59 o                         
   4   8   6         23.49         27.91         5.78 o                         
   6   8   6         21.42         17.87         8.03 o                         
   8   8   6          0.32          2.54         6.14 o                         
  10   8   6          0.02         10.64         6.38 o                         
  12   8   6        101.68        107.70        20.26 o                         
  14   8   6          1.46          5.98         7.87 o                         
  16   8   6          0.03          5.01         8.32 o                         
  18   8   6          0.49         20.67        17.03 o                         
  20   8   6         50.92         22.20         8.70 o                         
  22   8   6         12.37         20.19         7.67 o                         
  24   8   6          0.02         19.53        10.79 o                         
  26   8   6         70.81         71.75        12.47 o                         
 -21   9   6         12.76         -1.15        18.03 o                         
 -19   9   6         53.10         23.82        23.85 o                         
 -17   9   6          8.43          0.40         8.82 o                         
 -15   9   6         22.15         27.70        12.49 o                         
 -13   9   6         63.66         64.18        16.80 o                         
 -11   9   6        138.94        134.50        26.23 o                         
  -9   9   6         90.34        113.60        15.03 o                         
  -7   9   6         29.27         47.52         9.78 o                         
  -5   9   6          7.15          9.90         7.81 o                         
  -3   9   6          5.34         18.40        14.89 o                         
  -1   9   6          5.84         19.21        10.11 o                         
   1   9   6         11.59          4.83         8.53 o                         
   3   9   6         22.80         34.11        12.81 o                         
   5   9   6         24.66         23.28        11.11 o                         
   7   9   6        148.91        137.49        29.87 o                         
   9   9   6         43.10         25.92        15.54 o                         
  11   9   6         15.46         26.25        11.19 o                         
  13   9   6         10.95          9.58        14.80 o                         
  15   9   6          3.99         12.73        30.52 o                         
  17   9   6          0.77         -5.61        10.55 o                         
  19   9   6          0.00          3.28        10.73 o                         
  21   9   6          9.40          5.40         8.17 o                         
 -12  10   6         17.06         23.39        14.13 o                         
 -10  10   6         81.96         71.85        21.40 o                         
  -8  10   6         65.63         52.74        13.15 o                         
  -6  10   6          9.37          0.59         9.25 o                         
  -2  10   6          0.13          7.09         9.00 o                         
   0  10   6          8.45          1.90         6.06 o                         
   2  10   6          1.32          8.96        12.75 o                         
   4  10   6          1.31         -1.99        12.19 o                         
   6  10   6          6.60         16.05        15.93 o                         
   8  10   6         97.08         65.13        21.39 o                         
  10  10   6         97.14        105.86        27.82 o                         
 -37   1   7          0.89          8.92         4.87 o                         
 -35   1   7          6.42         10.15        10.20 o                         
 -33   1   7          7.38          1.59         5.15 o                         
 -31   1   7         85.18         64.03        14.56 o                         
 -29   1   7        220.46        204.88        20.47 o                         
 -27   1   7        173.66        145.57        18.23 o                         
 -25   1   7          8.21         37.56         9.63 o                         
 -23   1   7         19.42          7.06         7.29 o                         
 -21   1   7         55.25         65.76        12.57 o                         
 -19   1   7        732.37        708.55        45.73 o                         
 -17   1   7        376.55        490.33        44.63 o                         
 -15   1   7        621.09        683.64        87.20 o                         
 -13   1   7          0.49         21.45        19.30 o                         
 -11   1   7        931.53        987.75        71.73 o                         
  -9   1   7        194.43        186.27        18.22 o                         
  -7   1   7        422.36        445.36        40.89 o                         
  -5   1   7          1.32         15.25        10.84 o                         
  -3   1   7         22.70         29.36         8.51 o                         
  -1   1   7          5.19          2.43         8.77 o                         
   1   1   7        258.02        238.01        18.63 o                         
   3   1   7        539.44        596.18        28.63 o                         
   5   1   7        136.40        113.48        10.76 o                         
   7   1   7          0.05         12.84         4.15 o                         
   9   1   7        299.53        330.59        21.48 o                         
  11   1   7         31.15         27.29         6.34 o                         
  13   1   7        153.35        169.17        13.18 o                         
  15   1   7          3.86         14.41         6.03 o                         
  17   1   7         67.75         82.06         9.29 o                         
  19   1   7          8.17          1.37         8.27 o                         
  21   1   7          4.92          9.93         9.20 o                         
  23   1   7        111.05         95.25        14.98 o                         
  25   1   7          3.09         15.26        12.96 o                         
  27   1   7          2.97          4.44        17.33 o                         
  29   1   7         68.61         48.54         9.71 o                         
  31   1   7         63.93         31.23        16.69 o                         
  33   1   7          0.14         17.50         8.34 o                         
 -36   2   7          0.98          6.78        10.21 o                         
 -34   2   7         34.04         27.20        13.28 o                         
 -32   2   7          3.41          5.07         9.43 o                         
 -30   2   7        157.01        141.63        19.88 o                         
 -28   2   7          5.35          8.50         5.08 o                         
 -26   2   7        387.17        401.10        34.99 o                         
 -24   2   7        185.59        174.41        17.83 o                         
 -22   2   7        237.81        215.89        24.31 o                         
 -20   2   7        172.95        161.09        20.63 o                         
 -18   2   7        246.17        281.16        27.62 o                         
 -16   2   7        814.52        914.88        68.50 o                         
 -14   2   7        241.59        233.97        26.78 o                         
 -12   2   7         15.04         14.26        10.80 o                         
 -10   2   7        153.81        141.45        16.84 o                         
  -8   2   7          4.21         13.02        11.40 o                         
  -6   2   7         37.81         47.10        13.65 o                         
  -4   2   7          6.24         -6.30         8.98 o                         
  -2   2   7         11.79         17.43        12.06 o                         
   0   2   7          0.23          2.94         8.63 o                         
   2   2   7         77.71         83.70        13.01 o                         
   4   2   7        520.44        560.66        30.60 o                         
   6   2   7         66.57         72.40        10.81 o                         
   8   2   7        397.16        390.31        21.97 o                         
  10   2   7          8.79         17.03         5.73 o                         
  12   2   7         28.51         25.84         7.19 o                         
  14   2   7         26.36         34.78         8.04 o                         
  16   2   7         18.81         26.88         5.79 o                         
  18   2   7          0.08          0.65         5.96 o                         
  20   2   7          4.90          9.72         6.08 o                         
  22   2   7         80.29        104.45        21.06 o                         
  24   2   7        345.55        336.10        25.24 o                         
  26   2   7        296.13        270.54        19.69 o                         
  28   2   7        351.69        249.62        41.33 o                         
  30   2   7         54.46         44.83        19.50 o                         
  32   2   7         64.87         52.69        29.33 o                         
  34   2   7         11.16         24.57        15.40 o                         
  36   2   7         80.67         25.22        15.26 o                         
 -35   3   7          1.63         -2.94         8.89 o                         
 -33   3   7         27.63          6.02        11.46 o                         
 -31   3   7        267.36        298.38        53.81 o                         
 -29   3   7        106.80         98.48        19.46 o                         
 -27   3   7        265.38        331.35        25.24 o                         
 -25   3   7          7.43          1.22        10.65 o                         
 -23   3   7        117.41        104.82        16.65 o                         
 -21   3   7          9.30          8.20         9.62 o                         
 -19   3   7         45.10         25.60         8.07 o                         
 -17   3   7          0.67          4.80         9.70 o                         
 -15   3   7         43.48         23.49        10.87 o                         
 -13   3   7          2.65          2.63         8.78 o                         
 -11   3   7          0.37          2.77         9.58 o                         
  -9   3   7          4.15         18.70        12.10 o                         
  -7   3   7         24.83         29.15        18.26 o                         
  -5   3   7         20.57         19.85        10.97 o                         
  -3   3   7          2.91         23.55        24.89 o                         
  -1   3   7          0.72         -8.38         8.38 o                         
   1   3   7          0.09          5.14         4.41 o                         
   3   3   7         45.85         17.08         9.55 o                         
   5   3   7          4.89         16.42         6.62 o                         
   7   3   7        322.38        310.42        18.59 o                         
   9   3   7          3.54         14.33         4.20 o                         
  11   3   7         21.13         12.92         6.23 o                         
  13   3   7         75.06         70.24         9.82 o                         
  15   3   7        169.56        187.03        16.38 o                         
  17   3   7       1118.84       1128.26       149.63 o                         
  19   3   7        730.35        798.74        72.55 o                         
  21   3   7        309.96        322.32        22.53 o                         
  23   3   7         11.78         11.79         7.25 o                         
  25   3   7         22.15         22.50        13.92 o                         
  27   3   7        123.91        126.61        24.42 o                         
  29   3   7        124.61        113.83        43.49 o                         
  31   3   7          8.69          0.16        12.38 o                         
  33   3   7          0.92          8.91        13.34 o                         
  35   3   7         38.92         46.21        22.43 o                         
 -34   4   7         73.94         66.48        15.91 o                         
 -32   4   7         92.78         72.05        17.19 o                         
 -30   4   7          2.10         11.12        10.56 o                         
 -28   4   7          6.77         22.39        11.97 o                         
 -26   4   7        160.63        182.74        20.05 o                         
 -24   4   7         10.53         20.07        12.02 o                         
 -22   4   7         23.73          8.02        10.64 o                         
 -20   4   7          6.91         12.19        10.33 o                         
 -18   4   7        284.40        274.92        24.78 o                         
 -16   4   7        159.98        166.49        29.32 o                         
 -14   4   7        344.20        316.77        22.05 o                         
 -12   4   7          8.60          7.31         9.58 o                         
 -10   4   7         13.99          5.87        11.03 o                         
  -8   4   7          0.57         13.21         5.71 o                         
  -6   4   7        157.77        183.33        33.78 o                         
  -4   4   7         68.09         78.43        19.57 o                         
  -2   4   7         89.22         74.63        11.70 o                         
   0   4   7          2.22          5.13         8.54 o                         
   2   4   7         24.71         34.16        10.95 o                         
   4   4   7         49.87         64.76         8.94 o                         
   6   4   7        653.55        722.89        43.80 o                         
   8   4   7         13.46         27.81         7.71 o                         
  10   4   7         60.02         33.25         7.70 o                         
  12   4   7          4.46          6.96         8.83 o                         
  14   4   7        114.29         98.89        11.56 o                         
  16   4   7        477.64        573.65        40.14 o                         
  18   4   7        242.62        285.03        24.25 o                         
  20   4   7         86.74         83.43        10.68 o                         
  22   4   7         20.69         29.41        16.03 o                         
  24   4   7         42.82         44.20        20.95 o                         
  26   4   7         84.54         67.98        16.31 o                         
  28   4   7         32.63         36.94        11.70 o                         
  30   4   7         16.02          9.89        20.98 o                         
  32   4   7          0.44         16.43        10.31 o                         
 -31   5   7          6.28         -8.89         9.45 o                         
 -29   5   7         22.08         31.07        11.39 o                         
 -27   5   7         67.38         45.06        17.24 o                         
 -25   5   7          2.57         -5.25        17.22 o                         
 -23   5   7          1.35          5.23        11.02 o                         
 -21   5   7          1.73         11.00        11.91 o                         
 -19   5   7          7.85         11.00        10.65 o                         
 -17   5   7          0.22         16.08        17.88 o                         
 -15   5   7         27.00         20.47        10.13 o                         
 -13   5   7          9.68         14.20         9.50 o                         
 -11   5   7        181.26        210.28        21.32 o                         
  -9   5   7        308.28        325.27        42.47 o                         
  -7   5   7        550.23        575.23        35.69 o                         
  -5   5   7        166.41        209.43        27.08 o                         
  -3   5   7          0.11          4.66         8.97 o                         
  -1   5   7         72.74         96.96        14.61 o                         
   1   5   7          9.32          6.85         9.54 o                         
   3   5   7         60.16         37.18         8.75 o                         
   5   5   7          8.69          7.73         9.09 o                         
   7   5   7         57.90         73.48        12.67 o                         
   9   5   7         22.73         17.30         6.29 o                         
  11   5   7        330.44        299.46        24.86 o                         
  13   5   7        324.28        296.04        30.17 o                         
  15   5   7         11.81         18.01         9.41 o                         
  17   5   7         88.32         98.66        17.49 o                         
  19   5   7          5.49         -2.06         9.44 o                         
  21   5   7          7.62         11.17        20.57 o                         
  23   5   7          0.01          8.64         6.05 o                         
  25   5   7         46.47         13.99        39.15 o                         
  27   5   7          4.96          8.36         8.49 o                         
  29   5   7          5.64         10.20         7.28 o                         
  31   5   7          4.62         22.22         9.26 o                         
 -28   6   7          0.00         11.37        10.66 o                         
 -26   6   7         35.24         45.74        22.51 o                         
 -24   6   7         52.28         58.08        14.67 o                         
 -22   6   7         28.47          9.72        10.50 o                         
 -20   6   7        120.57        158.62        17.87 o                         
 -18   6   7          2.56         -7.49        11.64 o                         
 -16   6   7         58.51         48.07        17.42 o                         
 -14   6   7         51.12         61.43        14.60 o                         
 -12   6   7         10.59         16.96        10.14 o                         
 -10   6   7         12.94         19.93        10.86 o                         
  -8   6   7         66.77         53.49        17.92 o                         
  -6   6   7        491.78        567.45        73.34 o                         
  -4   6   7          1.69          0.93         7.34 o                         
  -2   6   7         49.39         62.25        18.22 o                         
   0   6   7        195.11        182.30        22.29 o                         
   2   6   7        122.54         90.87        14.95 o                         
   4   6   7         36.56         26.53         9.13 o                         
   6   6   7        121.87        119.64        13.73 o                         
   8   6   7        587.04        544.05        38.14 o                         
  10   6   7         35.16         30.34        10.31 o                         
  12   6   7         43.03         43.74         8.24 o                         
  14   6   7        134.27        107.79        12.03 o                         
  16   6   7          1.59         14.51         8.01 o                         
  18   6   7         34.36         44.52        11.22 o                         
  20   6   7         30.48         19.93         7.30 o                         
  22   6   7          7.78         24.41        13.67 o                         
  24   6   7         36.80         54.24        21.73 o                         
  26   6   7          0.53         -0.63        13.38 o                         
  28   6   7         10.43         19.60        18.74 o                         
 -25   7   7         10.47         10.57        10.88 o                         
 -23   7   7        311.75        361.10        27.61 o                         
 -21   7   7        251.48        292.84        29.29 o                         
 -19   7   7          9.21         10.49        14.62 o                         
 -17   7   7          5.47          2.02        10.04 o                         
 -15   7   7          1.39         10.55         8.92 o                         
 -13   7   7         21.93         17.48        11.07 o                         
 -11   7   7          4.57         15.28        10.94 o                         
  -9   7   7         83.74         74.44        14.35 o                         
  -7   7   7         14.40         14.49        11.12 o                         
  -5   7   7         17.77         13.80         9.34 o                         
  -3   7   7          7.74          1.84         8.64 o                         
  -1   7   7          2.37          6.10         9.13 o                         
   1   7   7          3.13         14.05         6.82 o                         
   3   7   7          6.88         -5.20         7.58 o                         
   5   7   7         78.93         64.85        11.06 o                         
   7   7   7        674.09        649.32        30.56 o                         
   9   7   7        751.58        715.22        78.93 o                         
  11   7   7         23.43         48.60        21.42 o                         
  13   7   7        166.78        123.01        31.68 o                         
  15   7   7          0.24          7.39        13.52 o                         
  17   7   7          5.41          4.09        10.33 o                         
  19   7   7          8.31         18.39        20.95 o                         
  21   7   7          0.73          4.25        10.56 o                         
  23   7   7         31.33         16.89        10.76 o                         
 -18   8   7         56.22         47.87        11.50 o                         
 -16   8   7         10.65         12.22        10.44 o                         
 -14   8   7          1.82         13.97        10.99 o                         
 -12   8   7          2.80          7.73         9.60 o                         
 -10   8   7          0.51         12.12         8.50 o                         
  -8   8   7         17.08         31.49         7.71 o                         
  -6   8   7          0.76          6.31         7.66 o                         
  -4   8   7          9.41         10.58         9.08 o                         
  -2   8   7          3.37          8.62        17.33 o                         
   0   8   7         29.03          7.64         9.60 o                         
   2   8   7          1.20         11.97         9.88 o                         
   4   8   7         65.51         36.26         7.27 o                         
   6   8   7        129.18        122.95        15.63 o                         
   8   8   7         21.73         19.17         6.21 o                         
  10   8   7          0.04          8.93         7.11 o                         
  12   8   7         58.79         39.13        16.78 o                         
  14   8   7         15.05          4.68         8.75 o                         
  16   8   7         11.93         17.65        20.67 o                         
  18   8   7          3.20          8.31        19.52 o                         
  -7   9   7         19.17         22.79        19.32 o                         
  -5   9   7         11.98         17.73        11.47 o                         
  -3   9   7         36.46         19.01        11.88 o                         
  -1   9   7        112.91         99.44        11.27 o                         
   1   9   7         11.18         32.82        18.50 o                         
   3   9   7          3.99         13.90        15.80 o                         
   5   9   7          0.48         26.99        14.73 o                         
   7   9   7         12.62         11.56         7.26 o                         
 -30   0   8          5.51         -2.99        14.24 o                         
 -28   0   8        228.40        260.33        35.92 o                         
 -26   0   8         55.65         19.08        17.21 o                         
 -24   0   8         11.21         23.82         8.08 o                         
 -22   0   8        105.85         90.17        16.03 o                         
 -20   0   8        514.83        465.26        67.80 o                         
 -18   0   8        122.47         83.87        30.73 o                         
 -16   0   8         37.46         28.36        14.55 o                         
 -14   0   8          4.55         22.60        15.51 o                         
 -12   0   8          5.13          3.80        12.86 o                         
 -10   0   8          0.70         13.36         8.11 o                         
  -8   0   8        213.42        245.82        30.80 o                         
  -6   0   8         27.07         29.51        23.74 o                         
  -4   0   8          1.44          3.68        15.43 o                         
  -2   0   8          2.19         14.44        16.36 o                         
   0   0   8         13.09         12.42        15.06 o                         
   2   0   8        227.10        249.53        29.47 o                         
   4   0   8        436.94        428.18        37.01 o                         
   6   0   8         59.89         75.83        23.58 o                         
   8   0   8         41.51         26.09        13.59 o                         
  10   0   8        133.92        256.68        35.18 o                         
  12   0   8        104.19        117.37        24.35 o                         
  14   0   8        183.54        168.17        30.77 o                         
  16   0   8         55.40        106.63        27.67 o                         
  18   0   8         93.24         85.93        18.99 o                         
  20   0   8         92.43         64.08        20.12 o                         
  22   0   8         44.35         10.40        18.91 o                         
  24   0   8        105.80        113.40        24.71 o                         
  26   0   8        207.50        137.55        32.37 o                         
  28   0   8          7.92         16.04         9.93 o                         
 -31   1   8         36.11         29.85         9.09 o                         
 -29   1   8         87.54         81.40        13.83 o                         
 -27   1   8         72.22         49.46        15.62 o                         
 -25   1   8         77.27         79.05        19.34 o                         
 -23   1   8         11.64          3.10         9.85 o                         
 -21   1   8         50.41         35.74        14.24 o                         
 -19   1   8        331.94        364.61        57.14 o                         
 -17   1   8        288.41        302.79        25.93 o                         
 -15   1   8        216.32        232.24        36.29 o                         
 -13   1   8        210.79        253.90        27.68 o                         
 -11   1   8          3.26         15.49         6.91 o                         
  -9   1   8        148.09        119.39        15.96 o                         
  -7   1   8          1.77          5.41        11.14 o                         
  -5   1   8        112.34        118.67        17.87 o                         
  -3   1   8          0.00         -9.91        10.07 o                         
  -1   1   8          2.78         12.27         8.21 o                         
   1   1   8          0.89         11.83        10.15 o                         
   3   1   8         11.52         14.26        11.08 o                         
   5   1   8          1.90         -6.07         9.43 o                         
   7   1   8          8.04         14.43         9.68 o                         
   9   1   8         81.12         88.55        15.52 o                         
  11   1   8         47.02         56.86        13.74 o                         
  13   1   8         96.70         92.46        16.47 o                         
  15   1   8        241.03        258.43        24.71 o                         
  17   1   8         92.62         81.43        18.01 o                         
  19   1   8        125.37         82.91        14.40 o                         
  21   1   8        110.96         96.77        16.04 o                         
  23   1   8         52.62         30.13        10.06 o                         
  25   1   8         63.54         47.62        12.27 o                         
  27   1   8          3.29         18.89         7.49 o                         
  29   1   8         38.85         22.44        16.34 o                         
 -30   2   8        110.13         96.11        16.47 o                         
 -28   2   8          1.10          0.87        11.90 o                         
 -26   2   8         26.73         16.28        13.34 o                         
 -24   2   8         54.86         69.61        25.21 o                         
 -22   2   8          1.70         15.05        12.32 o                         
 -20   2   8          0.43          6.93         6.53 o                         
 -18   2   8        176.99        176.58        24.32 o                         
 -16   2   8        132.37        133.77        17.61 o                         
 -14   2   8         43.99         42.25        15.92 o                         
 -12   2   8         16.16         22.45         8.77 o                         
 -10   2   8          2.56         -1.27        10.18 o                         
  -8   2   8          4.34         14.42        10.35 o                         
  -6   2   8          0.05         20.90        11.87 o                         
  -4   2   8        138.82        183.80        20.74 o                         
  -2   2   8         14.91         21.69        11.86 o                         
   0   2   8         12.05         25.49         9.41 o                         
   2   2   8         59.86         46.85         9.39 o                         
   4   2   8         12.31         17.26         6.12 o                         
   6   2   8          2.92         15.25        27.79 o                         
   8   2   8         54.35         62.33        14.36 o                         
  10   2   8         27.85         52.38        21.44 o                         
  12   2   8         69.08         78.63        20.42 o                         
  14   2   8        134.69        131.04        18.56 o                         
  16   2   8        127.47        124.35        18.32 o                         
  18   2   8         50.59         44.30        15.65 o                         
  20   2   8         12.07         40.08        16.07 o                         
  22   2   8         47.18         44.47        14.72 o                         
  24   2   8        197.29        170.05        18.48 o                         
  26   2   8         36.24         24.53        19.13 o                         
  28   2   8          7.53          4.38         4.12 o                         
 -29   3   8          2.26         10.11         7.46 o                         
 -27   3   8          2.37          1.93        11.20 o                         
 -25   3   8         38.03         21.30         8.59 o                         
 -23   3   8         60.10         80.35        15.45 o                         
 -21   3   8         24.14         38.71        14.84 o                         
 -19   3   8          3.00          2.43        10.36 o                         
 -17   3   8        115.62        101.97        15.07 o                         
 -15   3   8        236.55        282.89        25.56 o                         
 -13   3   8         23.99         18.37        10.98 o                         
 -11   3   8        223.42        258.09        27.16 o                         
  -9   3   8        453.27        526.58        58.49 o                         
  -7   3   8          2.25         10.59         7.61 o                         
  -5   3   8        597.57        753.87        92.78 o                         
  -3   3   8         24.50         33.11         9.13 o                         
  -1   3   8          2.84         12.70        11.08 o                         
   1   3   8        269.02        331.22        32.49 o                         
   3   3   8         40.45         47.39         8.56 o                         
   5   3   8          1.92          9.15         5.57 o                         
   7   3   8        123.06        127.41        15.88 o                         
   9   3   8          0.09          6.53         4.69 o                         
  11   3   8          1.15          5.62         7.32 o                         
  13   3   8          5.23         11.25         7.69 o                         
  15   3   8          4.54         17.94        14.82 o                         
  17   3   8         61.50         41.13        13.38 o                         
  19   3   8         10.03         10.22         8.61 o                         
  21   3   8         31.13         26.54         8.46 o                         
  23   3   8          4.39         11.24        14.29 o                         
  25   3   8         63.59         70.14        14.83 o                         
  27   3   8         16.07         41.74        12.65 o                         
 -26   4   8         71.89         58.62        14.10 o                         
 -24   4   8         10.03         21.99        15.50 o                         
 -22   4   8         43.55         10.95        16.68 o                         
 -20   4   8         88.75         87.62        31.97 o                         
 -18   4   8        102.68         96.42        14.05 o                         
 -16   4   8         59.52         55.38        15.62 o                         
 -14   4   8        433.45        491.31        31.08 o                         
 -12   4   8        117.81        114.55        26.07 o                         
 -10   4   8         86.44         94.74        15.64 o                         
  -8   4   8         33.15         24.25        10.65 o                         
  -6   4   8          2.21         18.49        11.36 o                         
  -4   4   8         96.54        109.96        31.91 o                         
  -2   4   8         44.71         54.23        13.70 o                         
   0   4   8         23.09         16.01         8.29 o                         
   2   4   8         35.68         40.17        10.81 o                         
   4   4   8          0.56          3.92         7.08 o                         
   6   4   8        150.24        112.15        14.76 o                         
   8   4   8         58.90         51.75         9.11 o                         
  10   4   8        266.94        212.18        16.89 o                         
  12   4   8          0.55         16.54         9.87 o                         
  14   4   8         15.48         21.00        13.29 o                         
  16   4   8        132.24        152.57        13.48 o                         
  18   4   8        106.95        142.67        14.25 o                         
  20   4   8         85.27         94.00        17.04 o                         
  22   4   8          8.91         -1.99         8.11 o                         
  24   4   8          1.54          4.52        14.60 o                         
 -23   5   8         19.16         12.29        16.00 o                         
 -21   5   8         14.43         -2.00        10.34 o                         
 -19   5   8          6.34         16.27        12.78 o                         
 -17   5   8          1.09          1.18        10.51 o                         
 -15   5   8         61.76         38.70        14.58 o                         
 -13   5   8          1.34          9.66         8.02 o                         
 -11   5   8         22.15         20.62        11.13 o                         
  -9   5   8          4.40          0.33        16.22 o                         
  -7   5   8         67.74         52.24        14.72 o                         
  -5   5   8          5.47         12.27        11.37 o                         
  -3   5   8          1.56          1.33         9.76 o                         
  -1   5   8         80.69         59.61        15.43 o                         
   1   5   8          8.18         16.80         8.74 o                         
   3   5   8          0.06          5.69         7.52 o                         
   5   5   8         55.41         60.33        14.89 o                         
   7   5   8         14.54         19.80        11.73 o                         
   9   5   8        962.69        925.83       309.48 o                         
  11   5   8        201.84        217.58        39.16 o                         
  13   5   8         42.90         53.39        15.82 o                         
  15   5   8         89.59        140.55        35.42 o                         
  17   5   8        138.43        153.56        32.20 o                         
  19   5   8        216.73        212.85        42.20 o                         
  21   5   8         95.95         84.76        10.55 o                         
 -18   6   8         32.06         16.18        12.94 o                         
 -16   6   8          7.06          1.22        11.19 o                         
 -14   6   8         15.51         26.58        15.27 o                         
 -12   6   8         20.53         12.97        11.29 o                         
 -10   6   8         54.58         38.83        16.31 o                         
  -8   6   8         22.71          6.30        10.41 o                         
  -6   6   8         77.08         76.73        19.30 o                         
  -4   6   8          1.57          4.01        10.01 o                         
  -2   6   8         36.44         28.04        20.53 o                         
   0   6   8        119.83         98.62        17.29 o                         
   2   6   8         67.17         56.50        15.73 o                         
   4   6   8         20.50         13.58         7.83 o                         
   6   6   8        369.63        388.07        23.30 o                         
   8   6   8        634.69        578.63        65.91 o                         
  10   6   8        103.18        101.58        15.59 o                         
  12   6   8          0.29         -1.71        15.28 o                         
  14   6   8         53.79         69.14        14.51 o                         
  16   6   8          4.82         12.22         7.64 o                         
  18   6   8          0.60         14.53        15.41 o                         
 -11   7   8          4.51          9.23         7.25 o                         
  -9   7   8          1.35          9.16         6.65 o                         
  -7   7   8          1.89         -1.89         9.24 o                         
  -5   7   8         13.74         15.83        10.89 o                         
  -3   7   8         25.07         20.89        11.07 o                         
  -1   7   8         11.40         10.22        10.56 o                         
   1   7   8         15.71         10.76         7.84 o                         
   3   7   8          6.14          5.10         6.58 o                         
   5   7   8         11.83          6.98         5.16 o                         
   7   7   8          8.78          2.48        15.13 o                         
   9   7   8          2.50         14.84        11.10 o                         
  11   7   8          0.00          3.27         8.90 o                         
 -19   1   9         94.76         71.12        13.86 o                         
 -17   1   9        264.75        257.42        24.13 o                         
 -15   1   9        308.44        357.41        40.13 o                         
 -13   1   9        278.16        307.20        57.91 o                         
 -11   1   9         39.52         25.40        12.02 o                         
  -9   1   9        184.48        208.41        24.44 o                         
  -7   1   9        119.57        111.65        18.09 o                         
  -5   1   9         75.44         77.08        16.91 o                         
  -3   1   9         58.92         94.00        28.77 o                         
  -1   1   9          2.27         18.07        12.86 o                         
   1   1   9          1.24          6.04        10.77 o                         
   3   1   9         35.65         18.91        13.90 o                         
   5   1   9         17.43          9.09        13.94 o                         
   7   1   9          2.47         10.27        12.15 o                         
   9   1   9          1.87         11.02        10.99 o                         
  11   1   9          0.24         -1.86         9.96 o                         
  13   1   9         12.33          7.47         9.58 o                         
  15   1   9          3.06         15.33        10.84 o                         
  17   1   9         11.25         -5.10        13.42 o                         
  19   1   9         78.99         29.40        12.81 o                         
 -18   2   9          7.80          6.23        11.47 o                         
 -16   2   9         53.00         57.64        12.11 o                         
 -14   2   9          8.79         11.15        11.65 o                         
 -12   2   9          2.73          1.46        10.99 o                         
 -10   2   9         11.71         17.84         9.24 o                         
  -8   2   9         26.04         37.05        13.89 o                         
  -6   2   9         10.00         12.32        12.65 o                         
  -4   2   9         17.99         33.53        11.78 o                         
  -2   2   9          0.01          6.61        11.01 o                         
   0   2   9         25.79         42.19        19.27 o                         
   2   2   9          6.75          2.50        10.60 o                         
   4   2   9         23.51         31.44        12.79 o                         
   6   2   9         51.92         47.17        13.72 o                         
   8   2   9         14.28          8.19        11.13 o                         
  10   2   9         33.64          8.31        10.85 o                         
  12   2   9         15.25         29.00        15.59 o                         
  14   2   9         51.16         25.39        14.28 o                         
  16   2   9        116.80         48.66        36.30 o                         
  18   2   9        175.25        185.10        22.64 o                         
 -17   3   9          2.30          6.30        11.04 o                         
 -15   3   9         40.97         40.23        12.19 o                         
 -13   3   9         46.99         44.72        12.98 o                         
 -11   3   9          9.33          2.22        10.71 o                         
  -9   3   9          3.66         -2.24        10.95 o                         
  -7   3   9         23.73         47.64        17.39 o                         
  -5   3   9         86.03         89.68        17.81 o                         
  -3   3   9         35.28         48.58        15.74 o                         
  -1   3   9          0.16          3.65        11.88 o                         
   1   3   9         15.78          7.56        10.47 o                         
   3   3   9          5.16          5.03        10.53 o                         
   5   3   9         95.15        104.36        16.50 o                         
   7   3   9        168.95        141.89        19.03 o                         
   9   3   9          1.43         -5.61         9.71 o                         
  11   3   9         90.78         64.65        16.04 o                         
  13   3   9         45.85          6.62        12.78 o                         
  15   3   9         10.23         15.28        11.14 o                         
 -12   4   9          1.80        -11.03        11.03 o                         
 -10   4   9          0.52          6.20        12.22 o                         
  -8   4   9         22.22          6.86        11.15 o                         
  -6   4   9          0.02         12.78        10.63 o                         
  -4   4   9        145.60        138.12        20.53 o                         
  -2   4   9          5.50          6.15         6.68 o                         
   0   4   9         25.04         15.59        10.70 o                         
   2   4   9         38.34         24.17        13.95 o                         
   4   4   9          6.67          3.47         9.88 o                         
   6   4   9         13.19         11.42        10.35 o                         
   8   4   9         41.26         47.93        15.21 o                         
  10   4   9         36.98         43.08        11.43 o                         
  -1   5   9          3.65          4.97        14.03 o                         
   1   5   9         20.27         47.61        16.06 o                         
                                                                                
